# Supplementary material for: Insulin action and resistance are dependent on a GSK3β-FBXW7-ERRα transcriptional axis
Source: Nat Commun. 2022 Apr 19;13:2105. doi: 10.1038/s41467-022-29722-6 (PMC9019090; doi:10.1038/s41467-022-29722-6)
Supplement: Supplementary file 3 — Supplementary Data 1 [file 41467_2022_29722_MOESM3_ESM.xlsx]

## Sheet: Supplementary Data 1
Supplementary Data 1. Insulin-regulated hepatic DEGs in WT and ERRα KO mice. Related to Fig. 1m and Supplementary Fig. 1h
I. ERRα dependent & ins-regulated 1653 DEGs (GSE182000:https://www.ncbi.nlm.nih.gov/geo/query/acc.cgi?acc=GSE182000)
			Z score WT_C				Z score WT_INS				Z score ERRα KO_C				Z score ERRα KO_INS			WT_INS vs WT_C			ERRα KO_INS vs ERRα KO_C
Gene_ID	GeneName	GeneDescription	WT_C_1	WT_C_2	WT_C_3	WT_C_4	WT_INS_1	WT_INS_2	WT_INS_3	WT_INS_4	KO_C_1	KO_C_2	KO_C_3	KO_C_4	KO_INS_1	KO_INS_2	KO_INS_3	log2FoldChange	FoldChange	pvalue	log2FoldChange	FoldChange	pvalue
ensmusg00000000028	Cdc45	cell_division_cycle_45	-0.120895	-0.646935	-0.518149	-0.033955	0.346341	3.22571	0.0233821	0.851393	-0.168983	-0.829723	-0.891811	-0.592168	-0.204306	-0.370267	-0.0696309	0.75027	1.68211	0.011752	0.34047	1.27	0.23547
ensmusg00000000031	H19	H19_imprinted_maternally_expressed_transcript	-0.511094	-0.406579	-0.0947349	-0.229341	0.404882	-0.511094	3.49082	0.0361839	-0.511094	-0.178175	0.00276143	-0.419661	-0.184961	-0.41106	-0.476848	0.54381	1.45782	0.031244	-0.077194	-1.05	0.70198
ensmusg00000000078	Klf6	Kruppel-like_factor_6	-1.72382	-0.826832	-1.2593	-0.751013	1.51681	1.36569	0.374923	0.880444	-0.0985625	-1.04246	0.00511868	0.392149	-0.0110229	1.35356	-0.175682	0.86563	1.82214	2.09e-06	0.27082	1.21	0.1499
ensmusg00000000088	Cox5a	cytochrome_c_oxidase_subunit_Va	0.147496	-0.146936	0.457598	0.316388	0.438899	2.34543	0.836089	1.33441	-1.0653	-0.569501	-1.26259	-0.269044	-0.698931	-1.17931	-0.684699	0.37311	1.29514	0.017192	0.04075	1.03	0.78461
ensmusg00000000171	Sdhd	succinate_dehydrogenase_complex_subunit_D_integral_membrane_protein	-0.133695	-0.247108	0.664823	0.469115	0.655755	2.40902	1.04991	0.883873	-0.717484	-0.613204	-0.971097	-0.449534	-0.82331	-1.25962	-0.917435	0.40825	1.32708	0.0089823	-0.13683	-1.1	0.24869
ensmusg00000000378	Ccm2	cerebral_cavernous_malformation_2	-1.11381	-0.898577	0.375704	-0.538764	-0.148233	0.836113	1.39588	2.46998	-1.06294	0.521783	-0.738355	0.279327	-0.271034	-0.414492	-0.692592	0.36265	1.28579	0.012619	0.026889	1.02	0.83825
ensmusg00000000384	Tbrg4	transforming_growth_factor_beta_regulated_gene_4	0.0359987	0.11247	0.466551	-0.19472	0.700819	0.313356	1.78902	2.21976	-0.762429	-0.664476	-1.00798	-0.402379	-1.28011	-0.279019	-1.04686	0.30783	1.23784	0.020386	0.014716	1.01	0.91485
ensmusg00000000581	C1d	C1D_nuclear_receptor_co-repressor	-1.14842	-2.122	-0.318696	0.419339	0.223281	0.574855	1.95383	0.817737	0.283459	0.625077	-0.147065	0.532382	0.192505	-1.41333	-0.472941	0.31963	1.24801	0.029981	-0.10122	-1.07	0.45154
ensmusg00000000743	Chmp1a	charged_multivesicular_body_protein_1A	-0.00664431	-1.1737	0.0597221	-0.766242	0.0771599	1.28592	2.15198	1.61439	-0.540718	-0.0737716	-1.02593	0.512564	-0.803165	-0.746968	-0.564602	0.27896	1.21332	0.016662	0.0001402	1	0.99892
ensmusg00000001056	Nhp2	NHP2_ribonucleoprotein	-0.552209	-2.07592	-0.90388	-0.808852	0.0220162	1.69823	1.20519	0.0779	-0.162602	0.771977	-0.942884	0.297941	0.00937785	-0.0396895	1.4034	0.52026	1.43421	0.0027713	0.19342	1.14	0.21205
ensmusg00000001103	Sebox	SEBOX_homeobox	-1.45934	-0.176163	-0.834822	-0.984549	0.304698	0.513792	1.0908	0.772614	1.00935	-1.24295	1.35324	1.51214	-0.258125	-0.809139	-0.791555	0.63954	1.55783	0.02745	-0.41864	-1.34	0.12535
ensmusg00000001240	Ramp2	receptor_(calcitonin)_activity_modifying_protein_2	-1.48759	-0.436546	-1.23945	-0.896413	0.159723	0.742541	1.61255	0.973066	-0.318425	0.264981	-0.677961	0.51693	1.22181	0.932767	-1.36798	0.69923	1.62364	0.0018614	0.1665	1.12	0.49747
ensmusg00000001542	Ell2	elongation_factor_RNA_polymerase_II_2	-0.710808	-0.603897	-0.275565	-0.843191	3.31648	0.265398	-0.0306468	-0.0576245	-0.217043	-0.33296	0.246641	-0.973544	-0.0806486	0.310124	-0.0127143	0.65609	1.57581	0.0018213	0.24856	1.19	0.13595
ensmusg00000001627	Ifrd1	interferon-related_developmental_regulator_1	-0.75889	-0.373294	-0.786559	-0.696971	2.56394	1.74542	-0.426889	-0.561068	0.0340168	-0.812021	0.174909	0.472089	-0.8122	0.598931	-0.36141	0.89959	1.86554	0.00084601	-0.04659	-1.03	0.85062
ensmusg00000001665	Gstt3	glutathione_S-transferase_theta_3	-0.644676	-0.426654	-1.309	-0.178699	-0.181476	2.12426	-0.0351199	1.1947	1.05134	-1.09484	-0.654982	-1.15907	-0.389754	0.889804	0.814174	0.78914	1.72804	0.0012231	0.3491	1.27	0.22466
ensmusg00000001687	Ubl3	ubiquitin-like_3	-0.978679	-1.12819	-0.366135	-0.643921	-0.0442044	1.51376	2.31209	1.33052	-0.628436	-0.151013	-0.744521	-0.707342	0.0020233	-0.277593	0.511635	0.5282	1.44213	4.37e-05	0.24894	1.19	0.02757
ensmusg00000001946	Esam	endothelial_cell-specific_adhesion_molecule	-0.654144	-0.704201	-1.02278	-0.553229	0.160951	2.27547	-0.705171	1.30626	0.46979	-0.268285	-1.42063	0.00811159	0.631381	-0.625978	1.10245	0.54818	1.46224	0.011092	0.29752	1.23	0.15618
ensmusg00000002043	Trappc6a	trafficking_protein_particle_complex_6A	-0.667896	0.0708554	-0.513458	-0.238023	0.892961	2.54499	1.23452	0.585869	-1.64879	-0.0751651	-0.187752	-0.344195	-0.190286	-0.957365	-0.506265	0.45684	1.37253	0.015162	0.071319	1.05	0.71726
ensmusg00000002058	Unc119	unc-119_homolog_(C._elegans)	-1.70849	-1.30886	-0.442018	-0.38042	1.06119	-0.131461	1.6474	0.898321	-0.894187	-0.147872	-0.070513	1.63909	-0.326519	0.686496	-0.522151	0.59156	1.50688	0.002962	0.018603	1.01	0.92827
ensmusg00000002233	Rhoc	ras_homolog_gene_family_member_C	-1.27561	-1.36769	-0.459621	-0.586663	0.617961	1.31579	-0.298783	1.27419	-0.395284	-0.611238	2.14221	0.532351	0.1677	-0.269247	-0.786052	0.60909	1.5253	0.0018823	-0.17464	-1.13	0.42074
ensmusg00000002395	Use1	unconventional_SNARE_in_the_ER_1_homolog_(S._cerevisiae)	-0.839413	-1.58191	-1.00103	-0.706577	-0.0189715	2.4468	0.381469	0.121427	0.416817	-0.374746	-0.563797	1.35711	0.734629	-0.361391	-0.0104015	0.4359	1.35275	0.0067462	0.050804	1.04	0.72055
ensmusg00000002580	Mien1	migration_and_invasion_enhancer_1	-0.408377	-1.53833	-0.454271	0.195319	0.497894	1.20658	0.82058	1.13126	0.0382391	0.0961138	-1.75784	1.23045	0.864694	-1.38268	-0.539641	0.62584	1.54311	0.013807	-0.039818	-1.03	0.88813
ensmusg00000002768	Mea1	male_enhanced_antigen_1	-0.713945	-1.4093	-0.0716892	0.19127	0.334083	0.384198	1.10608	0.392226	-1.554	1.08578	0.136277	1.72591	0.679216	-1.42621	-0.859884	0.32237	1.25038	0.038334	-0.17544	-1.13	0.38695
ensmusg00000002844	Adprh	ADP-ribosylarginine_hydrolase	-0.511773	-0.947135	-0.811449	-0.342442	0.640484	3.05354	-0.130204	0.276263	0.825194	-0.856096	0.185911	0.0273424	-0.274087	-0.382466	-0.753085	0.58844	1.50362	0.012391	-0.15097	-1.11	0.50038
ensmusg00000002992	Apoc2	apolipoprotein_C-II	-1.05246	-1.91361	-0.882272	-0.426511	-0.727512	0.697884	0.714916	0.8524	0.42305	1.6304	0.887278	0.740342	0.252521	-1.32763	0.131188	0.44695	1.36316	0.0020937	-0.26043	-1.2	0.055437
ensmusg00000003072	Atp5d	ATP_synthase_H+_transporting_mitochondrial_F1_complex_delta_subunit	-0.456098	-0.929722	0.308954	0.698965	0.364629	1.97303	0.666581	1.72797	-0.631049	-0.129702	-1.08433	0.314073	-0.703654	-1.53759	-0.582056	0.30688	1.23703	0.027245	-0.090749	-1.06	0.43995
ensmusg00000003134	Tbc1d8	TBC1_domain_family_member_8	-0.715689	-0.947779	-0.822691	-1.38959	0.826308	-0.275777	-0.24456	0.11428	-0.285287	-0.579688	1.31068	-1.0868	1.03594	1.33467	1.72599	0.77129	1.7068	7.17e-05	0.50823	1.42	0.070238
ensmusg00000003429	Rps11	ribosomal_protein_S11	-0.600321	-1.61836	-0.684816	-0.484197	-0.398811	2.05978	-0.586695	0.441654	0.0935564	0.572023	1.02756	1.59483	-0.640787	-0.991669	0.216255	0.3464	1.27138	0.039202	-0.26618	-1.2	0.03634
ensmusg00000003545	Fosb	FBJ_osteosarcoma_oncogene_B	-0.464794	-0.671299	-0.183675	-0.480645	-0.361392	0.105177	0.0967193	2.56362	-0.671299	-0.620612	-0.506594	2.15927	0.0735126	-0.366693	-0.671299	0.64311	1.56169	0.017551	-0.11474	-1.08	0.54795
ensmusg00000003762	Adck4	aarF_domain_containing_kinase_4	-0.734197	-0.570849	-0.566578	-0.369477	2.41366	2.33166	-0.35699	-0.32798	-0.289948	-0.392582	-0.351683	-0.648742	-0.417577	-0.162243	0.443526	0.74486	1.67581	0.0021353	0.28667	1.22	0.10997
ensmusg00000004264	Phb2	prohibitin_2	-0.577562	-0.798522	-0.667722	-0.458993	1.49037	2.51898	0.663051	0.754644	-0.82274	-0.38641	-0.550224	0.578451	-0.143408	-0.9278	-0.672115	0.39358	1.31365	0.0034546	0.010916	1.01	0.91878
ensmusg00000004285	Atp6v1f	ATPase_H+_transporting_lysosomal_V1_subunit_F	-1.13387	-1.48356	-0.28386	0.284572	-0.276107	2.4252	0.61193	0.547401	-0.83512	-0.118115	0.0237424	1.23321	-0.173879	-1.15892	0.337371	0.39031	1.31068	0.025811	-0.038673	-1.03	0.80179
ensmusg00000004394	Tmed4	transmembrane_emp24_protein_transport_domain_containing_4	-1.06187	-1.36386	-0.604046	-0.426724	0.736907	0.985092	1.11624	1.35242	-0.715773	-0.14924	-1.46246	1.71542	-0.407367	-0.0219413	0.307202	0.33463	1.26105	0.0022056	0.097675	1.07	0.43576
ensmusg00000004460	Dnajb11	DnaJ_(Hsp40)_homolog_subfamily_B_member_11	0.195635	-0.865612	-0.743107	-0.378838	2.74969	1.08692	-0.150514	-0.417594	0.584993	-1.05617	-1.25143	0.595953	0.0203512	0.0694224	-0.439694	0.41069	1.32932	0.03348	0.12541	1.09	0.46947
ensmusg00000004609	Cd33	CD33_antigen	-1.3366	-0.135409	-1.64924	-1.05043	-0.180086	-0.0576672	1.64935	1.73885	0.0423919	-0.260379	-0.396299	0.238478	0.0457426	-0.15905	1.51036	0.78219	1.71974	0.0093232	0.2865	1.22	0.30827
ensmusg00000004843	Chmp2b	charged_multivesicular_body_protein_2B	0.377052	-1.26668	-0.889514	-1.17851	0.751063	1.32621	1.25333	0.876902	-0.410482	-0.46563	-1.00006	1.14106	0.77688	-1.44749	0.155876	0.27481	1.20983	0.041609	0.072969	1.05	0.58703
ensmusg00000005220	Corin	corin	-1.00103	-1.00103	-1.00103	-0.449755	-0.627657	-0.279368	2.25601	-0.150692	-0.642731	0.171463	1.67783	0.743219	-0.426732	1.05408	-0.322591	0.4661	1.38137	0.04407	-0.11417	-1.08	0.67252
ensmusg00000005413	Hmox1	heme_oxygenase_(decycling)_1	-1.51873	-0.0196128	-1.2377	-1.43195	0.986557	-0.369489	-0.746326	0.613922	1.5053	-0.701203	-0.181635	1.27704	0.277405	0.341425	1.20499	0.52532	1.43925	0.015331	0.10373	1.07	0.59034
ensmusg00000005683	Cs	citrate_synthase	-0.446618	-0.199127	-0.456363	0.108218	0.18331	0.599228	2.0887	1.8711	-0.991834	0.225456	-1.98378	-0.234436	-0.442006	-0.239943	-0.0819029	0.33902	1.2649	0.0063712	0.21734	1.16	0.11913
ensmusg00000005802	Slc30a4	solute_carrier_family_30_(zinc_transporter)_member_4	-0.826829	-0.476858	-0.101701	-0.483368	2.515	0.159647	1.28733	1.08291	-1.18705	0.209664	-1.10605	-0.0850602	0.147333	-0.170656	-0.964317	0.39586	1.31573	0.0088902	0.13207	1.1	0.3674
ensmusg00000005968	Tuft1	tuftelin_1	-0.230238	-0.122274	0.733458	-1.16603	1.2567	1.98238	0.639598	1.08085	-0.856812	-0.361854	-0.424156	-0.385017	-0.291657	0.0597756	-1.91472	0.47204	1.38707	0.043822	-0.024658	-1.02	0.92436
ensmusg00000005973	Rcn1	reticulocalbin_1	-2.53441	0.00596486	-0.918019	-0.169354	0.225086	0.797137	0.952063	1.43092	-0.250759	-0.202098	-1.30922	0.631058	0.686209	0.613695	0.0417236	0.52028	1.43423	0.023094	0.29775	1.23	0.10599
ensmusg00000006024	Napa	N-ethylmaleimide_sensitive_fusion_protein_attachment_protein_alpha	-1.57953	-1.42325	0.150603	-0.261647	0.0404212	0.0945449	1.58254	2.29603	-0.485535	-0.449719	-0.528491	-0.316731	0.452914	-0.279667	0.707513	0.33485	1.26125	0.010339	0.21158	1.16	0.056383
ensmusg00000006050	Sra1	steroid_receptor_RNA_activator_1	-0.906015	-1.36579	-1.44964	-0.830909	1.2669	1.21546	-0.231947	1.41661	-0.332198	-0.0409206	0.0416782	1.59731	-0.76856	0.348616	0.0394152	0.45192	1.36786	0.0013391	-0.017303	-1.01	0.89145
ensmusg00000006057	Atp5g1	ATP_synthase_H+_transporting_mitochondrial_F0_complex_subunit_C1_(subunit_9)	0.100338	-0.323789	0.666258	0.61511	0.621468	1.68496	1.12346	1.6418	-0.858436	-0.550521	-0.840754	-0.636678	-0.84469	-1.46164	-0.936886	0.38786	1.30845	0.0061513	-0.18109	-1.13	0.19042
ensmusg00000006273	Atp6v1b2	ATPase_H+_transporting_lysosomal_V1_subunit_B2	-0.526589	-0.996844	-1.06323	-1.11879	-1.09805	1.89129	1.09198	1.17148	-0.906877	-0.836208	0.170859	0.339505	0.927132	0.381492	0.572853	0.34058	1.26627	0.021666	0.25409	1.19	0.040259
ensmusg00000006315	Tmem147	transmembrane_protein_147	-1.28164	-0.968571	-0.0198117	0.892141	0.517995	1.98811	-0.107349	1.56673	-0.940776	-0.00292815	-0.6417	0.217267	-0.229429	-1.50722	0.517188	0.34975	1.27434	0.041529	0.051405	1.04	0.73048
ensmusg00000006333	Rps9	ribosomal_protein_S9	-0.279366	-1.39176	-0.888035	-0.96198	0.050869	2.59164	-0.540279	0.0261119	-0.197228	0.155573	0.483071	1.20857	-0.0301664	-0.97241	0.745395	0.39514	1.31507	0.02312	-0.060733	-1.04	0.64178
ensmusg00000006356	Crip2	cysteine_rich_protein_2	-0.668027	-0.562584	-0.221366	-0.377253	0.00460981	-0.235378	0.149615	1.52502	0.460497	0.083139	0.768953	2.43321	-0.806612	-1.27161	-1.28221	0.35533	1.27928	0.021289	-0.84099	-1.79	4.3645e-07
ensmusg00000006360	Crip1	cysteine-rich_protein_1_(intestinal)	-0.773291	-0.969932	-0.674399	-0.389897	-0.733612	2.43062	1.53871	-0.747753	0.280312	-0.544651	0.1249	-0.619577	1.1574	-0.466137	0.387309	0.70109	1.62573	0.012132	0.32086	1.25	0.25738
ensmusg00000006362	Cbfa2t3	core-binding_factor_runt_domain_alpha_subunit_2_translocated_to_3_(human)	-1.0609	-1.33832	0.0264441	-0.00657056	0.744075	-1.18222	1.42286	2.23735	-0.512692	0.947034	-0.405225	-0.751013	0.319336	-0.304692	-0.135468	0.57995	1.4948	0.028057	0.13145	1.1	0.56046
ensmusg00000006403	Adamts4	a_disintegrin-like_and_metallopeptidase_(reprolysin_type)_with_thrombospondin_type_1_motif_4	-1.79889	-0.495605	-0.870831	-0.52923	1.27169	-0.147526	0.443106	0.330134	2.14581	-0.176174	-0.195044	-1.07087	-0.459396	1.16281	0.390005	0.61791	1.53465	0.037768	0.087856	1.06	0.75919
ensmusg00000006412	Pfdn2	prefoldin_2	-0.714853	-1.58188	-0.802199	-1.25243	0.543707	1.16096	0.119622	0.141995	0.540444	0.98061	-1.85989	0.8387	0.64761	0.121262	1.11635	0.38402	1.30497	0.01167	0.17698	1.13	0.29409
ensmusg00000006456	Rbm14	RNA_binding_motif_protein_14	-1.14497	-0.687791	-1.48303	-1.05001	-0.280411	-0.523454	1.20886	0.0142262	2.27734	-0.182158	-0.517682	0.219898	0.816791	0.597843	0.73454	0.52041	1.43436	0.0072928	0.13552	1.1	0.51653
ensmusg00000006462	A530013C23Rik	RIKEN_cDNA_A530013C23_gene	-0.853884	-0.556926	-0.0348901	-0.764936	2.71256	1.21618	0.579375	0.97549	-0.853884	-0.853884	-0.623357	-0.0745203	-0.0199131	-0.285435	-0.561973	0.78415	1.72208	0.0046875	0.14525	1.11	0.42477
ensmusg00000006589	Aprt	adenine_phosphoribosyl_transferase	0.254885	-0.214348	-1.36961	-0.888297	0.844541	2.98335	-0.297405	-0.575722	-0.194367	-0.581748	-0.284609	0.27119	0.679354	-0.284426	-0.342781	0.4712	1.38626	0.046667	0.15824	1.12	0.32049
ensmusg00000006599	Gtf2h1	general_transcription_factor_II_H_polypeptide_1	-1.10553	-0.804016	0.452139	-0.766664	0.311297	0.267353	2.2832	1.28595	-1.00138	-0.668942	-0.106257	-0.711689	-0.849832	1.2611	0.153269	0.27403	1.20918	0.026959	0.21307	1.16	0.12798
ensmusg00000006611	Hfe	hemochromatosis	-0.924996	-0.633118	-0.519745	-1.0092	0.416791	2.7561	0.807818	0.328327	-1.21718	0.301523	-1.06535	0.078104	0.376875	0.0448696	0.259193	0.39271	1.31286	0.0077696	0.23333	1.18	0.041437
ensmusg00000006732	Mettl1	methyltransferase_like_1	-0.166489	-0.286228	-0.667126	-1.21203	2.02989	2.30873	-0.714483	-0.14222	-0.0752375	-0.7437	-0.609413	0.877329	-0.523933	0.0565742	-0.13166	0.62453	1.54171	0.011283	0.039747	1.03	0.83804
ensmusg00000007207	Stx1a	syntaxin_1A_(brain)	-0.836198	-0.326012	-0.836198	-0.836198	0.819824	0.764201	1.62619	0.263828	-0.677282	-0.348662	-0.836198	2.1393	0.755794	-0.836198	-0.836198	0.4869	1.40143	0.033698	-0.048671	-1.03	0.75568
ensmusg00000007812	Zfp655	zinc_finger_protein_655	0.124009	0.10204	-1.67166	-0.854952	1.15974	0.522091	1.83888	1.79145	-0.673418	-0.132027	-1.18557	-0.497454	-0.202836	-0.0504123	-0.26988	0.39545	1.31535	0.010239	0.18422	1.14	0.10964
ensmusg00000007833	Aldh16a1	aldehyde_dehydrogenase_16_family_member_A1	-1.25676	-1.10885	-1.11771	-1.14464	-0.0826671	1.20972	-1.35599	-0.178591	0.374975	0.295605	-0.00553402	1.26205	1.34937	1.10533	0.653694	0.33178	1.25857	0.046885	0.20749	1.15	0.066944
ensmusg00000007872	Id3	inhibitor_of_DNA_binding_3	-0.345213	-1.24673	-0.178866	0.0283371	1.84337	0.508256	0.630669	2.19917	-0.413998	-0.232899	-0.606726	-0.263947	-0.739372	-1.45547	0.273424	0.81789	1.76283	0.00012255	-0.11331	-1.08	0.62098
ensmusg00000008435	Rdh13	retinol_dehydrogenase_13_(all-trans_and_9-cis)	0.0589026	-0.642094	-0.0200777	0.0111642	-0.191171	0.756035	2.14294	2.27117	-0.662103	-0.273992	-1.06568	-0.828019	-0.48802	-0.73557	-0.333485	0.69864	1.62297	0.0010706	0.24323	1.18	0.22679
ensmusg00000008475	Arpc5	actin_related_protein_2/3_complex_subunit_5	-0.65957	-1.4336	-1.32543	-0.501318	-0.150821	1.56922	1.33922	0.734018	-0.000746129	0.957593	-0.689143	0.502869	-0.00503982	-1.38979	1.05254	0.31388	1.24305	0.012585	0.020152	1.01	0.87186
ensmusg00000008668	Rps18	ribosomal_protein_S18	-0.266265	-1.36276	-1.03233	-1.18748	0.0419662	2.31341	-0.551634	-0.0524794	0.234375	0.409803	0.361551	1.49202	-0.0956555	-0.958571	0.65404	0.35301	1.27722	0.03211	-0.10442	-1.08	0.38517
ensmusg00000008822	Acyp1	acylphosphatase_1_erythrocyte_(common)_type	-0.453859	-1.15625	-0.947516	-0.00829856	0.768496	2.62021	1.20201	-0.384249	0.387334	-0.367294	-1.13614	-0.37578	0.673911	-0.436288	-0.386287	0.74444	1.67532	0.0059448	0.20829	1.16	0.4306
ensmusg00000009246	Trpm5	transient_receptor_potential_cation_channel_subfamily_M_member_5	-0.112196	-0.440812	-1.06128	-0.371173	1.72483	2.02674	0.402753	0.0834393	0.233706	-1.06169	-1.13554	1.2385	-0.372317	-1.06039	-0.0945706	0.73592	1.66546	0.0092497	-0.11502	-1.08	0.68911
ensmusg00000009406	Elk1	ELK1_member_of_ETS_oncogene_family	-1.34702	-0.471127	-0.222546	0.443374	1.1275	1.30335	1.37802	0.876557	-1.1721	-0.478221	0.453127	-2.00769	0.424628	-0.237143	-0.0707088	0.44976	1.36581	0.021067	0.30315	1.23	0.19412
ensmusg00000009630	Ppp2cb	protein_phosphatase_2_(formerly_2A)_catalytic_subunit_beta_isoform	-0.572957	-0.794391	0.900302	-0.648079	0.161607	0.513667	1.81561	1.85496	-1.2148	-0.0764545	-1.23153	-0.00761047	0.00590429	-1.22921	0.522984	0.30163	1.23254	0.028649	0.17319	1.13	0.217
ensmusg00000009863	Sdhb	succinate_dehydrogenase_complex_subunit_B_iron_sulfur_(Ip)	0.160192	0.220714	-0.230428	0.349105	0.619772	2.77713	0.439827	1.02149	-0.454017	-0.758696	-0.698807	-1.04137	-0.552348	-1.07043	-0.782139	0.31681	1.24557	0.049427	0.037076	1.03	0.77655
ensmusg00000010095	Slc3a2	solute_carrier_family_3_(activators_of_dibasic_and_neutral_amino_acid_transport)_member_2	-1.01484	-1.30635	0.034071	-0.342065	0.0267242	-0.252948	1.28096	2.82001	-0.779583	-0.838966	-0.0163984	0.207957	-0.0865617	-0.0767398	0.344728	0.61625	1.53289	0.0013822	0.24602	1.19	0.10647
ensmusg00000010760	Phlda2	pleckstrin_homology-like_domain_family_A_member_2	-0.842258	-0.842258	-0.663842	-0.842258	0.102671	1.79585	1.40582	0.413096	-0.842258	-0.842258	0.965656	-0.842258	0.429494	-0.842258	1.44706	0.55067	1.46477	0.015766	0.097802	1.07	0.50917
ensmusg00000011148	Adssl1	adenylosuccinate_synthetase_like_1	-1.61937	-1.1818	-1.77061	-0.656654	0.756099	-0.766252	0.271177	0.618548	1.15923	-0.402706	0.116638	0.756053	0.504114	1.11568	1.09985	0.46419	1.37954	0.0064962	0.18279	1.14	0.25139
ensmusg00000011179	Odc1	ornithine_decarboxylase_structural_1	-0.328042	-1.40246	-0.126354	-0.35363	1.46649	1.19752	1.6565	1.45195	0.110408	-0.915563	0.00252459	-0.443394	-1.17499	-0.937305	-0.20366	0.43551	1.35239	0.00015598	-0.050505	-1.04	0.70648
ensmusg00000013593	Ndufs2	NADH_dehydrogenase_(ubiquinone)_Fe-S_protein_2	0.183887	-0.474039	0.305113	0.280974	0.644001	2.8184	0.71488	0.74113	-0.953359	-0.682883	-0.806183	-0.435894	-0.666605	-1.05604	-0.613385	0.34251	1.26796	0.027814	0.047656	1.03	0.64343
ensmusg00000013701	Timm23	translocase_of_inner_mitochondrial_membrane_23	-0.185706	-0.303856	-0.0595522	-0.637742	1.22717	2.47058	1.27852	0.82111	-0.941225	-0.394507	-0.90876	-0.234781	-0.466018	-0.737302	-0.927936	0.53474	1.44868	0.00019973	0.038745	1.03	0.73442
ensmusg00000013736	Trnt1	tRNA_nucleotidyl_transferase_CCA-adding_1	0.254225	-0.903178	-0.493876	-0.191938	-0.780538	1.97836	1.38964	1.86108	-1.46096	-0.735016	-0.17328	-0.279969	0.0245578	-0.150465	-0.338645	0.43507	1.35198	0.02875	0.25835	1.2	0.14869
ensmusg00000013822	Elof1	elongation_factor_1_homolog_(ELF1_S._cerevisiae)	0.0350127	-1.65058	0.0336384	-0.222296	-0.61636	1.33201	1.20049	1.41065	-0.54626	1.26349	-0.965627	0.62148	0.0154625	-1.50266	-0.408445	0.37688	1.29853	0.038345	-0.15706	-1.12	0.379
ensmusg00000014313	Cox6c	cytochrome_c_oxidase_subunit_VIc	0.715264	-0.963234	0.352889	0.500506	0.747724	1.10606	1.13739	1.54326	-0.704666	-0.591909	-1.04467	0.47316	-0.455964	-1.85141	-0.964398	0.29084	1.22335	0.043535	-0.18055	-1.13	0.26041
ensmusg00000014956	Ppp1cb	protein_phosphatase_1_catalytic_subunit_beta_isoform	-0.0703407	-1.08023	-0.113895	-1.46626	0.274827	2.14849	1.76477	0.745941	-1.11754	-0.313799	-0.458576	-0.811227	0.217808	0.124258	0.155791	0.36046	1.28384	0.0071402	0.24174	1.18	0.024534
ensmusg00000015092	Edf1	endothelial_differentiation-related_factor_1	-1.44041	-1.53863	-0.171624	0.174075	0.252047	0.54942	-0.121592	0.72003	0.539678	0.128366	-1.25875	2.40152	0.618667	-0.737505	-0.115293	0.31896	1.24743	0.031385	-0.057915	-1.04	0.72589
ensmusg00000015165	Hnrnpl	heterogeneous_nuclear_ribonucleoprotein_L	-0.354521	-0.612155	-0.330683	-0.558094	0.406213	0.314219	1.82597	2.49684	-1.45152	-0.688395	0.0727822	-0.538774	0.0102562	-0.608232	0.016096	0.34112	1.26674	0.0049518	0.17049	1.13	0.17285
ensmusg00000015290	Ubl4	ubiquitin-like_4	-0.927798	-1.35452	-0.245968	-0.438208	-0.715159	0.662163	1.98348	1.92487	-0.77438	-0.386407	0.173172	0.889803	0.320582	-0.848539	-0.263088	0.47462	1.38955	0.0040252	-0.00013634	-1	0.99929
ensmusg00000015312	Gadd45b	growth_arrest_and_DNA-damage-inducible_45_beta	-1.67324	-1.32991	-0.0673165	-1.17882	0.66459	0.256903	-0.517171	-0.42002	1.32324	-0.322378	-0.321288	0.829243	1.41558	1.54713	-0.206555	0.73976	1.6699	0.010094	0.28199	1.22	0.25319
ensmusg00000015337	Endog	endonuclease_G	-0.401636	-0.219329	-0.368862	-0.651094	0.976952	2.56994	0.346181	1.14143	-0.996036	-0.344881	-1.00661	0.381577	-1.15667	0.414249	-0.68521	0.40908	1.32784	0.011884	0.081584	1.06	0.61182
ensmusg00000015575	Atp6v0e	ATPase_H+_transporting_lysosomal_V0_subunit_E	-0.247648	-1.11552	-0.857343	-1.20255	0.661814	2.69575	0.00344556	0.96745	-0.709763	-0.698779	0.305845	-0.0690592	-0.597118	0.593572	0.269898	0.66376	1.58421	0.00038826	0.20229	1.15	0.21985
ensmusg00000015671	Psma2	proteasome_(prosome_macropain)_subunit_alpha_type_2	0.391055	-2.18175	-0.0612774	-0.876327	-0.150544	2.02781	1.0503	0.939823	-0.407956	0.439534	-0.835534	0.683789	0.116777	-0.640002	-0.495699	0.35473	1.27875	0.028181	0.005218	1	0.96444
ensmusg00000015755	Tab2	TGF-beta_activated_kinase_1/MAP3K7_binding_protein_2	-0.839873	-1.25072	-0.738059	-1.61849	-0.185874	-0.437754	1.0762	-0.302305	-0.00011777	-0.101537	1.9063	-0.521561	0.895843	0.805405	1.31255	0.29723	1.22878	0.018069	0.19893	1.15	0.18968
ensmusg00000015804	Med28	mediator_complex_subunit_28	-0.372487	-1.50554	0.163179	-0.718399	1.54204	1.66644	0.151402	1.11715	-0.496736	0.10573	0.145648	1.03325	-0.748049	-1.56571	-0.51792	0.42375	1.34141	0.011336	-0.23756	-1.18	0.11859
ensmusg00000015806	Qdpr	quinoid_dihydropteridine_reductase	-0.568766	-1.1605	-1.09033	-0.707339	0.234514	2.81724	-0.0679119	0.799123	0.173722	-0.324017	0.546556	0.553017	0.201756	-1.04649	-0.360574	0.28286	1.2166	0.039598	-0.030984	-1.02	0.78239
ensmusg00000015837	Sqstm1	sequestosome_1	-0.625096	-2.04464	-0.718336	-1.61691	-0.0391834	0.260471	1.38247	1.23793	-0.0134176	-0.0531093	-0.485825	0.275953	1.38069	0.490682	0.568333	0.31719	1.2459	0.0041195	0.20353	1.15	0.042535
ensmusg00000016252	Atp5e	ATP_synthase_H+_transporting_mitochondrial_F1_complex_epsilon_subunit	-0.466437	-1.25984	0.33041	0.608004	0.490278	1.7698	0.243602	1.76754	-0.767585	0.431274	-0.469956	0.4078	-0.801085	-1.7536	-0.530203	0.42506	1.34263	0.01654	-0.33121	-1.26	0.040106
ensmusg00000016257	Slmo2	slowmo_homolog_2_(Drosophila)	0.396105	-0.354926	0.437309	-0.495148	0.962188	1.89613	1.25209	1.37843	-1.19836	-0.59302	-1.24313	-0.265242	-1.1488	-0.362315	-0.661312	0.42227	1.34003	0.0036689	0.12252	1.09	0.41575
ensmusg00000016319	Slc25a5	solute_carrier_family_25_(mitochondrial_carrier_adenine_nucleotide_translocator)_member_5	-0.467556	0.114571	-0.405848	0.215731	1.28193	2.62696	0.324299	0.886277	-0.578199	-0.406214	-1.54324	-0.544258	-0.206044	-0.821831	-0.476576	0.34134	1.26693	0.022739	0.15381	1.11	0.18415
ensmusg00000016427	Ndufa1	NADH_dehydrogenase_(ubiquinone)_1_alpha_subcomplex_1	-0.656249	-0.703663	0.26145	-0.114163	0.761865	2.10492	-0.152954	1.58118	-0.486025	0.696961	-1.64636	-0.260727	0.447486	-1.11204	-0.721676	0.44489	1.36121	0.014289	0.058143	1.04	0.77332
ensmusg00000016559	H3f3b	H3_histone_family_3B	-0.862288	-0.782526	-1.08122	-0.953079	2.71453	0.797086	0.181103	1.07437	0.422068	-0.601429	0.270262	0.236868	-0.560935	-0.542795	-0.312011	0.67832	1.60028	2.34e-05	-0.12698	-1.09	0.3391
ensmusg00000017002	Slpi	secretory_leukocyte_peptidase_inhibitor	-0.384288	-1.21449	-0.757176	-0.904162	0.595768	1.90603	-0.0239925	0.486217	0.106311	-1.22938	0.532484	1.59294	0.916362	-0.449513	-1.17311	0.89866	1.86433	0.0027214	-0.14264	-1.1	0.60915
ensmusg00000017057	Il13ra1	interleukin_13_receptor_alpha_1	-0.249194	-0.665816	-1.33175	-0.775273	0.259714	1.6138	-0.0941653	-0.496403	1.84948	-1.19002	1.58785	0.345822	-0.845749	-0.00700569	-0.00128343	0.42859	1.34592	0.022035	-0.26102	-1.2	0.2129
ensmusg00000017188	Coa3	cytochrome_C_oxidase_assembly_factor_3	-0.580308	-1.39049	-0.0975216	-0.0143242	0.183038	2.1901	0.790553	1.4819	0.125246	-0.121745	0.0550913	0.0421381	-1.13226	-1.65426	0.122852	0.43071	1.3479	0.0066312	-0.20006	-1.15	0.20823
ensmusg00000017412	Cacnb4	calcium_channel_voltage-dependent_beta_4_subunit	-1.19258	-1.00814	-0.740436	-0.584894	0.543528	-0.614027	1.0625	2.32958	0.933024	-0.370096	-0.476702	-0.86988	0.649055	0.866882	-0.527813	0.85389	1.80737	0.0028992	0.23921	1.18	0.38571
ensmusg00000017837	Nkiras2	NFKB_inhibitor_interacting_Ras-like_protein_2	0.164864	-0.59212	-0.733302	-0.43277	0.086499	2.14259	1.2429	1.94111	-1.14214	-0.40949	-0.919179	-0.446901	-0.242805	-0.640485	-0.0187699	0.35707	1.28082	0.021701	0.17429	1.13	0.20447
ensmusg00000017969	Ptgis	prostaglandin_I2_(prostacyclin)_synthase	-1.51521	-0.803007	-0.266839	-1.40457	0.177459	2.38879	0.376764	-0.286255	0.288812	0.255127	-0.773282	-0.541052	0.477728	1.29495	0.330593	0.76622	1.70081	0.0071558	0.41867	1.34	0.10161
ensmusg00000018001	Cyth3	cytohesin_3	-0.905984	-1.77267	-0.984295	0.946906	2.47599	0.153758	0.626419	0.544927	0.00649228	-1.10894	0.116855	-0.101478	0.167508	0.0443932	-0.20988	0.44945	1.36552	0.041165	0.13812	1.1	0.4767
ensmusg00000018012	Rac3	RAS-related_C3_botulinum_substrate_3	-0.631926	-1.3283	-0.838167	-0.700528	0.711934	0.53216	-0.333039	0.527712	-1.24762	-0.218601	1.5053	-1.13882	1.76671	1.0165	0.376668	0.6733	1.59472	0.01931	0.45392	1.37	0.11383
ensmusg00000018171	Vmp1	vacuole_membrane_protein_1	-0.582801	-0.795329	0.669281	-0.500533	0.795779	2.23951	0.987253	1.09316	-1.10272	0.206211	-1.6067	-0.677753	-0.110169	-0.379241	-0.235955	0.4017	1.32106	0.0035211	0.24402	1.18	0.0572
ensmusg00000018217	Pmp22	peripheral_myelin_protein_22	-0.413911	-1.59956	-0.0737967	-0.65581	2.37644	-0.0270797	0.412669	1.58144	0.711903	0.204679	-0.883861	-0.4065	-0.473885	-0.882369	0.129641	0.70798	1.63352	0.0070028	-0.089249	-1.06	0.72589
ensmusg00000018566	Slc2a4	solute_carrier_family_2_(facilitated_glucose_transporter)_member_4	-0.808862	-0.395803	-0.524064	-0.205706	-0.658027	2.70038	1.73299	0.813316	-0.712365	-0.414141	-0.56837	-0.447506	0.10949	-0.117006	-0.504333	0.72741	1.65566	0.0089848	0.3559	1.28	0.16165
ensmusg00000018761	Mpdu1	mannose-P-dolichol_utilization_defect_1	-1.80549	-1.31117	-0.645014	-0.257785	0.357143	2.26583	0.755432	1.3847	0.122759	0.237745	-0.338573	0.254662	-0.014448	-0.628972	-0.376825	0.47245	1.38746	0.00096225	-0.019582	-1.01	0.86156
ensmusg00000018770	Atp5g3	ATP_synthase_H+_transporting_mitochondrial_F0_complex_subunit_C3_(subunit_9)	-0.272553	-0.496575	0.293925	0.40104	0.54627	2.18815	0.842601	1.57606	-0.625035	-0.106476	-1.27609	-0.316398	-0.448939	-1.43644	-0.869545	0.41993	1.33786	0.0031216	-0.079787	-1.06	0.57158
ensmusg00000018809	Smyd4	SET_and_MYND_domain_containing_4	-1.20576	-0.100802	-0.0835323	-0.0122737	0.279666	2.53268	0.0549574	0.927232	-0.54176	0.594331	-0.644212	1.06745	-0.850938	-0.68148	-1.33556	0.49538	1.40969	0.038988	-0.43882	-1.36	0.059145
ensmusg00000018821	Avpi1	arginine_vasopressin-induced_1	-0.690387	-0.864696	-0.835795	-0.347476	0.422394	3.32988	-0.373497	-0.19644	-0.0303376	0.088225	-0.304498	0.0882211	0.388748	-0.227493	-0.446851	0.46151	1.37698	0.026901	0.051621	1.04	0.71953
ensmusg00000018995	Nars2	asparaginyl-tRNA_synthetase_2_(mitochondrial)(putative)	-0.296037	-0.956221	-0.44624	-0.13073	0.515069	-0.154752	2.14723	1.81494	-0.0230706	0.56438	-1.93568	0.104353	-0.373313	-0.531967	-0.29796	0.32769	1.255	0.037928	0.054881	1.04	0.75467
ensmusg00000019210	Atp6v1e1	ATPase_H+_transporting_lysosomal_V1_subunit_E1	-0.234564	-1.74191	-1.305	-1.10156	0.0918996	1.23782	1.06414	1.88025	-0.479948	-0.865102	0.711394	0.43571	0.131921	-0.110667	0.285622	0.4383	1.35501	0.000919	0.097161	1.07	0.44911
ensmusg00000019578	Ubxn6	UBX_domain_protein_6	-0.283177	-1.00058	-0.488407	-0.826362	0.498533	2.98665	0.778449	-0.494314	0.00732513	0.706799	-0.501201	-0.365341	-0.9904	-0.25142	0.223445	0.30321	1.23389	0.049963	0.011128	1.01	0.92758
ensmusg00000019579	D17Wsu104e	DNA_segment_Chr_17_Wayne_State_University_104_expressed	-1.37605	-1.61766	-0.335705	-0.490459	1.08143	2.05184	0.20003	0.223854	-0.274737	0.0586232	-1.12108	1.40593	0.301852	-0.41274	0.304874	0.47009	1.3852	0.0024438	0.088489	1.06	0.51816
ensmusg00000019731	Slc35e1	solute_carrier_family_35_member_E1	-0.821983	-0.324778	-0.69005	-0.9693	1.90505	-0.197089	1.60059	0.324728	1.00894	-1.38951	-0.120549	-1.26971	-0.233015	0.858307	0.318368	0.322	1.25006	0.016439	0.20634	1.15	0.19827
ensmusg00000019782	Rwdd1	RWD_domain_containing_1	-0.605288	-0.732473	-0.200196	-0.31372	0.65962	3.00519	0.953432	0.0184387	-0.697397	-0.261968	-1.09081	-0.322237	0.402076	-0.0603821	-0.754284	0.4156	1.33385	0.016153	0.207	1.15	0.15666
ensmusg00000019795	Pcmt1	protein-L-isoaspartate_(D-aspartate)_O-methyltransferase_1	-1.53554	-1.57691	0.159645	-0.420172	-0.973908	0.978214	1.02404	1.88301	0.403209	0.68507	-0.423759	-0.0972485	0.339631	-1.06474	0.619454	0.35823	1.28185	0.022171	0.027423	1.02	0.8424
ensmusg00000019809	Pex3	peroxisomal_biogenesis_factor_3	-0.840653	-1.10864	0.758069	-1.21983	0.61526	2.03879	0.798412	1.02432	-1.2515	-1.01083	0.822085	-0.680042	0.194174	-0.124017	-0.0155943	0.28781	1.22079	0.047182	0.15731	1.12	0.29565
ensmusg00000019814	Ltv1	LTV1_homolog_(S._cerevisiae)	0.282098	-1.21196	-0.31085	-1.80377	-0.345167	1.4819	0.922171	1.13511	-0.317483	-0.731632	0.278136	1.34934	-1.31694	0.614951	-0.0258929	0.32879	1.25596	0.049905	-0.010901	-1.01	0.94783
ensmusg00000019942	Cdk1	cyclin-dependent_kinase_1	-0.939842	-0.931707	0.654413	-0.483438	-0.197903	1.39214	1.04312	2.1424	-0.880493	-0.945235	0.12371	-0.70328	0.403745	-1.16351	0.485881	0.61816	1.53492	0.036889	0.21009	1.16	0.38983
ensmusg00000019948	Actr6	ARP6_actin-related_protein_6	-0.637149	-0.932218	-0.38173	-0.05281	-1.33585	2.32998	1.32072	1.13697	-0.0814722	0.464865	-1.00918	-0.17216	0.260079	0.0805372	-0.990579	0.50455	1.41868	0.038209	0.063283	1.04	0.769
ensmusg00000019970	Sgk1	serum/glucocorticoid_regulated_kinase_1	-0.622289	-0.720292	-0.332341	-0.236123	0.262652	0.521117	-0.465812	-0.283609	-0.441199	-0.0255554	3.33055	0.00453241	-0.800958	0.318282	-0.508956	0.47312	1.38811	0.021854	-0.34139	-1.27	0.2303
ensmusg00000019975	Ikbip	IKBKB_interacting_protein	-0.817353	-0.352766	-0.789416	-0.552108	-0.639922	1.09676	2.70276	0.308396	-0.820743	-1.22037	-0.15863	0.459489	0.824011	0.286608	-0.326718	0.64433	1.56301	0.017522	0.35791	1.28	0.18457
ensmusg00000019987	Arg1	arginase_liver	-0.742177	-0.22625	-1.35928	-1.46471	0.562861	2.27988	-0.958774	-0.590014	-0.0430409	0.13133	1.13281	-0.445942	0.818021	0.306361	0.598924	0.48242	1.39709	0.023967	0.18571	1.14	0.20948
ensmusg00000019998	Stx7	syntaxin_7	0.628215	-1.57047	-0.94296	-1.13417	0.667025	1.14674	1.33284	1.2301	-0.55575	0.365922	0.0987743	0.00166278	-1.66037	-0.363924	0.756385	0.32644	1.25392	0.03267	-0.0048393	-1	0.97501
ensmusg00000020024	Cep83	centrosomal_protein_83	-0.442878	-0.972079	0.417665	-0.558505	-0.0866137	2.75772	1.42174	0.44385	-0.95107	-0.0139384	-0.307989	-1.15878	-0.21698	-0.386387	0.054241	0.39635	1.31617	0.041481	0.19057	1.14	0.29907
ensmusg00000020029	Nudt4	nudix_(nucleoside_diphosphate_linked_moiety_X)-type_motif_4	-0.641391	-0.0581692	-1.04638	-1.44896	2.17187	0.925364	1.60331	0.784547	-0.261688	-0.732326	-0.802614	-0.370437	0.0483204	-0.423468	0.252023	0.55341	1.46755	0.00020836	0.21386	1.16	0.054876
ensmusg00000020051	Pah	phenylalanine_hydroxylase	-0.984496	-0.235436	-1.36713	-0.671978	-0.406739	0.503602	-0.0956014	-0.44711	0.119978	-0.467695	1.84642	-1.40069	1.22558	1.39677	0.984522	0.34616	1.27117	0.043696	0.35136	1.28	0.18535
ensmusg00000020077	Srgn	serglycin	-1.28875	-0.895149	-1.2134	-1.10445	0.381861	0.591332	1.67023	1.55243	0.226566	-0.104057	-1.20433	0.113593	-0.349419	0.507689	1.11586	1.0347	2.04869	1.21e-07	0.33511	1.26	0.1317
ensmusg00000020132	Rab21	RAB21_member_RAS_oncogene_family	-0.600561	-0.966337	-0.1852	-0.961407	0.0893756	1.20649	1.56419	2.09513	-0.658145	0.371913	-0.864328	-0.59927	-0.522374	-0.84962	0.880136	0.3071	1.23722	0.012012	0.11611	1.08	0.35628
ensmusg00000020133	2310011J03Rik	RIKEN_cDNA_2310011J03_gene	-0.502498	-1.68281	-0.482204	-0.263816	0.171746	1.56507	0.853481	1.47818	-0.904289	0.466635	-1.41731	0.918446	0.766511	-0.856489	-0.110647	0.52319	1.43713	0.0024206	0.12719	1.09	0.50025
ensmusg00000020149	Rab1	RAB1_member_RAS_oncogene_family	-1.06342	-1.50751	-0.811639	-1.76297	1.6965	-0.067511	0.663716	1.06844	0.00425304	0.896931	-0.725734	0.756975	-0.0667051	0.328312	0.590366	0.29651	1.22817	0.011426	0.08111	1.06	0.41781
ensmusg00000020163	Uqcr11	ubiquinol-cytochrome_c_reductase_complex_III_subunit_XI	-0.363188	-1.05029	0.0585353	0.327036	0.902822	1.43158	0.865634	1.47646	-0.540519	0.440161	-1.84017	-0.0143334	0.337384	-1.65274	-0.378372	0.45088	1.36687	0.0014957	0.043988	1.03	0.82308
ensmusg00000020180	Snrpd3	small_nuclear_ribonucleoprotein_D3	-0.386773	-0.94684	0.20269	-0.737611	-0.267301	0.52432	1.63207	1.27352	-1.26163	0.910926	-0.59291	1.71949	-0.864856	-1.11882	-0.0862758	0.3318	1.25858	0.030347	-0.16409	-1.12	0.35682
ensmusg00000020190	Mknk2	MAP_kinase-interacting_serine/threonine_kinase_2	-1.23875	-0.892966	-1.06635	-1.53181	0.428981	0.157427	0.29694	-0.411784	1.30777	-0.607104	0.925018	-0.840212	0.974467	1.18979	1.30858	0.26442	1.20115	0.027534	0.21769	1.16	0.13584
ensmusg00000020219	Timm13	translocase_of_inner_mitochondrial_membrane_13	-0.761565	-1.51972	-0.307463	-0.176996	0.192817	1.82636	-0.00447456	0.753378	-0.0655368	0.492107	-0.835034	1.71543	0.248578	-1.74913	0.19124	0.44107	1.35761	0.0086185	-0.15785	-1.12	0.39304
ensmusg00000020232	Hmg20b	high_mobility_group_20B	-0.433557	-0.376587	0.137375	0.168144	0.632536	2.42989	1.02423	0.4271	-1.351	1.03537	-1.12777	-0.325939	-0.730207	-1.01864	-0.490943	0.33405	1.26055	0.032871	-0.020151	-1.01	0.90325
ensmusg00000020257	Wdr82	WD_repeat_domain_containing_82	-1.09071	-0.499916	-0.737712	-0.81005	-0.331136	0.500624	2.41282	1.46285	-0.615224	-0.719155	-0.581618	-0.0723867	0.77116	-0.605048	0.915494	0.35379	1.27791	0.0058942	0.24395	1.18	0.040724
ensmusg00000020265	Sumo3	SMT3_suppressor_of_mif_two_3_homolog_3_(yeast)	-0.135061	-1.50221	-0.0298685	-0.335563	0.790724	2.22005	0.987725	1.20005	-1.04529	-0.0489284	-1.25342	0.280449	0.177435	-0.733324	-0.572767	0.42275	1.34048	0.0026346	0.11523	1.08	0.35477
ensmusg00000020308	Tpgs1	tubulin_polyglutamylase_complex_subunit_1	-1.11443	-0.669363	-0.137263	0.0179664	0.508197	2.8412	-0.0378172	0.240104	-0.564365	0.186558	-0.736991	1.20522	-0.066767	-1.10939	-0.562857	0.43183	1.34894	0.027539	-0.13612	-1.1	0.42016
ensmusg00000020363	Gfpt2	glutamine_fructose-6-phosphate_transaminase_2	-0.731591	0.17992	-1.06098	-0.250022	0.312156	2.8316	0.73577	0.867497	-1.06098	0.502134	-0.579331	-0.764918	0.0478558	-0.467138	-0.56197	0.65752	1.57737	0.023021	0.097688	1.07	0.682
ensmusg00000020385	Clk4	CDC_like_kinase_4	0.318621	-0.993666	-0.713257	-0.061002	1.72527	1.74135	0.041231	1.30384	-0.36558	-1.37261	-0.613651	-1.13168	-0.509875	-0.210842	0.841848	0.34405	1.26931	0.033647	0.28346	1.22	0.075613
ensmusg00000020386	Sar1b	SAR1_gene_homolog_B_(S._cerevisiae)	-0.437792	-0.813578	0.958368	-0.0554141	0.384911	1.88574	1.06804	1.30757	-0.0298154	0.619146	-1.11288	-0.354198	-1.01816	-1.2206	-1.18133	0.3296	1.25666	0.016195	-0.23166	-1.17	0.073679
ensmusg00000020390	Ube2b	ubiquitin-conjugating_enzyme_E2B	-0.609857	-1.30547	-1.32652	-0.980297	0.721083	2.31926	0.795667	1.04619	0.149773	-0.760104	0.227819	-0.702327	-0.131031	-0.08241	0.638234	0.50052	1.41472	0.00025964	0.15229	1.11	0.26386
ensmusg00000020399	Havcr2	hepatitis_A_virus_cellular_receptor_2	-1.10813	-1.01829	-0.406129	-0.66413	0.991412	1.00543	1.88367	0.469139	-0.394563	-0.893508	-0.166642	-0.322211	-0.435341	1.85834	-0.799044	1.0741	2.10541	0.00028511	0.35169	1.28	0.19259
ensmusg00000020427	Igfbp3	insulin-like_growth_factor_binding_protein_3	-0.113443	-0.117695	-0.462435	-0.553174	0.708425	1.35901	0.366106	-0.172578	-1.67033	-1.12782	2.26698	-1.22791	0.266735	0.0866688	0.391464	0.35126	1.27567	0.038394	0.20911	1.16	0.46327
ensmusg00000020429	Igfbp1	insulin-like_growth_factor_binding_protein_1	-0.887863	-0.844496	-0.891258	-1.03024	0.0777229	1.31999	-0.631007	-0.409258	0.214131	-0.876042	0.651009	-0.543551	0.337842	2.26216	1.25086	1.1836	2.27143	8.46e-05	0.54633	1.46	0.054137
ensmusg00000020462	Ccdc104	cilia_and_flagella_associated_protein_36	-0.242728	-0.609096	-1.56127	-1.50001	0.624464	1.78834	0.767836	-0.600258	-0.179775	0.0417327	1.47923	0.359833	-1.20983	0.716618	0.124921	0.41334	1.33177	0.028213	-0.065999	-1.05	0.71159
ensmusg00000020485	Supt4a	suppressor_of_Ty_4A	-1.08419	-1.35825	-0.869626	-0.426432	-0.181378	0.567742	1.48699	1.19475	0.740138	0.912554	0.61129	0.832121	-0.419889	-1.84349	-0.162327	0.30725	1.23735	0.038242	-0.21233	-1.16	0.1706
ensmusg00000020592	Sdc1	syndecan_1	-1.36118	-1.19959	-0.977841	-0.720751	0.731054	1.22182	0.705382	1.41393	-0.587612	0.41182	1.79264	-0.888957	-0.226557	-0.368122	0.053951	0.59721	1.51279	2.42e-07	-0.03632	-1.03	0.82297
ensmusg00000020604	Arsg	arylsulfatase_G	-1.16869	-0.43554	-0.642149	-1.17652	2.10341	1.37176	1.18861	0.401904	-0.457178	-0.302886	0.75857	0.260006	-0.605667	-1.20351	-0.0921209	0.63797	1.55614	3.13e-05	-0.16513	-1.12	0.25966
ensmusg00000020612	Prkar1a	protein_kinase_cAMP_dependent_regulatory_type_I_alpha	-0.920506	-1.32734	-0.304299	-1.2333	0.580743	0.711918	1.86109	1.95091	-0.878995	-0.395959	-0.441611	0.493747	-0.109112	-0.369928	0.382644	0.41141	1.32999	0.00012712	0.12591	1.09	0.215
ensmusg00000020621	Rdh14	retinol_dehydrogenase_14_(all-trans_and_9-cis)	0.153138	-0.879449	0.247957	-0.249997	0.633237	2.30411	0.88924	1.42958	-1.50446	0.110674	-0.793214	-0.183881	-0.889869	-0.661154	-0.605919	0.45777	1.37342	0.0068044	0.025772	1.02	0.88197
ensmusg00000020656	Grhl1	grainyhead-like_1_(Drosophila)	-0.638834	-0.110987	0.267444	-0.446302	2.96302	-0.617427	1.07687	0.805254	-0.821635	-0.605533	-0.853885	-0.227814	-0.100604	0.0222359	-0.711808	0.7018	1.62653	0.015	0.42198	1.34	0.12785
ensmusg00000020682	Mmp28	matrix_metallopeptidase_28_(epilysin)	-1.02968	-0.662041	-0.440155	-1.048	1.70834	-0.556453	1.43933	1.11669	0.0899891	0.935038	-0.965136	-0.810209	-0.322107	-0.7128	1.25719	0.84363	1.79456	0.0041436	0.14329	1.1	0.61824
ensmusg00000020864	Ankrd40	ankyrin_repeat_domain_40	-0.942526	-1.09025	-0.428038	0.0423787	-0.0770696	1.55881	2.39155	1.15747	-1.00519	-0.560991	-0.811475	-0.307777	0.317929	0.00701893	-0.251856	0.32943	1.25652	0.0078025	0.2067	1.15	0.055203
ensmusg00000020869	Lrrc59	leucine_rich_repeat_containing_59	-1.10325	-0.389552	-0.811327	-1.45265	1.7277	0.715812	-0.392971	-0.000947486	1.87922	-0.0740453	-1.16886	0.588495	-0.100528	0.916492	-0.333593	0.38513	1.30598	0.015873	0.033424	1.02	0.83984
ensmusg00000020894	Vamp2	vesicle-associated_membrane_protein_2	-0.671293	-0.893847	-0.224965	-0.202781	0.133683	0.98846	1.06778	1.89323	-1.24169	-1.20546	-0.102904	1.58422	-0.483007	-1.0225	0.381067	0.42653	1.344	0.005717	0.028969	1.02	0.88434
ensmusg00000020905	Usp43	ubiquitin_specific_peptidase_43	-0.719401	-0.719401	-0.370656	-0.605772	-0.596266	2.58613	1.84391	-0.368858	0.934889	-0.719401	-0.523074	-0.166286	-0.245905	-0.356314	0.0264103	0.47998	1.39472	0.033993	-0.020992	-1.01	0.91546
ensmusg00000020978	Klhdc2	kelch_domain_containing_2	-0.0457829	-0.113297	0.131496	-1.21218	0.544911	1.95743	2.12084	0.904792	-0.819167	-0.518936	-0.742563	-0.483188	-1.021	-0.490063	-0.213288	0.36589	1.28868	0.010486	0.088838	1.06	0.45788
ensmusg00000020993	Trappc6b	trafficking_protein_particle_complex_6B	-1.2477	-1.39669	-1.07077	-0.475843	0.022538	1.89598	1.54542	1.29165	-0.12604	0.00847568	-0.561886	0.0184718	0.526617	-0.833866	0.403648	0.47413	1.38908	0.00094795	0.11045	1.08	0.41917
ensmusg00000021055	Esr2	estrogen_receptor_2_(beta)	-0.648845	-0.648845	-0.648845	-0.648845	-0.145518	1.87334	2.17849	1.42087	-0.648845	-0.648845	-0.648845	-0.648845	0.318888	-0.483939	0.0286179	0.59908	1.51475	0.0089166	0.17444	1.13	0.16089
ensmusg00000021067	Sav1	salvador_homolog_1_(Drosophila)	0.0203618	-0.895932	-0.66461	-0.709744	3.13381	0.421742	0.789972	0.135807	-0.436484	-0.217335	-0.700431	-0.54525	-0.408284	-0.417365	0.493744	0.59486	1.51033	0.0032284	0.22261	1.17	0.15537
ensmusg00000021072	Tmx1	thioredoxin-related_transmembrane_protein_1	-0.86729	-0.968195	-0.199919	-0.903438	1.02415	1.41606	1.75438	1.21354	-0.0586099	-1.14725	-1.18593	-0.60422	0.583982	-0.484585	0.42733	0.3681	1.29065	0.0015128	0.23689	1.18	0.069136
ensmusg00000021079	Timm9	translocase_of_inner_mitochondrial_membrane_9	-0.0960163	-1.45361	0.570333	-0.262499	-0.41698	1.35382	2.15383	0.962729	-0.74559	0.684946	-1.33135	-0.647281	0.316168	-0.577026	-0.511477	0.37813	1.29966	0.047494	0.15674	1.11	0.39792
ensmusg00000021102	Glrx5	glutaredoxin_5_homolog_(S._cerevisiae)	-0.682935	-0.729247	-0.827388	0.188071	1.3479	2.21388	0.189967	1.1504	-0.750271	0.277331	-1.44995	0.672711	-0.241625	-0.797571	-0.561279	0.42091	1.33877	0.0047818	0.018746	1.01	0.88761
ensmusg00000021114	Atp6v1d	ATPase_H+_transporting_lysosomal_V1_subunit_D	-0.422629	-0.140362	0.255676	-0.639047	0.354562	0.897825	2.18775	1.0897	-0.875817	-0.756244	-2.0831	0.521224	-0.1161	-0.59586	0.32243	0.29666	1.2283	0.026055	0.23978	1.18	0.12358
ensmusg00000021116	Eif2s1	eukaryotic_translation_initiation_factor_2_subunit_1_alpha	-0.430525	-1.18794	-0.92085	-1.45426	0.916492	2.61049	0.399661	0.507932	0.102319	-0.333587	0.283739	0.495266	0.0923642	-0.135698	-0.945403	0.38888	1.30938	0.0088711	-0.017556	-1.01	0.89091
ensmusg00000021241	Isca2	iron-sulfur_cluster_assembly_2_homolog_(S._cerevisiae)	-0.378822	-1.05877	-0.381267	-0.147214	0.129871	2.24116	0.704656	1.34697	-1.09106	-0.404389	-0.853309	1.2507	-0.147295	-1.2445	0.0332673	0.44283	1.35927	0.012454	0.018185	1.01	0.92394
ensmusg00000021250	Fos	FBJ_osteosarcoma_oncogene	-0.948816	-0.908789	-0.804004	-0.658881	-0.467108	0.493816	-0.0451635	1.82962	0.0147005	-0.83866	1.2052	1.44632	-0.637761	1.31649	-0.996959	1.3199	2.49649	8.32e-06	-0.11522	-1.08	0.63167
ensmusg00000021265	Slc25a29	solute_carrier_family_25_(mitochondrial_carrier_palmitoylcarnitine_transporter)_member_29	-1.06423	-0.572533	-0.272632	0.286212	3.17902	-0.201021	0.641232	0.136121	-0.511879	0.00390294	-0.319672	-0.676494	0.284993	-0.950066	0.0370428	0.6676	1.58843	0.018414	0.15663	1.11	0.55575
ensmusg00000021385	Ippk	inositol_13456-pentakisphosphate_2-kinase	-0.629341	-1.32733	-1.09117	-1.06863	-0.167818	0.671685	1.22678	0.99973	0.120542	1.35079	0.176251	-1.25418	-0.0476016	1.64691	-0.606609	0.37245	1.29455	0.018764	0.10993	1.08	0.56403
ensmusg00000021453	Gadd45g	growth_arrest_and_DNA-damage-inducible_45_gamma	-1.04774	-0.928256	-1.05681	-1.19841	0.0659889	2.55787	-0.631072	0.378041	1.08613	-0.590199	0.176363	-0.134977	0.0603986	0.734247	0.528426	1.3269	2.50863	1e-05	0.19322	1.14	0.48919
ensmusg00000021477	Ctsl	cathepsin_L	-0.717001	-0.173083	-1.51703	-1.56138	0.892595	1.69372	-0.409668	-0.157373	-0.179174	-0.840371	1.45715	-0.555862	0.348754	1.07081	0.647909	0.51569	1.42968	0.0067127	0.26915	1.21	0.11937
ensmusg00000021483	Cdk20	cyclin-dependent_kinase_20	-1.19081	-1.21313	-0.804314	-1.08259	-1.00187	0.316561	0.71474	0.291672	0.0659918	-0.203354	1.38903	0.137802	1.55929	-0.639465	1.66044	0.55743	1.47165	0.0086428	0.20899	1.16	0.35604
ensmusg00000021576	Pdcd6	programmed_cell_death_6	-0.345712	-0.643339	-0.75421	-1.25067	0.279341	2.50885	1.4671	0.407254	0.0533215	-0.594359	-0.866974	0.428549	0.0964917	-1.11173	0.326078	0.36917	1.29161	0.010201	0.071848	1.05	0.57445
ensmusg00000021759	Ppap2a	phosphatidic_acid_phosphatase_type_2A	-1.65934	-0.151319	-0.399586	-0.408774	-0.245812	1.12409	0.338998	1.18008	1.25292	0.0153842	-2.05476	-0.594263	0.561266	-0.208557	1.24967	0.43452	1.35146	0.026408	0.31948	1.25	0.168
ensmusg00000021877	Arf4	ADP-ribosylation_factor_4	-0.82768	-0.83646	-1.04451	-0.92438	1.89201	1.85779	-0.346304	-0.256569	0.469135	0.0245252	-0.13593	1.53834	-0.820726	-0.301797	-0.287444	0.37272	1.29479	0.018583	-0.13144	-1.1	0.26393
ensmusg00000021879	Dnah12	dynein_axonemal_heavy_chain_12	-0.336861	-0.330202	-0.464997	-0.579665	1.84955	2.81134	0.383555	-0.579665	-0.579665	-0.102889	-0.579665	-0.579665	-0.229372	-0.102133	-0.579665	0.49045	1.40488	0.03436	0.057528	1.04	0.61805
ensmusg00000021900	Btd	biotinidase	-0.956262	-1.21654	0.706855	-0.496432	0.47198	-0.164433	1.00361	2.23605	-1.77816	0.393775	0.794894	-0.742941	0.0300519	-0.315885	0.0334381	0.298	1.22944	0.02976	0.12346	1.09	0.41473
ensmusg00000021901	Bap1	Brca1_associated_protein_1	-0.520175	-0.930412	0.0836127	-0.0348496	0.428296	1.30058	2.22832	1.19981	-1.23026	0.19584	-1.55807	-0.33345	0.0559808	-0.2304	-0.654825	0.39796	1.31764	0.0012968	0.20826	1.16	0.12394
ensmusg00000021905	Dph3	diphthamine_biosynthesis_3	-0.113971	-1.45379	0.608558	-0.582743	-0.308034	1.08724	1.63094	2.19514	-1.29812	0.0731879	-0.420915	-0.200373	-0.464091	-0.401801	-0.351235	0.4465	1.36273	0.019321	0.09291	1.07	0.57631
ensmusg00000021930	Spryd7	SPRY_domain_containing_7	-0.586875	-1.93488	0.484165	-0.197671	-0.194401	1.67258	1.76329	0.866148	-1.0617	0.258318	-1.16616	-0.0544635	0.325888	-0.451422	0.277171	0.45732	1.37299	0.010872	0.25686	1.19	0.067776
ensmusg00000021938	Pspc1	paraspeckle_protein_1	-0.687773	-1.04017	-1.29028	-1.3467	1.15838	-0.548806	1.06359	1.89242	0.669153	-0.971619	-0.0752914	0.294108	-0.358205	0.282583	0.958607	0.87587	1.83511	3.79e-05	0.17588	1.13	0.40872
ensmusg00000021969	Zdhhc20	zinc_finger_DHHC_domain_containing_20	-0.207196	0.268835	0.176552	0.248215	0.700473	1.35992	1.90441	1.14576	-1.81519	-0.243233	-0.857658	-1.08082	-0.775767	-0.807793	-0.0165047	0.31557	1.2445	0.018459	0.24212	1.18	0.14289
ensmusg00000022096	Hr	hairless	-1.13741	-0.614959	0.0121448	-0.92081	0.770838	0.0777909	1.68936	0.250503	0.462617	-0.223043	-1.75882	1.56983	0.513436	-1.25097	0.559497	0.59193	1.50726	0.034394	0.021297	1.01	0.94094
ensmusg00000022124	Fbxl3	F-box_and_leucine-rich_repeat_protein_3	-0.0655043	-1.31029	-0.721504	0.20296	-0.732316	2.10943	2.05518	0.230736	-0.715155	-0.53289	0.599879	-1.11441	-0.0329681	-0.15316	0.180007	0.34626	1.27126	0.046679	0.17943	1.13	0.2515
ensmusg00000022193	Psmb5	proteasome_(prosome_macropain)_subunit_beta_type_5	-0.855037	-1.23214	-0.592	-0.206457	0.489228	2.1797	0.105593	0.576212	0.0818044	0.233403	-1.71162	1.34415	0.525284	-0.97431	0.0361954	0.44601	1.36227	0.0034119	0.040955	1.03	0.80781
ensmusg00000022204	Ngdn	neuroguidin_EIF4E_binding_protein	-0.877271	-1.24367	0.259418	-1.20972	1.76335	2.37726	-0.192452	-0.0750208	0.157199	0.214122	-0.995811	-0.376719	0.0807816	0.316007	-0.197477	0.52469	1.43862	0.010248	0.17015	1.13	0.29947
ensmusg00000022205	Sub1	SUB1_homolog_(S._cerevisiae)	-1.37425	-1.47278	-0.489082	-1.11	1.19867	0.537219	0.961815	1.50519	-0.158665	0.193977	-0.807418	1.32275	0.460032	-0.924311	0.156857	0.64237	1.56089	1.62e-06	0.0071928	1	0.96197
ensmusg00000022285	Ywhaz	tyrosine_3-monooxygenase/tryptophan_5-monooxygenase_activation_protein_zeta_polypeptide	-0.585566	-0.686773	-0.713208	-1.36518	2.33664	-0.473085	1.32095	1.34591	-0.794566	-0.373453	-0.411815	-0.428408	-0.0138394	0.204322	0.638072	0.41162	1.33018	0.0039103	0.24313	1.18	0.022559
ensmusg00000022338	Eny2	enhancer_of_yellow_2_homolog_(Drosophila)	-0.171742	-1.56338	-0.7317	-1.09283	-0.715715	-0.272252	2.52786	1.33499	0.246223	0.0292356	-0.558513	0.221282	0.711674	-0.215585	0.250456	0.36526	1.28811	0.026488	0.12951	1.09	0.33377
ensmusg00000022354	Ndufb9	NADH_dehydrogenase_(ubiquinone)_1_beta_subcomplex_9	0.343001	-0.671172	0.363641	0.767298	0.541608	2.02329	0.496957	1.49684	-0.853645	-0.33245	-1.35953	0.0125605	-0.610244	-1.50665	-0.711508	0.33032	1.25729	0.041519	-0.088746	-1.06	0.58361
ensmusg00000022400	Rbx1	ring-box_1	-1.3793	-2.25333	0.677878	-0.0963531	-0.134394	1.43202	1.09959	1.53637	0.0030432	-0.256311	0.00938024	0.44711	-0.45262	-0.664407	0.0313222	0.47563	1.39053	0.013428	-0.053659	-1.04	0.69342
ensmusg00000022426	Josd1	Josephin_domain_containing_1	-1.65632	-1.07706	-0.154138	-0.797853	1.19091	0.396938	1.86644	0.518524	1.55252	0.176012	-0.845458	-0.611632	-0.747716	0.0743743	0.114459	0.28947	1.22219	0.014625	0.028491	1.02	0.83714
ensmusg00000022433	Csnk1e	casein_kinase_1_epsilon	-0.733182	-0.337995	-0.153876	-1.37711	0.933166	1.31245	1.67004	-0.27154	-1.99283	-0.796352	0.891894	0.620778	-0.220137	0.357259	0.0974334	0.44369	1.36008	0.045037	0.16705	1.12	0.49234
ensmusg00000022434	Fam118a	family_with_sequence_similarity_118_member_A	-0.572805	0.399224	-0.711873	-0.684777	0.889426	2.91735	-0.101334	0.610229	-0.773136	-0.999828	-0.0205404	0.147726	-0.427947	-0.977655	0.30594	0.55199	1.46611	0.027687	0.072744	1.05	0.76484
ensmusg00000022551	Cyc1	cytochrome_c-1	0.112733	-0.25526	0.647999	0.170705	0.891633	2.52003	0.850078	0.836747	-0.811765	-0.637994	-1.00637	-0.632724	-0.894627	-0.998288	-0.792902	0.39873	1.31835	0.0098545	-0.0003558	-1	0.99728
ensmusg00000022579	Gpihbp1	GPI-anchored_HDL-binding_protein_1	-1.35045	-1.36878	-0.333243	-1.56551	0.274191	1.83911	0.823154	1.73536	-0.13754	-0.156616	0.0704036	0.410409	-0.558506	0.245511	0.0725177	0.82193	1.76777	1.29e-05	0.024255	1.02	0.88379
ensmusg00000022617	Chkb	choline_kinase_beta	-0.437123	-1.34971	0.084621	-0.341844	-0.420817	0.257928	1.40334	2.61017	-0.445043	0.578526	-1.0016	-0.184358	0.00810984	-1.07994	0.317741	0.44802	1.36417	0.0096633	0.075349	1.05	0.63011
ensmusg00000022635	Zcrb1	zinc_finger_CCHC-type_and_RNA_binding_motif_1	-1.34891	-1.23274	-0.984907	-0.458204	0.047998	1.31112	1.44817	1.45713	-1.12072	0.586127	-0.118767	0.590086	0.372465	-1.07686	0.528009	0.44384	1.36022	0.0020804	0.062225	1.04	0.68135
ensmusg00000022674	Ube2v2	ubiquitin-conjugating_enzyme_E2_variant_2	-1.17031	-1.26757	0.34504	-0.226649	-0.159927	0.711415	1.08242	2.39973	-0.870091	0.829317	-0.303905	-0.147634	-0.0372489	-1.34368	0.159096	0.39028	1.31065	0.020282	-0.0057776	-1	0.97215
ensmusg00000022744	Cldn25	claudin_25	-1.00843	-1.45908	0.154856	-0.937717	0.695711	1.23891	2.1317	0.620033	-0.307085	0.298247	-1.48557	0.493066	-0.057405	-0.57308	0.195841	0.40241	1.32171	0.0038789	0.09648	1.07	0.49129
ensmusg00000022807	Osbpl11	oxysterol_binding_protein-like_11	-0.769802	-0.137311	-0.0437517	-0.447396	1.95901	0.275716	1.49048	1.89092	-1.2384	-0.176645	-0.870325	-0.201517	-0.560953	-0.346762	-0.823266	0.61676	1.53343	6.56e-05	0.10171	1.07	0.49779
ensmusg00000022820	Ndufb4	NADH_dehydrogenase_(ubiquinone)_1_beta_subcomplex_4	0.135798	-0.928472	-0.615331	0.0469372	-0.407689	2.12633	1.27103	1.40652	-0.962554	0.000665646	-0.479178	0.494851	-0.295334	-1.72161	-0.0719685	0.37143	1.29363	0.03357	-0.070193	-1.05	0.6848
ensmusg00000022849	Hspbap1	Hspb_associated_protein_1	-0.801656	-0.380442	-0.49202	-1.05178	-0.438913	0.550247	2.84234	1.57924	-0.0867146	-0.526778	-0.225345	0.164046	-0.430095	-0.381204	-0.320926	0.72809	1.65644	0.0038492	-0.044848	-1.03	0.84635
ensmusg00000022914	Brwd1	bromodomain_and_WD_repeat_domain_containing_1	-1.06141	-0.450945	-0.229829	0.0573311	2.4013	-0.722764	1.91899	0.526713	-0.0496233	0.359409	-0.275008	-0.20486	-1.02242	-1.00649	-0.240395	0.37114	1.29337	0.028451	-0.14745	-1.11	0.24989
ensmusg00000022951	Rcan1	regulator_of_calcineurin_1	-0.659681	-0.772191	-0.107734	-0.981595	2.81676	0.511301	0.499645	0.827472	-0.41592	-0.601631	-0.499763	0.761259	-1.18365	0.102032	-0.296308	0.57442	1.48908	0.00093909	-0.023399	-1.02	0.88755
ensmusg00000022972	1110004E09Rik	RIKEN_cDNA_1110004E09_gene	-1.22246	-0.555257	0.166958	-0.618647	0.664741	0.139692	1.41423	0.634116	-1.51161	0.376978	-0.9528	2.20571	-0.200644	-0.78844	0.24743	0.34816	1.27294	0.031757	0.0059539	1	0.97626
ensmusg00000022999	Lmbr1l	limb_region_1_like	-0.173088	-0.196241	-0.816265	-0.128272	-0.00852401	2.17943	1.19904	1.61755	-1.65931	-0.59667	0.0851677	-0.926831	-0.181091	-0.6207	0.225806	0.54562	1.45965	0.0044127	0.30982	1.24	0.14698
ensmusg00000023068	Nus1	nuclear_undecaprenyl_pyrophosphate_synthase_1_homolog_(S._cerevisiae)	-0.60725	-0.775151	0.246077	-0.544103	1.59258	1.29935	1.77447	0.831251	-0.139939	-1.20676	-1.66216	-0.26025	0.183715	-0.338189	-0.393647	0.35387	1.27798	0.0022947	0.20919	1.16	0.10781
ensmusg00000023073	Slc10a2	solute_carrier_family_10_member_2	-0.957898	-0.371584	-1.29053	-1.14761	1.39927	1.47028	-0.456425	0.468786	1.3255	-1.39334	0.0467506	-0.550275	0.00564732	1.14846	0.302966	1.1408	2.20503	9.12e-06	0.20605	1.15	0.46729
ensmusg00000023206	Il15ra	interleukin_15_receptor_alpha_chain	-0.0235619	-0.359159	-0.977221	0.289981	0.351599	0.258536	2.13794	1.81289	0.590111	-0.793329	-1.49609	-0.0828908	-0.92031	-0.843124	0.0546298	0.4068	1.32574	0.01497	0.018766	1.01	0.92136
ensmusg00000023272	Creld2	cysteine-rich_with_EGF-like_domains_2	-0.128772	-0.719481	-0.675954	-0.642066	2.86455	1.16422	-0.473772	-0.706467	0.843672	-0.718843	-0.755114	0.0754259	0.486323	-0.103478	-0.510248	0.62218	1.5392	0.038754	0.084787	1.06	0.76804
ensmusg00000023307	Mar5	membrane-associated_ring_finger_(C3HC4)_5	-0.489392	-0.429438	-0.72788	-0.440128	0.453527	2.23079	1.00434	2.04564	-0.899554	-0.218978	-0.741669	-0.0506594	-0.420274	-0.768446	-0.547882	0.26531	1.20189	0.02879	0.057693	1.04	0.56215
ensmusg00000023348	Trip6	thyroid_hormone_receptor_interactor_6	0.138681	-0.700284	0.619405	-0.742766	1.05641	2.05325	1.13864	0.606505	-0.978843	-0.370993	-1.35894	0.573571	-0.401197	-0.187301	-1.44613	0.45684	1.37253	0.01011	0.019656	1.01	0.92256
ensmusg00000023723	Mrps23	mitochondrial_ribosomal_protein_S23	0.617185	-0.973885	0.173512	-1.08763	0.27741	2.04237	1.90101	0.592644	-0.426711	-0.492352	-0.163224	0.0664892	-1.42007	-0.835923	-0.270837	0.37697	1.29861	0.027256	-0.11124	-1.08	0.46125
ensmusg00000023791	Pigx	phosphatidylinositol_glycan_anchor_biosynthesis_class_X	0.260175	-0.135523	-0.253407	0.0198148	1.90738	1.44601	1.26008	1.04118	-1.27834	-0.403094	-0.692379	-1.16198	-1.05543	-0.83273	-0.121765	0.46299	1.3784	0.0024107	0.16413	1.12	0.35193
ensmusg00000023961	Enpp4	ectonucleotide_pyrophosphatase/phosphodiesterase_4	-0.12717	-0.00626581	-0.928518	-1.55197	0.389013	0.671349	2.59719	0.767879	-1.20636	-0.329626	-0.713104	0.508689	-0.556732	0.334617	0.151015	0.32622	1.25372	0.033534	0.15847	1.12	0.23702
ensmusg00000023967	Mrps18a	mitochondrial_ribosomal_protein_S18A	-0.680182	-2.11581	0.359637	-0.0797651	0.576547	1.58066	1.37159	1.39488	-0.416753	0.322195	-0.839148	-0.407879	0.203174	-0.265448	-1.00369	0.34722	1.27211	0.022815	0.067376	1.05	0.64159
ensmusg00000024014	Pim1	proviral_integration_site_1	-0.953481	-1.161	-0.744236	-0.667443	-0.147602	0.117722	-0.181782	0.0824891	0.701718	-1.18509	0.512538	-0.00250845	1.89836	-0.440165	2.17048	0.52412	1.43806	0.0015782	0.45852	1.37	0.053472
ensmusg00000024053	Emilin2	elastin_microfibril_interfacer_2	-1.00037	0.425818	-0.901372	-1.39429	1.29051	1.79937	0.518049	-0.0624475	-0.66041	-1.11833	-1.10944	0.74565	0.472353	-0.0917327	1.08665	0.54798	1.46204	0.021129	0.42607	1.34	0.055573
ensmusg00000024181	Mrpl28	mitochondrial_ribosomal_protein_L28	-1.34709	-1.06087	0.432714	-0.268474	0.506462	1.45093	0.219835	1.72055	-0.484795	0.992653	-0.746363	0.642659	-0.295462	-1.77549	0.0127389	0.35636	1.28019	0.020333	-0.11925	-1.09	0.4367
ensmusg00000024193	Phf1	PHD_finger_protein_1	-1.14542	-0.378493	-0.968599	0.702111	0.975026	1.86719	1.85208	0.60144	-0.768026	-0.824495	-1.07761	0.0663288	-0.54338	-0.39109	0.0329319	0.42228	1.34004	0.02356	0.16856	1.12	0.33344
ensmusg00000024235	Map3k8	mitogen-activated_protein_kinase_kinase_kinase_8	-1.25384	-0.0651012	-1.04596	-0.818105	2.52268	0.694915	-0.989234	1.07727	0.0598104	-0.698002	-0.0456789	0.00938242	-0.662215	0.552757	0.661322	0.68989	1.61316	0.018791	0.20368	1.15	0.44888
ensmusg00000024242	Map4k3	mitogen-activated_protein_kinase_kinase_kinase_kinase_3	-0.849442	-0.850054	-0.471459	-0.234384	2.27035	0.129984	2.0376	0.424055	-0.994915	-0.608556	-0.0665038	-0.960521	-0.234438	0.622531	-0.214246	0.39911	1.31869	0.0058395	0.2381	1.18	0.093907
ensmusg00000024248	Cox7a2l	cytochrome_c_oxidase_subunit_VIIa_polypeptide_2-like	-0.833559	-0.807385	0.242854	-0.221855	0.520808	2.79858	0.724504	0.684465	-0.89957	-0.0173264	-0.563127	0.640816	-0.927521	-0.945418	-0.396266	0.37828	1.29979	0.011544	-0.074916	-1.05	0.52123
ensmusg00000024317	Rnf138	ring_finger_protein_138	-0.700375	-0.233895	-0.258063	-0.0382522	0.264392	2.56643	1.52897	0.603447	-0.598748	0.447087	-0.724228	-0.200225	-0.482119	-0.694204	-1.48021	0.31666	1.24544	0.049319	-0.074392	-1.05	0.63015
ensmusg00000024360	Etf1	eukaryotic_translation_termination_factor_1	0.119971	-1.60062	-0.423945	-2.03534	0.827371	1.62155	0.73864	1.13513	0.444776	-0.679222	-0.132926	-0.546476	-0.58759	0.617578	0.5011	0.25847	1.19621	0.039451	0.1169	1.08	0.33502
ensmusg00000024535	Snx24	sorting_nexing_24	-1.277	-1.22249	-0.78561	-0.151461	1.78288	-0.0253168	1.8063	0.815616	-1.2177	-0.345884	0.488354	0.514299	-0.446217	-0.60851	0.672747	0.7626	1.69655	7.72e-05	0.068854	1.05	0.73766
ensmusg00000024583	Txnl1	thioredoxin-like_1	-0.594961	-1.30607	-0.304429	-1.30946	0.595423	2.08117	1.76236	1.07531	-0.232039	-0.497913	-0.88614	-0.162581	-0.060284	-0.245917	0.0855296	0.50395	1.41809	8.35e-05	0.16022	1.12	0.14248
ensmusg00000024589	Nedd4l	neural_precursor_cell_expressed_developmentally_down-regulated_gene_4-like	-0.942864	-0.998328	-0.905416	-1.6826	-0.0460342	-1.23008	-0.0169464	0.422609	0.442257	0.344141	1.91254	0.0554344	0.682465	0.532911	1.42991	0.34478	1.26996	0.027354	0.10968	1.08	0.47984
ensmusg00000024608	Rps14	ribosomal_protein_S14	0.0166121	-1.61602	-0.752565	-0.760756	0.294806	2.342	0.138884	0.0563539	-0.0312182	-0.29628	0.967098	1.4512	-0.584842	-1.07417	-0.151098	0.45252	1.36843	0.0087855	-0.27445	-1.21	0.050361
ensmusg00000024730	Ms4a8a	membrane-spanning_4-domains_subfamily_A_member_8A	-1.24323	-0.679475	-0.593375	-0.514138	0.382119	0.114832	0.150793	1.36487	-1.09807	-0.13173	-1.51397	1.64953	-0.00366855	0.402933	1.71258	0.73361	1.66279	0.014774	0.28192	1.22	0.27779
ensmusg00000024841	Eif1ad	eukaryotic_translation_initiation_factor_1A_domain_containing	-0.514965	-1.71703	0.86185	-0.562968	-0.255032	0.688869	1.57993	2.13609	-0.199682	-0.0926349	-0.335075	0.164731	-0.111829	-0.282904	-1.35935	0.30732	1.23741	0.048981	-0.032388	-1.02	0.82142
ensmusg00000024843	Chka	choline_kinase_alpha	-1.31866	-1.44125	0.452755	-0.862931	-0.217888	-0.689481	0.492536	0.435564	0.783207	-0.516649	2.65032	-0.060852	-0.077271	-0.199575	0.570182	0.39648	1.31629	0.049293	-0.17621	-1.13	0.41055
ensmusg00000024854	Pold4	polymerase_(DNA-directed)_delta_4	-1.50209	0.0860036	-1.41481	-1.29847	1.12779	0.462943	0.440522	-0.825739	0.332131	-0.966269	1.20751	1.7388	0.25498	0.0511872	0.30552	0.52025	1.4342	0.029469	-0.06058	-1.04	0.78157
ensmusg00000024873	Cnih2	cornichon_homolog_2_(Drosophila)	-0.909078	-0.909078	-0.828336	0.19583	0.11722	1.846	2.05821	-0.097498	-0.334575	-0.405505	-0.909078	1.24229	0.406411	-0.909078	-0.563737	0.5195	1.43346	0.037895	-0.057848	-1.04	0.77054
ensmusg00000024878	Cbwd1	COBW_domain_containing_1	0.316671	-1.71079	-1.00241	-0.817617	1.07266	1.39616	1.48463	0.341241	-0.815484	0.509998	-1.27961	0.436357	-0.425201	0.888458	-0.39506	0.50546	1.41958	0.014164	0.16086	1.12	0.43454
ensmusg00000024902	Mrpl11	mitochondrial_ribosomal_protein_L11	-1.0449	-1.17497	-0.230847	-0.139436	-0.815725	2.0608	0.979295	0.498462	-0.792391	-0.992733	0.858157	1.39358	-0.401152	-0.755829	0.55768	0.3884	1.30894	0.033415	-0.0257	-1.02	0.89163
ensmusg00000024914	Drap1	Dr1_associated_protein_1_(negative_cofactor_2_alpha)	-0.531814	-1.56867	0.0641839	0.338864	-0.637787	2.33682	1.62942	0.699806	-0.185169	0.0633547	-1.04705	0.173545	-0.0936534	-0.921501	-0.320346	0.34647	1.27145	0.042041	0.018588	1.01	0.88683
ensmusg00000024953	Prdx5	peroxiredoxin_5	0.124886	-0.239676	-0.231754	-0.0777021	0.537194	3.03679	0.512564	0.428415	-0.794939	-0.148756	-1.46956	-0.437356	-0.258754	-0.913072	-0.0682875	0.39513	1.31506	0.021351	0.20242	1.15	0.14992
ensmusg00000024955	Esrra	estrogen_related_receptor_alpha	0.0866515	0.651096	0.524183	0.399868	0.739229	2.11059	0.994648	1.02447	-0.911141	-0.937256	-0.925651	-0.925674	-0.935318	-0.943834	-0.951858	0.59648	1.51202	0.0016975	-0.50686	-1.42	0.077605
ensmusg00000024987	Cyp26a1	cytochrome_P450_family_26_subfamily_a_polypeptide_1	-1.06833	-1.00677	-0.732309	-0.545389	-0.184532	1.83735	1.76157	1.25998	-0.086902	-0.856834	-0.787527	0.747938	-0.39757	0.673728	-0.614404	1.1813	2.26781	4.24e-06	0.13397	1.1	0.62468
ensmusg00000025027	Xpnpep1	X-prolyl_aminopeptidase_(aminopeptidase_P)_1_soluble	-1.46071	-0.855529	-0.394076	-0.453408	1.03168	0.169994	1.21503	1.77663	-0.531292	1.44823	-1.55709	-0.102495	-0.454025	0.163494	0.00355748	0.3276	1.25492	0.0098018	0.092439	1.07	0.50777
ensmusg00000025147	Mob2	MOB_kinase_activator_2	0.249727	-1.49568	-0.195341	-0.620892	1.29094	0.725093	1.34884	1.65383	-1.64133	0.559668	-0.948694	0.193397	-0.560923	-0.518917	-0.0397112	0.41628	1.33448	0.0071088	0.099784	1.07	0.53716
ensmusg00000025155	Dus1l	dihydrouridine_synthase_1-like_(S._cerevisiae)	-0.817726	-1.4356	0.509155	-0.724516	-0.293054	1.48932	1.11753	0.877116	-1.69027	0.779504	-1.39928	0.407001	0.143733	0.42531	0.611774	0.29486	1.22677	0.026495	0.25981	1.2	0.051373
ensmusg00000025163	Cd7	CD7_antigen	-1.00265	-1.00265	-1.00265	-1.00265	0.566984	1.10417	0.358815	1.79014	0.503612	-1.00265	0.874319	1.28883	-0.625414	0.154439	-1.00265	0.56663	1.48106	0.011779	-0.16051	-1.12	0.40367
ensmusg00000025178	Pi4k2a	phosphatidylinositol_4-kinase_type_2_alpha	-1.65417	-0.727937	-1.02215	-0.67737	1.41616	1.82951	1.13593	0.881512	-0.822521	-0.230177	-0.659172	-0.514344	0.340962	0.446044	0.257727	0.3123	1.24169	0.010225	0.19399	1.14	0.066632
ensmusg00000025204	Ndufb8	NADH_dehydrogenase_(ubiquinone)_1_beta_subcomplex_8	0.385362	-0.698744	0.70867	0.387381	1.06813	1.84561	0.940495	1.09719	-0.851024	-0.441884	-1.57522	-0.186693	-0.581649	-1.27405	-0.823565	0.33386	1.26038	0.026577	0.015474	1.01	0.9232
ensmusg00000025225	Nfkb2	nuclear_factor_of_kappa_light_polypeptide_gene_enhancer_in_B_cells_2_p49/p100	-0.40611	-1.04567	-1.1671	-0.386534	1.51423	0.0305285	0.255928	0.457824	-0.858103	-0.135504	-0.692467	2.69297	0.201083	-0.349212	-0.111866	0.70708	1.6325	0.00089125	-0.067637	-1.05	0.78081
ensmusg00000025264	Tsr2	TSR2_20S_rRNA_accumulation	-0.332476	-1.3442	-0.800373	-0.894801	-0.311725	1.60231	1.04077	1.27448	0.439949	-0.399035	-0.685616	1.90436	-0.670413	-0.537172	-0.286054	0.45589	1.37163	0.013323	-0.1399	-1.1	0.46415
ensmusg00000025283	Sat1	spermidine/spermine_N1-acetyl_transferase_1	-0.737068	-1.32973	-0.585359	-1.29009	-0.269447	2.31599	1.08626	0.805104	0.892433	-1.19446	-0.0728072	-0.144678	-0.0147694	0.37495	0.163669	0.41893	1.33694	0.0045151	0.12406	1.09	0.41932
ensmusg00000025337	Sbds	Shwachman-Bodian-Diamond_syndrome_homolog_(human)	-0.713682	-1.09272	0.539554	-0.909453	-0.396913	1.75693	1.30558	1.93774	-1.37837	0.105528	-0.640211	0.0402662	-0.113091	-0.365595	-0.075558	0.35577	1.27967	0.014635	0.14118	1.1	0.24532
ensmusg00000025451	Paip1	polyadenylate_binding_protein-interacting_protein_1	-0.0432209	-1.68439	-1.12283	-0.585748	0.620976	1.92684	0.817716	0.945381	-0.329825	0.0354281	-1.65625	0.738428	0.228217	0.523595	-0.414317	0.32724	1.25461	0.012132	0.14755	1.11	0.22087
ensmusg00000025466	Fuom	fucose_mutarotase	0.37865	0.176344	-0.117309	0.0845712	1.17602	2.52193	0.51915	0.873825	-0.763859	-1.21561	-0.26835	-0.666592	-1.01755	-0.873771	-0.807441	0.63273	1.5505	0.0028357	-0.18086	-1.13	0.48869
ensmusg00000025484	Bet1l	blocked_early_in_transport_1_homolog_(S._cerevisiae)-like	-0.748257	-0.679232	-0.555975	-0.687046	0.397107	1.49111	0.262795	1.69997	1.61523	0.518156	-0.585461	0.14284	-0.244676	-1.54531	-1.08125	0.53775	1.45171	0.0007308	-0.41411	-1.33	0.028688
ensmusg00000025666	Tmem47	transmembrane_protein_47	-0.20013	-1.09991	-1.50822	-0.875625	0.935425	1.76767	0.775793	0.319607	-0.447786	-0.342338	-1.22227	1.35552	0.45967	0.796691	-0.714096	0.4777	1.39252	0.011548	0.15965	1.12	0.41083
ensmusg00000025732	Fam195a	family_with_sequence_similarity_195_member_A	-0.503517	-0.413186	-0.314468	-0.169117	0.890413	2.16649	1.39604	1.55084	-0.897943	-0.619051	-1.11238	-0.514109	-0.120569	-0.719283	-0.620152	0.59239	1.50774	1.08e-05	0.20299	1.15	0.11404
ensmusg00000025781	Atp5c1	ATP_synthase_H+_transporting_mitochondrial_F1_complex_gamma_polypeptide_1	0.300272	-0.165224	0.435625	0.631806	0.894661	2.12174	0.847104	1.17999	-0.840577	-0.572478	-1.01481	-0.636083	-1.10671	-1.16884	-0.906485	0.32052	1.24878	0.019744	-0.088072	-1.06	0.39626
ensmusg00000025858	Get4	golgi_to_ER_traffic_protein_4_homolog_(S._cerevisiae)	-0.674421	-0.83661	-0.3497	-0.897462	0.660637	2.9341	-0.438418	0.012658	-0.0919734	-0.069537	-0.46109	0.8067	0.852928	-0.841284	-0.606523	0.37925	1.30067	0.033922	0.0077648	1.01	0.95672
ensmusg00000025880	Smad7	SMAD_family_member_7	-1.11429	-0.773298	0.0718826	0.493108	1.99218	-0.277288	1.12103	1.65752	-0.755197	0.389649	-0.954256	0.290857	-0.971346	-1.09338	-0.0771642	0.53009	1.44402	0.0092202	-0.14269	-1.1	0.45635
ensmusg00000025962	Fastkd2	FAST_kinase_domains_2	-0.206534	-1.19343	0.146624	-0.836589	0.305887	1.72454	2.12398	0.810727	-0.477628	-0.158756	-1.20298	0.144224	-0.728065	0.555654	-1.00766	0.4808	1.39552	0.0022097	0.085991	1.06	0.60616
ensmusg00000026078	Pdcl3	phosducin-like_3	-0.699007	-1.70708	-0.536942	-1.44575	-0.790856	1.2824	1.08129	0.659377	-0.989635	0.529003	-0.440483	1.25948	0.52224	0.968512	0.307446	0.46047	1.37599	0.014214	0.20154	1.15	0.24774
ensmusg00000026150	Mff	mitochondrial_fission_factor	0.0292433	-0.607289	0.208455	-0.436319	0.37706	1.59649	1.58995	1.81273	-1.6637	-0.207224	-1.02353	-0.121667	-0.855639	-0.494669	-0.203887	0.41353	1.33194	0.003164	0.15719	1.12	0.30744
ensmusg00000026154	1110058L19Rik	RIKEN_cDNA_1110058L19_gene	-1.52739	-0.928802	-0.246145	0.215253	0.675924	1.95713	-0.305178	0.899639	0.800255	0.701681	-1.24999	1.02063	-1.04975	-0.801736	-0.161527	0.4697	1.38482	0.031726	-0.26386	-1.2	0.2183
ensmusg00000026203	Dnajb2	DnaJ_(Hsp40)_homolog_subfamily_B_member_2	-1.51513	-1.33926	0.295152	-0.839382	-0.57451	0.01438	1.68046	1.09876	0.0988386	-0.211373	-1.35309	1.00127	1.16247	-0.207909	0.689336	0.2755	1.21041	0.035558	0.19518	1.14	0.13342
ensmusg00000026204	Ptprn	protein_tyrosine_phosphatase_receptor_type_N	-0.840738	-0.615044	-0.149127	-0.840738	2.96869	-0.0540968	0.0307033	1.24479	0.14347	-0.696955	-0.840738	-0.709109	0.0747975	0.311346	-0.0272599	0.67367	1.59513	0.010444	0.30372	1.23	0.1738
ensmusg00000026248	Mrpl44	mitochondrial_ribosomal_protein_L44	-0.16655	-1.16791	0.129762	-0.246725	-0.219599	1.90093	1.1012	1.3159	-1.16683	-0.0513938	-0.551194	1.36688	-1.19163	-0.981411	-0.0714281	0.33893	1.26482	0.039823	-0.10107	-1.07	0.55825
ensmusg00000026254	Eif4e2	eukaryotic_translation_initiation_factor_4E_member_2	-0.612611	-0.813728	0.625646	0.323563	0.301639	1.72339	1.15181	1.52558	-0.590243	0.245015	-1.14842	0.121602	-0.19253	-1.79536	-0.865356	0.30197	1.23283	0.023691	-0.096339	-1.07	0.49114
ensmusg00000026271	Gpr35	G_protein-coupled_receptor_35	-1.40926	-0.916322	-1.26696	-0.343843	0.377401	0.78498	0.559679	1.6781	1.16639	-0.720117	-0.449504	-1.25824	0.166979	1.33559	0.295124	1.0633	2.08971	0.00032652	0.38943	1.31	0.1756
ensmusg00000026295	Spp2	secreted_phosphoprotein_2	-0.630206	-0.68653	-0.703921	0.018797	0.610003	2.70139	0.537861	0.626863	0.503081	0.164145	-1.71842	-0.922252	-0.0811039	0.0199265	-0.439641	0.42133	1.33916	0.0066578	0.15956	1.12	0.33132
ensmusg00000026317	Cln8	ceroid-lipofuscinosis_neuronal_8	-1.38447	-1.49418	0.184599	-2.11294	0.811968	0.139085	0.550703	-0.513119	1.55027	-0.00396519	-0.164545	0.243267	0.814884	0.728972	0.649476	0.43762	1.35437	0.0088342	0.14272	1.1	0.31151
ensmusg00000026360	Rgs2	regulator_of_G-protein_signaling_2	-0.99292	-1.01761	-0.258387	-0.987846	1.33952	1.69767	-0.24027	0.886796	-0.768027	-0.585964	1.9076	-0.86813	-0.15183	0.201073	-0.161684	1.0575	2.08132	5.27e-05	0.048581	1.03	0.86209
ensmusg00000026393	Nek7	NIMA_(never_in_mitosis_gene_a)-related_expressed_kinase_7	-0.803963	-1.04135	-0.729802	-1.05025	-0.377389	0.31917	2.69516	1.11351	-0.758052	0.186333	-0.5858	-0.358289	0.379307	0.232551	0.778865	0.37251	1.2946	0.0036838	0.24567	1.19	0.019386
ensmusg00000026421	Csrp1	cysteine_and_glycine-rich_protein_1	-1.25389	-0.139366	-1.4092	-0.864189	1.12908	0.649504	0.582603	0.336447	0.483202	-0.777951	-0.797774	1.26629	-0.833421	1.91589	-0.287233	0.39205	1.31226	0.024857	0.11897	1.09	0.54546
ensmusg00000026475	Rgs16	regulator_of_G-protein_signaling_16	-0.896504	-0.0989809	-0.885519	-0.86204	-0.384589	0.431419	0.838142	0.774076	1.29292	-1.41791	-1.2753	-0.282352	1.00476	1.89918	-0.137304	0.94818	1.92944	6.44e-05	0.26244	1.2	0.2693
ensmusg00000026566	Mpzl1	myelin_protein_zero-like_1	-2.08409	-0.771348	-0.137036	-0.729505	0.356657	0.348517	1.44069	2.10638	-0.13611	-0.417015	0.723077	-0.526638	-0.437295	-0.383374	0.647087	0.79198	1.73145	0.0018876	0.060857	1.04	0.78637
ensmusg00000026568	Mpc2	mitochondrial_pyruvate_carrier_2	-1.08855	-1.81659	0.685747	-0.223272	-0.740546	1.32183	1.35879	1.473	0.182986	0.609548	-1.12347	0.0520613	-0.29502	-0.849285	0.452784	0.3416	1.26716	0.026588	0.032452	1.02	0.79865
ensmusg00000026576	Atp1b1	ATPase_Na+/K+_transporting_beta_1_polypeptide	-0.890236	-0.531947	-0.757007	-0.911342	1.71769	1.68399	0.47815	1.28396	-1.0937	-0.811273	0.494981	-1.04326	-0.343596	0.742479	-0.018896	1.4035	2.64543	1.9e-15	0.38147	1.3	0.18437
ensmusg00000026621	Mar1	mitochondrial_amidoxime_reducing_component_1	-0.286334	-0.135885	-0.283409	-0.546776	0.317554	2.83334	1.03789	0.47537	-1.14299	-0.0617988	0.696226	-0.750929	-0.639374	-1.05338	-0.4595	0.26686	1.20319	0.049848	-0.014089	-1.01	0.90973
ensmusg00000026641	Usf1	upstream_transcription_factor_1	-0.169027	-0.251127	-0.533951	-0.0641751	-0.559729	2.208	0.906181	1.58107	0.0470932	-0.0373513	-0.893194	0.896306	-1.1531	-1.3209	-0.656092	0.33457	1.261	0.04596	-0.26113	-1.2	0.075976
ensmusg00000026675	Hsd17b7	hydroxysteroid_(17-beta)_dehydrogenase_7	-0.314525	-1.12147	-0.00133622	-0.595238	0.384442	-1.05654	1.70687	1.65653	-1.4301	0.179063	-0.986161	1.30462	-0.407123	0.0102544	0.67071	0.38827	1.30882	0.025059	0.19423	1.14	0.26619
ensmusg00000026766	Mmadhc	methylmalonic_aciduria_(cobalamin_deficiency)_cblD_type_with_homocystinuria	-0.259656	-1.91716	0.00625753	-1.27551	-0.153559	1.246	1.28432	1.46194	0.00854571	0.587306	-1.19267	1.08672	-0.241583	-0.154534	-0.48642	0.41757	1.33568	0.0044584	-0.018794	-1.01	0.88592
ensmusg00000026820	Ptges2	prostaglandin_E_synthase_2	-0.513498	0.0285263	-0.280556	0.579237	1.45336	2.70699	0.0209484	0.424961	-0.526283	-0.168199	-0.986898	-0.108027	-0.672743	-1.12068	-0.837137	0.40023	1.31972	0.043652	-0.13534	-1.1	0.37725
ensmusg00000026826	Nr4a2	nuclear_receptor_subfamily_4_group_A_member_2	0.047626	-1.06216	0.665475	-0.914437	2.42021	-0.405327	1.33343	0.598216	0.35844	-0.11142	-0.755305	0.445864	-0.503437	-0.940177	-1.177	0.61158	1.52793	0.04228	-0.63346	-1.55	0.027206
ensmusg00000026857	Ntmt1	N-terminal_Xaa-Pro-Lys_N-methyltransferase_1	-1.33164	0.716313	-0.937947	-0.820642	1.57504	1.5237	0.721339	1.37253	-0.744285	-0.190135	0.122855	-0.566732	-0.930251	-0.973387	0.463245	0.45771	1.37336	0.025693	0.021607	1.02	0.91381
ensmusg00000026889	Rbm18	RNA_binding_motif_protein_18	-1.28735	-0.780543	0.188959	-1.70855	0.537629	2.05081	1.38877	0.279063	-0.910291	-0.0247922	-0.463556	-0.295426	0.0483628	1.06565	-0.0887309	0.43347	1.35048	0.0094449	0.24391	1.18	0.096151
ensmusg00000026895	Ndufa8	NADH_dehydrogenase_(ubiquinone)_1_alpha_subcomplex_8	-0.792454	-0.550202	0.128886	0.00487502	0.998213	2.39881	-0.242977	0.697321	-0.605281	-0.426844	-1.12614	1.45816	-0.0710262	-1.10549	-0.765846	0.43177	1.34889	0.015529	-0.10833	-1.08	0.54248
ensmusg00000026922	Agpat2	1-acylglycerol-3-phosphate_O-acyltransferase_2_(lysophosphatidic_acid_acyltransferase_beta)	-1.11615	-0.901004	-0.126494	-0.321316	0.899719	1.88971	-0.00742182	0.391813	-0.0433254	1.86498	-0.234896	0.73586	-0.700963	-1.21701	-1.11352	0.30951	1.23929	0.023937	-0.28207	-1.22	0.01278
ensmusg00000026930	Gpsm1	G-protein_signalling_modulator_1_(AGS3-like_C._elegans)	-0.642289	-0.0242322	-0.321013	-0.360023	1.82675	0.144031	2.49206	0.424073	-0.969261	-0.875552	-0.0843222	-0.784928	-0.424952	0.512675	-0.91301	0.57506	1.48974	0.049069	0.20613	1.15	0.47234
ensmusg00000026939	Tmem141	transmembrane_protein_141	-0.648373	-1.01882	-0.654393	0.394761	0.949155	1.70735	0.092929	1.55123	-1.25933	0.243026	-0.124951	0.920902	-0.750187	-1.6156	0.212307	0.5454	1.45942	0.011979	-0.19075	-1.14	0.42832
ensmusg00000026974	Zmynd19	zinc_finger_MYND_domain_containing_19	-0.272502	-1.78272	0.663009	-0.404064	1.25755	0.112555	2.50572	0.252319	-0.743579	0.00357158	-0.826638	0.271436	-0.943167	-0.0945155	0.00102946	0.38105	1.30229	0.040908	0.067748	1.05	0.67144
ensmusg00000027018	Hat1	histone_aminotransferase_1	-1.06943	-0.222708	-0.959105	-1.11886	0.451176	2.03571	0.324951	0.759574	0.238484	-1.36812	1.21657	0.100076	-1.07304	-0.290201	0.974912	0.61863	1.53542	0.0043397	-0.013126	-1.01	0.95737
ensmusg00000027076	Timm10	translocase_of_inner_mitochondrial_membrane_10	-0.777996	-0.361632	0.0112634	0.0967818	-0.350955	2.16116	1.43509	1.8903	-0.746071	-0.99064	-0.725399	-0.321034	-0.668383	-0.302715	-0.349766	0.63278	1.55055	0.003607	0.22662	1.17	0.25194
ensmusg00000027131	Emc4	ER_membrane_protein_complex_subunit_4	-0.684782	-1.53323	0.0668153	-0.155857	0.339532	1.88609	0.790585	0.333164	-0.57052	0.709717	-1.34719	0.161747	0.351292	-1.56811	1.22075	0.29944	1.23067	0.045807	0.12468	1.09	0.44295
ensmusg00000027163	Commd9	COMM_domain_containing_9	-0.842511	-1.74856	0.0021193	0.235408	-0.465987	1.04518	1.41984	1.69927	0.0589192	0.0668282	-0.370657	0.871655	-0.301057	-1.72216	0.0517159	0.44139	1.35791	0.017004	-0.19143	-1.14	0.27448
ensmusg00000027177	Hipk3	homeodomain_interacting_protein_kinase_3	-0.924393	-0.788061	-0.34407	-0.880264	0.624613	-1.5756	2.08126	1.53631	0.0301839	-0.139447	-0.305411	-0.768432	0.429116	-0.0597039	1.0839	0.30374	1.23434	0.044928	0.23737	1.18	0.049435
ensmusg00000027222	Pex16	peroxisomal_biogenesis_factor_16	-1.81759	-0.912278	-1.04623	-0.881894	0.92248	1.85469	-0.464246	0.857784	-0.381372	0.580398	-0.911552	0.50481	0.584853	0.889204	0.220938	0.46346	1.37884	0.002242	0.21342	1.16	0.060999
ensmusg00000027274	Mkks	McKusick-Kaufman_syndrome	-0.103388	-0.824038	0.69458	0.322389	0.11065	2.23776	1.66388	0.78913	-0.825475	-0.895562	-0.799378	-0.0546077	-0.844584	-0.293134	-1.17822	0.45023	1.36626	0.018002	-0.0024003	-1	0.9896
ensmusg00000027282	Mtch2	mitochondrial_carrier_homolog_2_(C._elegans)	0.628618	-0.551989	0.245907	-0.0855265	0.800791	2.20022	1.53249	0.802862	-1.04152	-0.311318	-0.933032	-0.82654	-0.792829	-0.863279	-0.804856	0.34271	1.26814	0.012724	0.057783	1.04	0.58741
ensmusg00000027293	Ehd4	EH-domain_containing_4	-1.75515	-0.68201	-0.819007	-0.422849	1.13269	0.644487	1.75147	1.34836	-0.443368	-0.509372	-1.3992	0.69813	0.33198	0.0337898	0.0900544	0.55597	1.47016	0.00084167	0.2243	1.17	0.1887
ensmusg00000027313	Chac1	ChaC_cation_transport_regulator_1	-0.929344	-0.822175	-1.09797	-0.993795	-0.270811	0.394993	-0.700471	-0.1197	2.56296	-0.70607	1.01036	0.954892	0.303507	-0.214642	0.628272	1.1617	2.23721	6.65e-05	-0.3203	-1.25	0.25264
ensmusg00000027342	Pcna	proliferating_cell_nuclear_antigen	-0.982651	-2.13007	-0.395841	0.0278283	-0.239223	0.552007	1.603	1.73205	-0.15242	-0.443897	-0.590003	1.07994	0.0331667	-0.624879	0.530994	0.42313	1.34083	0.01151	0.071878	1.05	0.63373
ensmusg00000027404	Snrpb	small_nuclear_ribonucleoprotein_B	-1.69801	-1.30052	-0.234389	-0.683804	-0.467393	2.40366	0.203224	0.857488	-0.337794	-0.266539	-0.245337	0.789362	0.519994	-0.435403	0.895463	0.4305	1.3477	0.0099532	0.15154	1.11	0.24491
ensmusg00000027455	Nsfl1c	NSFL1_(p97)_cofactor_(p47)	-1.15147	-1.43596	-0.787911	-0.724878	1.10552	1.79482	-0.693224	0.467465	0.20105	0.531339	-1.52664	0.794281	0.8892	0.496745	0.0396704	0.30403	1.23459	0.037908	0.15389	1.11	0.22988
ensmusg00000027506	Tpd52	tumor_protein_D52	-0.571595	-1.65587	0.517844	-0.416198	1.16518	0.830223	1.16488	1.52524	-0.336555	-0.480984	-0.624809	1.27471	-1.17748	-0.978663	-0.235922	0.34171	1.26726	0.017522	-0.09148	-1.07	0.5325
ensmusg00000027566	Psma7	proteasome_(prosome_macropain)_subunit_alpha_type_7	-0.453994	-1.30581	-0.43555	-1.05379	0.388159	3.04297	0.208092	-0.446416	0.00685287	-0.248614	-0.775317	0.514774	0.373256	-0.0672807	0.25268	0.39464	1.31461	0.020057	0.14954	1.11	0.18073
ensmusg00000027593	Raly	hnRNP-associated_with_lethal_yellow	-1.00432	-1.25867	0.0320747	-0.226192	0.548176	2.82029	0.956493	-0.00261467	0.10439	0.125952	-1.10444	0.340824	-0.122991	-0.800501	-0.408476	0.2826	1.21639	0.045269	0.018328	1.01	0.87248
ensmusg00000027613	Eif6	eukaryotic_translation_initiation_factor_6	-0.699571	-1.3204	-1.12707	-0.896691	0.85432	-0.38774	-0.0203561	0.0274786	0.968669	0.0586591	-0.286875	2.69976	0.0917143	-0.475702	0.513802	0.33209	1.25884	0.013144	-0.12125	-1.09	0.4135
ensmusg00000027634	Ndrg3	N-myc_downstream_regulated_gene_3	-0.0836809	-0.580715	0.498485	-0.0427942	-0.862537	1.84382	1.71583	1.81167	-0.744668	-0.434896	-0.833603	-0.972376	-0.214666	-0.567293	-0.532571	0.45354	1.3694	0.037113	0.25997	1.2	0.12249
ensmusg00000027637	1110008F13Rik	RIKEN_cDNA_1110008F13_gene	-0.404721	-0.322909	0.896006	-0.0308498	0.54809	1.97179	1.1624	1.25541	-0.9659	0.368246	-1.43506	-0.456387	-0.501446	-1.20349	-0.881187	0.36797	1.29054	0.0096668	-0.022651	-1.02	0.88327
ensmusg00000027746	Ufm1	ubiquitin-fold_modifier_1	0.132588	-1.28545	0.114405	-1.11659	0.995448	1.86514	1.33093	1.05835	-0.864395	-0.0216108	-0.503799	0.769526	-1.0069	-0.623031	-0.844617	0.36561	1.28843	0.0064317	-0.072809	-1.05	0.52743
ensmusg00000027787	Nmd3	NMD3_homolog_(S._cerevisiae)	-0.256682	0.132054	-0.174077	-0.89146	0.887235	2.27347	0.749885	1.62863	-0.773365	-0.451536	-0.717584	-0.900635	-1.28069	0.139844	-0.365086	0.49687	1.41115	0.0020831	0.14894	1.11	0.35725
ensmusg00000027801	Tm4sf4	transmembrane_4_superfamily_member_4	-1.3064	-1.54894	-0.927781	-0.576644	-1.08678	-0.0508142	1.7112	1.08574	0.607775	-0.19703	0.873725	0.627662	0.815265	-0.781437	0.754463	0.41834	1.33639	0.0045607	0.0095809	1.01	0.94574
ensmusg00000027835	Pdcd10	programmed_cell_death_10	-0.230102	-1.42086	-0.333996	-0.780224	-0.187856	2.9728	1.23253	-0.258332	0.151086	-0.421365	-0.29073	0.200495	-0.205238	-0.59511	0.166901	0.53261	1.44654	0.0099987	0.021441	1.01	0.8886
ensmusg00000027879	Sec22b	SEC22_vesicle_trafficking_protein_homolog_B_(S._cerevisiae)	-1.28267	-0.989939	-1.05929	-1.75191	0.477839	1.55114	0.243025	-0.393179	1.37974	0.548024	-0.616616	1.00168	-0.257471	0.472986	0.67665	0.3294	1.25649	0.019109	0.023851	1.02	0.85199
ensmusg00000027907	S100a11	S100_calcium_binding_protein_A11_(calgizzarin)	-0.635185	-1.32198	-1.40642	-0.243035	1.94379	0.885499	0.522448	0.515059	-1.54731	-0.446696	0.269749	1.07374	0.813674	0.052993	-0.47633	0.53052	1.44445	0.044951	0.13146	1.1	0.6235
ensmusg00000027954	Efna1	ephrin_A1	-0.965245	-1.72463	-0.435591	-0.995965	-0.942605	0.414884	0.368341	0.0312961	0.815264	-0.514788	1.47613	0.76552	0.887878	-0.793619	1.61313	0.59364	1.50905	0.0051932	0.020484	1.01	0.92557
ensmusg00000027999	Pla2g12a	phospholipase_A2_group_XIIA	-0.485076	-1.66937	0.305695	-0.653464	-0.559736	-0.334037	1.77161	1.87689	-0.607609	-0.296633	-0.451886	0.956729	0.831633	-1.00134	0.316592	0.44919	1.36527	0.02148	0.12332	1.09	0.46832
ensmusg00000028008	Asic5	acid-sensing_(proton-gated)_ion_channel_family_member_5	-0.705626	-1.50563	0.22167	-1.50336	0.293576	0.682953	1.04902	-0.18984	-0.38839	1.4436	-0.0866048	-1.15673	1.89855	-0.185648	0.13245	0.48796	1.40246	0.0055965	0.26298	1.2	0.17231
ensmusg00000028066	Pmf1	polyamine-modulated_factor_1	0.0190932	-0.595355	-0.695861	-0.175742	0.0818446	2.64077	0.198946	0.967186	0.42185	-0.229659	-0.790466	1.02779	-0.434177	-0.987194	-1.44904	0.41473	1.33305	0.045999	-0.321	-1.25	0.11914
ensmusg00000028069	Gpatch4	G_patch_domain_containing_4	-1.06992	-0.883981	-0.549107	-1.73626	0.466109	1.1897	0.0976206	0.229267	-0.930356	0.800199	-0.952128	1.09557	1.35518	1.22489	-0.336783	0.45382	1.36966	0.0080422	0.26258	1.2	0.13741
ensmusg00000028179	Cth	cystathionase_(cystathionine_gamma-lyase)	-0.891919	-0.580487	-1.36319	-1.03407	-0.0865041	1.39705	-0.185808	-0.370347	0.322516	-0.349001	1.91898	-1.31588	0.872221	0.932905	0.733536	0.71797	1.64487	0.00035276	0.25183	1.19	0.35794
ensmusg00000028199	Cryz	crystallin_zeta	-1.53641	-1.26458	-1.61602	0.817168	0.0225343	1.0577	1.14715	0.868556	1.0803	-0.0487295	0.0334116	1.05271	-0.0161076	-0.709079	-0.888608	0.28714	1.22022	0.040489	-0.11222	-1.08	0.36349
ensmusg00000028211	Trp53inp1	transformation_related_protein_53_inducible_nuclear_protein_1	-0.902203	-0.782534	-0.176554	-0.759885	2.64451	-0.121002	-0.453147	-0.478472	0.40381	-0.663827	-0.169626	-0.23215	-0.450915	1.88921	0.252788	0.59081	1.50609	0.044694	0.36897	1.29	0.18773
ensmusg00000028232	Tmem68	transmembrane_protein_68	-1.2303	-0.97255	-0.284725	-0.340278	-0.451995	2.54698	0.388465	1.60289	-0.668121	0.325835	0.295414	0.194495	-1.09341	-0.227016	-0.0856946	0.51	1.42405	0.015321	-0.094874	-1.07	0.61972
ensmusg00000028307	Aldob	aldolase_B_fructose-bisphosphate	-1.41612	-0.722935	-1.01149	-1.7081	-0.238646	1.87407	0.332355	0.876781	-0.275902	-0.023516	-0.121519	1.53018	0.628203	-0.191167	0.467814	0.34814	1.27292	0.0076918	0.078302	1.06	0.44356
ensmusg00000028444	Cntfr	ciliary_neurotrophic_factor_receptor	-1.16859	-0.308048	-1.46908	-0.969023	0.753475	0.226494	-0.145881	0.0309932	1.15583	0.195632	-1.53995	0.517002	0.547825	2.11776	0.0555683	0.50076	1.41496	0.044563	0.29901	1.23	0.24868
ensmusg00000028457	Atp8b5	ATPase_class_I_type_8B_member_5	-0.820241	-0.443433	-0.390192	-0.84766	-0.224424	2.53221	1.77482	0.292146	0.194376	-1.17746	0.626967	-0.321263	-0.375795	-0.123634	-0.696424	0.67571	1.59738	0.018693	-0.063896	-1.05	0.7783
ensmusg00000028560	Usp1	ubiquitin_specific_peptidase_1	-0.0870567	-1.11922	-0.886352	-1.71184	-0.358099	0.862033	0.88561	1.34297	0.217536	-0.36006	-0.172346	-1.37341	0.150437	1.15746	1.45233	0.28286	1.2166	0.04125	0.28147	1.22	0.052481
ensmusg00000028567	Txndc12	thioredoxin_domain_containing_12_(endoplasmic_reticulum)	0.301026	-0.484698	-0.125669	-0.440376	1.81269	0.982288	1.1507	0.681217	-0.690034	-0.307948	0.256823	0.932353	-0.962495	-1.84451	-1.26136	0.30541	1.23577	0.02853	-0.31276	-1.24	0.027469
ensmusg00000028601	Echdc2	enoyl_Coenzyme_A_hydratase_domain_containing_2	-1.0817	-2.05623	-1.08653	-0.325358	-1.18541	1.20176	0.471493	1.63919	0.1951	-0.019936	0.798186	0.381942	0.742652	-0.0935398	0.418376	0.34942	1.27405	0.020375	0.069998	1.05	0.56625
ensmusg00000028646	Rragc	Ras-related_GTP_binding_C	-0.981455	-0.767517	-0.676978	-0.308807	0.609923	0.701616	2.60533	1.29238	-1.25491	0.0840698	-0.706629	-0.313939	-0.413346	-0.260915	0.391174	0.41135	1.32993	0.00075783	0.17713	1.13	0.13494
ensmusg00000028671	Gale	galactose-4-epimerase_UDP	0.653122	-0.842096	-0.713931	-0.870055	2.5529	1.26214	-0.0505863	-0.406104	0.32636	-0.357691	0.0254633	0.911949	-0.482353	-0.971556	-1.03755	0.52283	1.43677	0.042444	-0.49685	-1.41	0.020999
ensmusg00000028683	Eif2b3	eukaryotic_translation_initiation_factor_2B_subunit_3	-0.852048	-1.09128	-0.575513	-1.93974	-0.0378005	1.50307	1.49095	0.663567	-0.806485	0.224423	-0.908894	0.577902	0.477201	0.350564	0.924082	0.61168	1.52804	0.000875	0.30808	1.24	0.053818
ensmusg00000028776	Tinagl1	tubulointerstitial_nephritis_antigen-like_1	-2.0052	-1.22641	-0.446033	0.219813	-0.232796	-0.751359	0.943406	1.21453	0.755917	0.444356	-1.06211	1.17673	0.741912	-0.718876	0.946124	0.39324	1.31334	0.048341	0.06711	1.05	0.7116
ensmusg00000028796	Phc2	polyhomeotic-like_2_(Drosophila)	-0.349935	-1.36822	-0.46971	-0.865507	-0.852967	1.28482	2.08444	0.889942	-0.140122	-0.235053	-0.517965	1.6472	-0.553685	-0.229056	-0.324183	0.29088	1.22339	0.036185	-0.027783	-1.02	0.82653
ensmusg00000028820	Sfpq	splicing_factor_proline/glutamine_rich_(polypyrimidine_tract_binding_protein_associated)	-0.789134	-1.33331	-0.731292	-1.07853	-0.603195	-1.10055	0.986388	0.519878	1.53326	-0.783745	0.509747	0.0971245	-0.000221772	1.42168	1.35191	0.36452	1.28745	0.020389	0.22026	1.16	0.22547
ensmusg00000028889	Yrdc	yrdC_domain_containing_(E.coli)	-1.01926	-0.645242	-0.616052	-1.11712	2.11843	2.18895	0.551905	0.073452	-0.357012	-0.487217	0.0946115	0.142416	-0.687408	0.34482	-0.585279	0.7187	1.6457	0.00037687	0.007182	1	0.96898
ensmusg00000028977	Casz1	castor_zinc_finger_1	-0.075435	-0.379476	-0.511225	0.100306	3.48165	-0.586513	0.100877	-0.198459	-0.305219	0.285191	-0.585021	-0.123524	-0.279133	-0.577415	-0.346602	0.6046	1.52056	0.042865	-0.26773	-1.2	0.35166
ensmusg00000029009	Mthfr	510-methylenetetrahydrofolate_reductase	-1.40593	-1.48763	-0.758287	-1.36483	0.664415	-1.04232	1.82694	0.73164	0.194042	0.792069	-0.0957366	0.303823	0.998538	0.297167	0.346106	1.1264	2.18313	8.75e-07	0.1922	1.14	0.18324
ensmusg00000029014	Dnajc2	DnaJ_(Hsp40)_homolog_subfamily_C_member_2	0.207683	-0.741436	-0.13023	-1.04663	1.26906	0.544255	1.91981	0.849144	-1.072	-0.436493	-0.789518	-0.90396	-1.29529	1.13061	0.495002	0.28778	1.22076	0.029869	0.24868	1.19	0.09415
ensmusg00000029059	Fam213b	family_with_sequence_similarity_213_member_B	-1.45602	-0.923071	-0.642028	-0.63563	-0.780557	2.84694	0.147447	0.0928021	0.448732	0.564547	-0.211505	0.823803	0.200594	-0.425112	-0.0509448	0.66229	1.58259	0.00988	-0.14632	-1.11	0.44991
ensmusg00000029066	Mrpl20	mitochondrial_ribosomal_protein_L20	-0.867106	-1.5743	-0.652771	-0.0399294	1.07022	1.47505	0.670025	0.939509	-0.907029	0.695626	-0.451291	1.3437	0.322167	-1.34482	-0.679065	0.44017	1.35676	0.0023428	-0.10483	-1.08	0.49133
ensmusg00000029111	Nelfa	negative_elongation_factor_complex_member_A_Whsc2	-2.20988	-0.56979	-0.496882	-0.973636	-0.861293	1.79231	0.599997	0.071003	1.30511	0.783975	0.598306	-0.524894	-0.00434744	0.566054	-0.0760342	0.56194	1.47625	0.020769	-0.068249	-1.05	0.7331
ensmusg00000029152	Ociad1	OCIA_domain_containing_1	-0.979823	-1.90222	-0.219477	-0.871756	-0.167488	2.11899	0.913051	0.970729	-0.971402	0.165728	0.949196	-0.0146728	-0.507781	0.0919045	0.425023	0.26588	1.20237	0.030982	0.06572	1.05	0.58297
ensmusg00000029162	Khk	ketohexokinase	-1.03676	-0.368152	-0.70744	0.243872	1.0253	2.63333	-0.255445	0.669952	0.0594088	0.0822133	-1.10767	0.938923	-0.590014	-0.831879	-0.755643	0.46399	1.37935	0.009525	-0.1867	-1.14	0.17778
ensmusg00000029167	Ppargc1a	peroxisome_proliferative_activated_receptor_gamma_coactivator_1_alpha	-0.899459	-0.461422	-1.20185	-1.03491	1.93762	-0.596233	-0.0628443	0.18881	-0.540221	-0.688896	1.70511	-0.749713	0.489627	0.906904	1.00747	0.96423	1.95102	9.06e-05	0.33929	1.27	0.2362
ensmusg00000029171	Pgm1	phosphoglucomutase_1	-1.12798	-0.480395	-0.91381	-1.05099	1.03407	2.21615	0.432483	0.0418325	1.13113	-1.36365	-0.728989	0.27762	0.484069	-0.425682	0.47413	0.84135	1.79173	0.00030405	0.18136	1.13	0.47717
ensmusg00000029198	Grpel1	GrpE-like_1_mitochondrial	-0.917497	-0.952892	-0.192342	-0.936108	1.48232	2.23301	0.596457	1.50586	-0.590197	-0.306079	-0.621977	-0.112447	-0.231029	-0.776039	-0.181042	0.57546	1.49015	2.51e-05	0.075561	1.05	0.46766
ensmusg00000029203	Ube2k	ubiquitin-conjugating_enzyme_E2K	-0.179645	-0.0777512	-0.592353	-1.02858	1.05997	1.03353	1.25418	1.59341	-0.700263	-0.382673	-2.19571	0.0811815	0.604793	0.157629	-0.627719	0.28899	1.22178	0.022838	0.23117	1.17	0.084489
ensmusg00000029314	Agpat9	1-acylglycerol-3-phosphate_O-acyltransferase_9	-1.27748	-0.555848	-1.68132	-0.933688	0.916942	1.16873	0.850616	0.633568	1.77993	-0.831341	0.640287	0.468399	-0.546747	-0.172002	-0.460048	0.79932	1.74028	1.96e-05	-0.26849	-1.2	0.19013
ensmusg00000029322	Plac8	placenta-specific_8	-0.495801	-0.754828	-1.3076	-0.378075	0.924199	0.678925	-1.00107	1.73781	0.483611	-0.444619	-0.385609	0.362488	-1.45441	0.276913	1.75807	0.6187	1.53549	0.024531	0.11718	1.08	0.67107
ensmusg00000029344	Tpst2	protein-tyrosine_sulfotransferase_2	-0.468514	-0.981286	0.0919533	-0.0462256	1.96977	1.18355	1.4604	0.499071	-1.758	-0.543046	0.0517582	0.150739	-1.2388	0.0691781	-0.440541	0.35073	1.27521	0.012238	0.069479	1.05	0.66079
ensmusg00000029346	Srrd	SRR1_domain_containing	-1.51463	-0.739474	-0.977485	-0.252747	0.551583	1.09627	0.51703	2.50934	0.00858106	-0.466712	-1.09471	-0.357465	0.623845	-0.208293	0.304871	0.70709	1.63251	0.0017935	0.32196	1.25	0.13946
ensmusg00000029364	Wsb2	WD_repeat_and_SOCS_box-containing_2	-0.0617417	-0.60915	0.0380571	-0.567093	0.753765	-0.075296	2.59791	1.58026	-1.1109	-0.45742	-1.02905	0.280457	-0.52548	-0.790087	-0.0242314	0.41865	1.33668	0.0028666	0.1234	1.09	0.32822
ensmusg00000029430	Ran	RAN_member_RAS_oncogene_family	-0.791464	-1.77298	-0.186933	-0.87867	0.472663	1.52015	1.14518	0.836675	-0.521214	0.264499	-1.57403	1.20349	0.417063	-0.529177	0.39475	0.42469	1.34228	0.00064859	0.1325	1.1	0.31816
ensmusg00000029432	Gbas	glioblastoma_amplified_sequence	-0.622894	-0.785016	-0.0975486	-1.27663	1.57829	2.26339	0.318313	1.2929	-0.48035	0.323139	-0.796023	-0.395404	-0.818941	-0.405157	-0.0980658	0.4584	1.37402	0.0073213	0.04485	1.03	0.77331
ensmusg00000029447	Cct6a	chaperonin_containing_Tcp1_subunit_6a_(zeta)	-1.18504	-1.7707	-0.148835	-1.61852	0.454721	1.96194	-0.31213	0.211778	-0.315471	0.333217	-0.40521	0.384882	0.474134	0.961865	0.97337	0.30156	1.23248	0.027904	0.19864	1.15	0.047117
ensmusg00000029454	Mapkapk5	MAP_kinase-activated_protein_kinase_5	-0.780056	-0.98971	0.307257	-0.540847	1.62411	1.16856	1.15185	1.04626	-0.822181	-0.366283	-1.60053	1.22962	-0.61292	-0.473384	-0.341755	0.31541	1.24437	0.014324	0.0605	1.04	0.65978
ensmusg00000029462	Vps29	vacuolar_protein_sorting_29_(S._pombe)	-0.58463	-1.78368	-0.109249	-1.11208	-1.11521	1.44554	1.11044	1.20042	0.48779	-0.027886	1.31843	-0.283136	0.449446	-0.980454	-0.0157468	0.33979	1.26557	0.038138	-0.055994	-1.04	0.72641
ensmusg00000029467	Atp2a2	ATPase_Ca++_transporting_cardiac_muscle_slow_twitch_2	-0.908359	-0.864575	-0.775135	-1.02356	2.67906	-0.169937	-0.229641	0.146582	0.934526	-0.535793	-0.191591	-0.792209	0.479761	1.20041	0.0504518	0.60487	1.52084	0.0011968	0.31181	1.24	0.073885
ensmusg00000029518	Rab35	RAB35_member_RAS_oncogene_family	-0.612344	-0.337551	0.326476	-0.947419	0.00335883	0.568929	2.54988	1.68356	-0.562585	-0.753543	-0.927692	-0.561011	-0.535204	-0.445084	0.550234	0.38536	1.30619	0.01189	0.22705	1.17	0.11036
ensmusg00000029551	Psmg3	proteasome_(prosome_macropain)_assembly_chaperone_3	-0.609057	-1.6742	-0.0926143	-0.578795	0.0920417	-0.548137	1.07153	1.9133	-0.873273	0.0426832	-0.537399	1.64042	0.550677	-0.985473	0.588302	0.55338	1.46752	0.048974	0.052173	1.04	0.84916
ensmusg00000029552	Tes	testis_derived_transcript	-0.345572	-0.940813	-0.0765271	-0.945618	2.40162	1.76896	-0.14133	-0.479958	-0.744267	-0.29829	-0.925695	0.496868	-0.603695	0.911556	-0.0772419	0.72043	1.64767	0.015853	0.2934	1.23	0.30586
ensmusg00000029570	Lfng	LFNG_O-fucosylpeptide_3-beta-N-acetylglucosaminyltransferase	-1.55828	0.127479	-0.666784	-1.06029	0.651139	2.30175	-0.377024	1.32126	-0.621644	-0.25622	-0.888264	-0.176431	0.86457	0.556494	-0.217745	0.58519	1.50024	0.019335	0.38445	1.31	0.076467
ensmusg00000029571	Tmem106b	transmembrane_protein_106B	-0.545668	-0.639589	0.150004	-0.00186384	-0.583373	-0.222479	2.98369	1.39159	-0.597515	0.00439191	-0.962927	-0.478287	0.301224	-0.643299	-0.155901	0.32724	1.25461	0.047133	0.19369	1.14	0.095046
ensmusg00000029597	Sds	serine_dehydratase	-1.04862	-0.625634	-1.03224	-1.04059	-0.196706	1.05466	0.0261396	1.02864	-0.397183	-0.895916	1.71858	-1.30871	0.925569	0.720153	1.07187	1.0128	2.01782	4.56e-08	0.34188	1.27	0.23406
ensmusg00000029642	Polr1d	polymerase_(RNA)_I_polypeptide_D	-0.144773	-1.28174	-0.515173	-0.510503	1.96725	1.98031	0.681205	0.959555	-1.23992	-0.446388	-0.506539	0.00969375	-0.437328	-0.655426	0.139774	0.62778	1.54519	7.57e-05	0.15921	1.12	0.24395
ensmusg00000030089	Slc41a3	solute_carrier_family_41_member_3	-1.73239	-0.679088	-1.24611	-0.930751	-0.192891	0.182843	0.367137	1.52227	-0.308315	-0.862916	1.45024	0.943976	0.273526	-0.0837078	1.29617	0.85449	1.80812	8.18e-05	0.12345	1.09	0.57875
ensmusg00000030107	Usp18	ubiquitin_specific_peptidase_18	-1.05823	-0.0858963	0.541684	-0.0407957	0.0584921	1.06554	1.1652	2.41561	-1.57482	-1.05908	-0.263164	-0.234673	-0.654008	0.0267244	-0.302582	0.6112	1.52753	0.0068386	0.37427	1.3	0.13748
ensmusg00000030232	Aebp2	AE_binding_protein_2	-1.11849	-0.722203	-0.277936	-1.21366	1.53018	-0.70815	1.78573	1.21274	-0.339345	0.0789393	-0.329703	0.678318	-1.10287	1.01475	-0.488298	0.29985	1.23102	0.027992	0.037686	1.03	0.78326
ensmusg00000030246	Ldhb	lactate_dehydrogenase_B	-0.865877	-1.51864	-1.16689	0.138744	0.400251	1.04707	2.25696	0.898142	-0.885603	-1.07202	-0.0690532	0.476352	-0.187716	0.440389	0.107893	0.79385	1.73369	0.0048008	0.25399	1.19	0.35702
ensmusg00000030265	Kras	v-Ki-ras2_Kirsten_rat_sarcoma_viral_oncogene_homolog	-0.426567	-1.76991	0.303122	-1.04208	1.62689	-0.436135	1.96481	1.23033	-0.835859	0.283519	-0.0500135	-0.648747	0.0919311	-0.29259	0.00130622	0.35814	1.28177	0.011794	0.12045	1.09	0.32207
ensmusg00000030278	Cidec	cell_death-inducing_DFFA-like_effector_c	-0.811457	-0.221128	-1.33694	-1.52567	1.80425	0.0587028	0.986677	1.5503	0.539633	-0.874651	-0.911203	-0.203272	-0.143377	0.516965	0.57117	0.96352	1.95006	0.00094031	0.38005	1.3	0.15624
ensmusg00000030341	Tnfrsf1a	tumor_necrosis_factor_receptor_superfamily_member_1a	-0.406828	-0.579049	-1.46853	-1.11642	1.18356	1.24122	-0.59243	-0.148849	2.13027	-1.01483	0.097938	1.03278	-0.174747	-0.304228	0.120154	0.40084	1.32028	0.020917	-0.12397	-1.09	0.47547
ensmusg00000030342	Cd9	CD9_antigen	-0.00954786	-1.35164	-1.06594	-1.24139	-0.398636	2.03628	0.555691	0.371375	-0.974007	-0.25289	1.68418	0.784135	-0.470163	0.206986	0.125567	0.70545	1.63065	0.0021069	-0.080476	-1.06	0.71939
ensmusg00000030428	Ttyh1	tweety_homolog_1_(Drosophila)	-0.549107	-0.717832	-0.537471	-0.673209	2.31728	-0.974411	0.194335	0.677593	-0.851164	-0.280162	1.47403	-0.898504	-0.0990653	-0.3811	1.29878	0.75573	1.68849	0.012098	0.20295	1.15	0.47293
ensmusg00000030452	Nipa2	non_imprinted_in_Prader-Willi/Angelman_syndrome_2_homolog_(human)	-0.985974	-0.532214	0.661829	-1.07926	0.574956	1.07749	2.4001	0.806083	-0.8996	-0.265453	0.121262	-1.3361	-0.701981	0.245197	-0.0863382	0.26152	1.19874	0.038386	0.13448	1.1	0.32091
ensmusg00000030470	Csrp3	cysteine_and_glycine-rich_protein_3	-0.40193	-0.385139	-1.54546	-0.661302	2.11528	2.17519	-0.209537	-0.202974	-0.186042	-0.380547	-1.00486	0.406866	-0.0983144	-0.0726162	0.45138	0.62642	1.54373	0.004946	0.23104	1.17	0.14754
ensmusg00000030483	Cyp2b10	cytochrome_P450_family_2_subfamily_b_polypeptide_10	-0.841893	-0.795114	-0.961804	-0.46486	-0.912204	0.179974	0.106997	-0.160294	1.48869	-0.22717	-0.428582	-0.922391	1.84114	1.97729	0.120226	0.78029	1.71748	0.0029883	0.39382	1.31	0.15418
ensmusg00000030591	Psmd8	proteasome_(prosome_macropain)_26S_subunit_non-ATPase_8	-0.560795	-1.49221	-0.500057	-1.02818	0.758891	2.51171	1.04021	0.502018	-0.0250611	-0.625292	-1.11305	0.301745	0.436103	-0.102726	-0.103308	0.38588	1.30666	0.0033583	0.15489	1.11	0.17239
ensmusg00000030595	Nfkbib	nuclear_factor_of_kappa_light_polypeptide_gene_enhancer_in_B_cells_inhibitor_beta	-0.898524	-1.15149	-1.24528	-1.71162	0.800223	1.47194	0.572588	0.857039	-0.397194	-0.197062	-0.297322	0.709964	-0.495159	0.481599	1.50029	0.92056	1.89285	6.44e-08	0.26499	1.2	0.12196
ensmusg00000030603	Psmc4	proteasome_(prosome_macropain)_26S_subunit_ATPase_4	-0.72931	-1.57457	-0.0396629	-1.54007	0.165017	2.12901	0.678268	0.25637	-0.278446	-0.292301	-1.04906	1.24261	0.826486	0.197602	0.00806478	0.37323	1.29525	0.0089045	0.1637	1.12	0.17791
ensmusg00000030612	Mrpl46	mitochondrial_ribosomal_protein_L46	-0.530699	-1.71127	-0.0659492	-0.343071	0.526458	1.19198	1.85607	0.682025	-0.817946	-0.310497	0.113027	0.899296	-0.936143	-1.38193	0.828649	0.40624	1.32523	0.009055	-0.047118	-1.03	0.78498
ensmusg00000030629	Zfand6	zinc_finger_AN1-type_domain_6	0.165564	-0.563758	0.409484	-0.467039	1.9655	1.29553	0.556619	0.618567	-1.98726	0.893459	-0.875579	-0.404138	-0.985326	-0.621787	0.000165481	0.28115	1.21516	0.040723	0.093103	1.07	0.53684
ensmusg00000030663	1110004F10Rik	RIKEN_cDNA_1110004F10_gene	-0.495562	-0.888198	-0.521833	-1.50009	2.2211	1.82033	0.164396	-0.421279	-0.254259	0.276478	0.963165	0.163446	-0.425144	-0.783123	-0.31943	0.31246	1.24182	0.045251	-0.072075	-1.05	0.56037
ensmusg00000030744	Rps3	ribosomal_protein_S3	-0.633559	-1.43001	-0.683138	-0.575192	0.307891	2.62507	-0.1856	0.318061	-0.46258	0.508978	0.084934	1.40728	-0.395824	-1.00201	0.115705	0.46994	1.38505	0.0047308	-0.16224	-1.12	0.19329
ensmusg00000030750	Nsmce1	non-SMC_element_1_homolog_(S._cerevisiae)	-0.0526242	-1.06774	-0.340276	-0.78234	0.451376	3.27089	-0.671124	-0.368458	-0.212049	0.0670602	-0.506065	0.442578	0.0556564	-0.361414	0.0745302	0.487	1.40153	0.048359	0.061072	1.04	0.71219
ensmusg00000030852	Tacc2	transforming_acidic_coiled-coil_containing_protein_2	-0.92835	-1.07436	-1.16073	-1.49815	-0.227247	-0.22081	1.03323	0.570405	1.39039	-0.594666	-0.0578038	-0.687227	1.14277	0.876523	1.43603	1.2231	2.33448	1.37e-09	0.43759	1.35	0.11342
ensmusg00000030879	Mrpl17	mitochondrial_ribosomal_protein_L17	-0.468236	-1.15141	-0.137969	-1.17841	0.91337	2.20452	-0.154036	0.766224	-0.715155	0.422611	0.296982	1.33438	-1.15342	-0.921859	-0.0576012	0.36186	1.28508	0.016277	-0.15925	-1.12	0.20896
ensmusg00000030946	Lhpp	phospholysine_phosphohistidine_inorganic_pyrophosphate_phosphatase	-0.870486	-1.58791	-1.63891	-0.925269	-0.197835	0.532934	0.0314269	-0.327523	1.44065	-0.693194	0.918936	1.28828	0.234843	1.00343	0.790633	0.48146	1.39616	0.00094233	0.045193	1.03	0.78079
ensmusg00000030970	Ctbp2	C-terminal_binding_protein_2	-1.68118	-0.24001	-0.23826	-0.276571	0.340207	0.429416	0.466077	2.14192	-1.12717	-0.315406	-0.649225	0.207732	-0.878426	0.0122605	1.80864	0.61321	1.52966	0.039435	0.39561	1.32	0.16612
ensmusg00000031021	Tmem9b	TMEM9_domain_family_member_B	-0.380075	-0.869665	0.693931	-0.828695	0.371431	1.43109	1.66481	1.02909	-0.346072	-0.579381	-1.1136	1.25369	-1.10459	-1.19423	-0.0277313	0.29032	1.22291	0.037205	-0.053443	-1.04	0.72193
ensmusg00000031024	St5	suppression_of_tumorigenicity_5	-1.15909	-1.12713	-0.791838	-1.16835	-0.313182	0.115283	1.99631	1.43205	-0.16111	-0.755203	1.14968	-0.707764	0.655247	0.260039	0.575057	1.2226	2.33367	2.18e-10	0.34948	1.27	0.10586
ensmusg00000031134	Rbmx	RNA_binding_motif_protein_X_chromosome	-0.19858	-1.06975	-1.84209	-0.953771	-0.316548	0.855344	-0.196382	0.965111	0.467247	-0.754658	1.36167	-0.696057	-0.251743	1.49197	1.13824	0.42804	1.3454	0.026509	0.23078	1.17	0.25264
ensmusg00000031150	Ccdc120	coiled-coil_domain_containing_120	-0.763559	-0.381689	-0.631744	-0.316446	3.39318	-0.790021	0.403665	-0.216668	-0.00552908	-0.20315	0.371948	-0.145719	-0.111726	-0.4227	-0.179838	0.82294	1.76901	0.0061566	-0.22972	-1.17	0.38985
ensmusg00000031169	Porcn	porcupine_homolog_(Drosophila)	-1.02476	-0.196704	-0.702235	-0.496765	2.32898	1.80624	0.151933	0.456298	-1.05259	-0.35277	0.269436	-1.07509	-0.359047	-0.439083	0.686143	0.97247	1.9622	0.00043782	0.33735	1.26	0.2348
ensmusg00000031231	Cox7b	cytochrome_c_oxidase_subunit_VIIb	0.589148	-0.617755	0.325485	0.895636	0.771434	1.47949	1.06689	1.63127	-1.03632	-0.484658	-1.15404	-0.737616	-0.899001	-1.15222	-0.67773	0.32636	1.25385	0.029652	0.041178	1.03	0.74784
ensmusg00000031266	Gla	galactosidase_alpha	-0.767229	-0.726518	0.289021	-0.253118	0.0870173	0.617115	2.21017	1.83654	-0.765038	-0.854122	-1.17798	-0.233745	0.279318	-1.01506	0.473623	0.50674	1.42084	0.0054191	0.3298	1.26	0.09075
ensmusg00000031271	Serpina7	serine_(or_cysteine)_peptidase_inhibitor_clade_A_(alpha-1_antiproteinase_antitrypsin)_member_7	-0.504472	-0.675047	-0.546811	-0.351965	-0.502955	-0.610229	0.677794	0.392245	1.3792	-0.420742	-0.480041	2.94939	-0.474483	-0.57183	-0.260058	0.56513	1.47952	0.048731	-0.48257	-1.4	0.0511
ensmusg00000031286	Glt28d2	glycosyltransferase_28_domain_containing_2	-0.861813	-0.353799	-0.000247253	-0.434847	0.564157	0.313881	2.83008	1.44284	-0.666365	0.10358	-0.940573	-0.48382	-0.557059	-0.695088	-0.260926	0.77307	1.7089	0.00051164	0.062631	1.04	0.78197
ensmusg00000031352	Hccs	holocytochrome_c_synthetase	-0.0533361	-0.0784834	0.418589	-0.907979	0.958203	0.458715	1.84305	2.0231	-0.585191	-0.585794	-1.29674	-0.0530709	-0.802291	-0.188132	-1.15065	0.46905	1.3842	0.0050273	0.038719	1.03	0.82919
ensmusg00000031381	Piga	phosphatidylinositol_glycan_anchor_biosynthesis_class_A	-0.131553	-1.27731	-0.669125	-0.599583	2.59281	0.418683	0.623811	-0.185621	1.2977	-1.18849	0.546731	-0.838373	-0.243279	-0.123683	-0.222718	0.65786	1.57774	0.004297	-0.026717	-1.02	0.91383
ensmusg00000031480	Thsd1	thrombospondin_type_I_domain_1	-1.41311	-1.27962	-0.433613	0.334808	1.51488	0.405542	0.281281	1.10064	0.0191094	0.456842	-2.2964	0.78717	-0.0968598	0.230911	0.388416	0.5317	1.44563	0.015016	0.20181	1.15	0.42247
ensmusg00000031490	Eif4ebp1	eukaryotic_translation_initiation_factor_4E_binding_protein_1	-1.285	-1.08286	-0.625675	-0.60611	0.256916	0.557814	0.689744	1.33987	-1.37994	-0.0967399	-0.341605	2.05829	0.756681	-0.791754	0.550355	0.36037	1.28376	0.0044983	0.098521	1.07	0.52997
ensmusg00000031502	Col4a1	collagen_type_IV_alpha_1	-0.944217	-0.0524355	-0.964689	-1.03651	2.26554	-1.16147	-0.0132139	0.684804	-0.223145	-0.584163	-0.675184	1.68055	0.399346	0.0632819	0.561513	0.51267	1.42669	0.020591	0.19465	1.14	0.27077
ensmusg00000031513	Leprotl1	leptin_receptor_overlapping_transcript-like_1	-1.33321	-0.168395	-0.852744	-1.33151	-0.0318685	0.190788	2.23837	1.26888	-0.692396	0.750676	-0.740027	0.733399	-0.554625	-0.220178	0.742827	0.35174	1.2761	0.017047	0.070407	1.05	0.60379
ensmusg00000031521	Aga	aspartylglucosaminidase	-1.59591	-0.331951	-0.521901	-0.444801	0.716515	2.96751	-0.0255391	0.959219	-0.513202	-0.355029	-0.00570349	-0.417655	-0.162397	-0.188944	-0.080209	0.55064	1.46474	0.0070617	0.12423	1.09	0.44028
ensmusg00000031530	Dusp4	dual_specificity_phosphatase_4	-0.00688063	0.161861	-0.515441	-1.16792	2.17708	0.140188	1.19012	0.624807	0.726967	-0.462823	-0.545409	-1.42789	-1.07386	0.964142	-0.784947	0.51313	1.42714	0.031534	0.093729	1.07	0.72576
ensmusg00000031533	Mrps31	mitochondrial_ribosomal_protein_S31	-0.639109	-1.95024	-0.885468	-1.34982	-0.0978411	1.59436	0.382567	1.40534	-0.3182	0.00802055	0.576231	-0.567218	-0.0114388	1.06331	0.789502	0.3697	1.29208	0.0087134	0.18238	1.13	0.18586
ensmusg00000031585	Gtf2e2	general_transcription_factor_II_E_polypeptide_2_(beta_subunit)	-1.72125	-1.97578	-0.570453	-0.114502	-0.107172	1.59019	1.24907	0.530397	0.418705	0.586503	0.471761	0.833432	-0.795826	-0.561906	0.166826	0.43113	1.34829	0.024277	-0.14344	-1.1	0.41102
ensmusg00000031697	Orc6	origin_recognition_complex_subunit_6	-0.656448	-1.07736	-0.570919	-1.00573	-0.459333	2.0761	0.949866	1.64244	-0.790978	-0.400274	0.309391	0.777743	-0.72513	-0.718494	0.64914	0.81816	1.76316	0.00204	-0.051443	-1.04	0.84756
ensmusg00000031776	Arl2bp	ADP-ribosylation_factor-like_2_binding_protein	0.262776	-0.00773952	-0.146644	-1.26986	1.83314	0.681762	1.5345	1.10485	-1.68817	-0.544282	0.048059	-1.1477	-0.22191	-0.596919	0.158133	0.52322	1.43716	0.0086588	0.31451	1.24	0.15161
ensmusg00000031781	Ciapin1	cytokine_induced_apoptosis_inhibitor_1	-0.564958	-0.188342	-0.444224	-0.396515	0.586523	2.29439	0.942675	1.63776	-1.18465	0.0201607	-1.25065	0.309798	-0.558697	-0.677985	-0.525288	0.67356	1.595	4.94e-05	0.051475	1.04	0.78249
ensmusg00000031783	Polr2c	polymerase_(RNA)_II_(DNA_directed)_polypeptide_C	-1.04219	-1.82569	-1.17722	-0.507457	-0.324466	2.33288	0.926297	0.236633	-0.304941	0.729518	0.518046	0.0374466	-0.304303	0.00679326	0.698658	0.42401	1.34165	0.011024	0.04532	1.03	0.75253
ensmusg00000031799	Tpm4	tropomyosin_4	-0.597184	-0.859347	-0.575896	-0.410061	2.59673	-0.412324	0.227189	-0.137848	0.467532	0.280248	-0.166979	1.80274	-0.570244	-1.11305	-0.531512	0.52908	1.44301	0.014524	-0.5568	-1.47	0.0018506
ensmusg00000031813	Mvb12a	multivesicular_body_subunit_12A	-1.23198	-1.42126	-0.408062	-0.108626	0.236675	2.56023	0.476951	-0.563352	0.878454	-0.483479	0.523178	0.796705	-0.689903	-0.8206	0.255075	0.33575	1.26203	0.041892	-0.12322	-1.09	0.38165
ensmusg00000031818	Cox4i1	cytochrome_c_oxidase_subunit_IV_isoform_1	0.455893	-1.0506	0.256076	0.114408	0.305264	2.25148	0.879787	1.45629	-0.696822	-0.437094	-0.420528	0.118996	-0.937671	-1.44025	-0.855231	0.35859	1.28217	0.018261	-0.20209	-1.15	0.068532
ensmusg00000031821	Gins2	GINS_complex_subunit_2_(Psf2_homolog)	-0.763889	-0.571272	-0.763889	-0.590804	0.361505	2.66002	-0.206094	1.54996	-0.763889	-0.0276271	-0.763889	-0.763889	0.317992	0.710969	-0.385203	0.55289	1.46702	0.017991	0.19137	1.14	0.22348
ensmusg00000031848	Lsm4	LSM4_homolog_U6_small_nuclear_RNA_associated_(S._cerevisiae)	0.0597702	-1.41431	-1.46936	-0.655914	-0.101999	1.24677	-0.240966	0.544855	-0.895348	0.359268	1.23456	1.91001	0.217724	-1.11191	0.316854	0.46462	1.37995	0.023158	-0.20333	-1.15	0.31558
ensmusg00000031879	Fam96b	family_with_sequence_similarity_96_member_B	-0.618386	-2.11414	-0.690535	-0.0065581	1.31596	1.21348	0.024545	0.701932	-0.682788	0.0318213	0.223723	1.64652	-0.862724	-0.792929	0.610074	0.52197	1.43591	0.024072	-0.13115	-1.1	0.55144
ensmusg00000031917	Nip7	nuclear_import_7_homolog_(S._cerevisiae)	-0.899387	-0.694695	-0.790145	-1.42293	-0.632757	2.71166	0.324584	0.182092	0.991414	-0.31629	0.227853	0.620068	0.54125	-0.414874	-0.427848	0.53358	1.44752	0.01482	-0.091088	-1.07	0.62794
ensmusg00000031950	Gabarapl2	gamma-aminobutyric_acid_(GABA)_A_receptor-associated_protein-like_2	-1.5954	-1.0819	0.0533993	-0.366618	0.405222	2.15578	0.737277	1.24174	-0.547395	0.213824	-0.828632	0.775381	0.36595	-1.16077	-0.367865	0.46644	1.3817	0.0021146	-0.001843	-1	0.98932
ensmusg00000031963	Bmper	BMP-binding_endothelial_regulator	-0.758651	-0.500293	-0.912854	-0.805203	0.277488	0.0477854	-0.400938	0.290813	-0.211749	-0.689154	3.23133	0.26622	-0.41147	0.297254	0.279418	1.0878	2.1255	0.00015762	-0.16958	-1.12	0.52339
ensmusg00000031984	2810004N23Rik	RIKEN_cDNA_2810004N23_gene	-0.372421	-1.62289	-0.0523809	-1.49806	0.262268	0.927884	1.05609	1.04119	-1.26043	1.56565	-0.988549	0.133024	0.736034	-0.33263	0.405227	0.29452	1.22648	0.030405	0.14315	1.1	0.30178
ensmusg00000032002	Dcun1d5	DCN1_defective_in_cullin_neddylation_1_domain_containing_5_(S._cerevisiae)	-1.12568	-0.485155	-0.324708	-1.07703	1.29424	2.48519	1.12507	0.211071	-0.923651	-0.475446	-0.149197	-0.531935	-0.558826	0.607232	-0.0711762	0.60162	1.51742	0.00036051	0.23744	1.18	0.11675
ensmusg00000032036	Kirrel3	kin_of_IRRE_like_3_(Drosophila)	-1.19699	-0.849487	-1.19699	-1.19699	2.18693	0.801502	-0.693826	-0.715321	0.101929	-0.200759	0.826256	1.23507	0.42955	0.299727	0.169404	0.44126	1.35779	0.041643	-0.030909	-1.02	0.90741
ensmusg00000032038	St3gal4	ST3_beta-galactoside_alpha-23-sialyltransferase_4	-1.04049	-0.729003	-0.368662	0.0652514	1.12223	0.381361	0.668474	1.05125	2.21983	-0.789106	-0.781367	0.503669	-1.29932	-1.08602	0.0819019	0.32679	1.25422	0.0077639	-0.19863	-1.15	0.25442
ensmusg00000032051	Fdx1	ferredoxin_1	-0.82028	-1.10818	-0.728627	0.2887	1.31449	2.34706	0.272094	0.0869558	1.02207	-0.0460169	-0.62914	0.613141	-0.974485	-0.988251	-0.649535	0.38362	1.30461	0.018275	-0.21977	-1.16	0.11228
ensmusg00000032080	Apoa4	apolipoprotein_A-IV	-1.85003	-0.879611	-1.21304	-1.15361	0.289823	1.10367	0.864338	-0.240233	1.45573	-0.796097	0.718398	-0.0365197	1.14642	0.555568	0.0352006	0.99614	1.99466	1.27e-07	0.14074	1.1	0.47397
ensmusg00000032085	Tagln	transgelin	-1.29235	-0.593172	-0.990846	-0.99038	0.266167	2.38068	1.55421	0.202644	0.201462	0.442775	-0.0863038	-0.313993	-0.631825	-0.80503	0.655973	0.43615	1.35299	0.021335	-0.0057886	-1	0.97491
ensmusg00000032113	Chek1	checkpoint_kinase_1	-1.11822	-0.712237	-0.558381	-0.38859	0.660797	0.367562	1.82098	2.44572	-0.359469	-0.924241	0.0636398	0.213653	-0.548144	-0.243927	-0.719137	0.82163	1.7674	0.0043337	-0.099744	-1.07	0.68392
ensmusg00000032120	C2cd2l	C2_calcium-dependent_domain_containing_2-like	-1.38091	-0.664722	-0.0599418	-0.981615	0.449111	0.442331	0.103412	1.12422	0.756026	0.413166	-0.945859	-0.0803908	-1.04626	2.43954	-0.568109	0.28136	1.21534	0.026082	0.11764	1.08	0.48221
ensmusg00000032126	Hmbs	hydroxymethylbilane_synthase	-0.0915479	-0.775228	-0.393496	-0.394322	0.761933	2.77475	1.1825	-0.319739	-0.911464	-0.0397992	-0.804103	0.201122	-0.155441	-1.29882	0.263652	0.34352	1.26885	0.031391	0.070239	1.05	0.58949
ensmusg00000032135	Mcam	melanoma_cell_adhesion_molecule	-0.951077	-0.903214	-1.63532	-0.645428	0.466136	-0.915819	1.49966	0.228694	-0.246701	-0.330957	0.261665	1.3769	1.02438	-0.698473	1.46955	0.51962	1.43358	0.024535	0.16164	1.12	0.4651
ensmusg00000032171	Pin1	protein_(peptidyl-prolyl_cis/trans_isomerase)_NIMA-interacting_1	-0.945313	-2.05049	-0.666604	-0.578249	1.11576	1.0851	0.530668	0.378368	1.0313	0.658389	-0.596215	0.55052	0.444893	-1.5889	0.630767	0.46553	1.38082	0.0046942	-0.069272	-1.05	0.69548
ensmusg00000032202	Rab27a	RAB27A_member_RAS_oncogene_family	-1.67904	0.158763	-0.238232	-0.984378	-0.574969	1.79837	1.8379	0.737229	-0.107653	-1.12696	-0.744741	-0.0239212	0.784961	-0.216608	0.379285	0.59178	1.50711	0.023252	0.38772	1.31	0.097087
ensmusg00000032271	Nnmt	nicotinamide_N-methyltransferase	-0.692054	-0.602797	-1.4047	-1.31123	0.527445	2.22357	-0.717539	-0.402388	-0.0561452	-0.584425	1.58337	0.0894409	0.379219	0.267736	0.700496	0.69695	1.62107	0.01833	0.1431	1.1	0.47514
ensmusg00000032300	1700017B05Rik	RIKEN_cDNA_1700017B05_gene	-0.629231	-0.564553	-0.551123	-0.748552	3.00287	0.189338	-0.200365	-0.0487065	-0.843697	-0.40237	0.285484	-0.635715	-0.483008	1.26491	0.364717	0.90886	1.87756	0.0020532	0.4746	1.39	0.098719
ensmusg00000032311	Nrg4	neuregulin_4	-1.06411	-0.183098	-1.33302	-1.12553	0.262673	0.0202213	-0.662328	-0.849582	0.822458	-0.855106	1.34153	-0.275078	0.99263	1.63164	1.2767	0.56208	1.4764	0.037405	0.36962	1.29	0.19327
ensmusg00000032313	AI118078	expressed_sequence_AI118078	-1.73841	-1.24677	-0.624018	-1.04205	1.15821	-0.816584	-0.137454	0.72062	-0.274541	0.252792	1.35491	-0.506807	0.932766	1.41064	0.556681	0.82983	1.77748	0.0046196	0.34298	1.27	0.18488
ensmusg00000032320	Rcn2	reticulocalbin_2	-0.630264	-0.225724	-1.86867	-0.342556	0.50965	2.54931	0.464019	0.734482	-0.360223	-0.65552	0.914879	0.383341	-0.786799	-0.468135	-0.217783	0.47331	1.38829	0.02363	-0.096988	-1.07	0.6071
ensmusg00000032328	Tmem30a	transmembrane_protein_30A	-0.350287	-1.28671	-0.173802	-0.608113	-0.365035	1.79645	2.32905	0.926934	-1.05221	0.0956894	-0.216495	-0.837909	-0.0252038	-0.493415	0.261052	0.37007	1.29242	0.0050153	0.16468	1.12	0.15052
ensmusg00000032353	Tmed3	transmembrane_emp24_domain_containing_3	-0.572518	-0.425292	-0.738454	-0.748111	1.6218	1.78882	-0.999382	-0.819737	1.31114	-0.766346	-0.302353	1.46875	-0.335448	-0.0163335	-0.466549	0.54478	1.4588	0.039236	-0.29069	-1.22	0.21044
ensmusg00000032381	Fam96a	family_with_sequence_similarity_96_member_A	-0.109725	-0.823711	0.358437	-0.174442	1.45995	2.29367	0.923048	0.64231	-0.836351	-0.281527	-0.489152	0.178044	-0.987097	-1.35135	-0.80211	0.52344	1.43738	0.0014391	-0.26935	-1.21	0.056572
ensmusg00000032388	Spg21	spastic_paraplegia_21_homolog_(human)	0.0657339	-1.64103	-0.0375301	-0.805325	1.79551	0.813129	1.26372	0.416449	-1.21562	0.617117	0.745213	0.0204431	-1.08166	-1.1694	0.213258	0.34858	1.27331	0.018696	-0.089209	-1.06	0.55581
ensmusg00000032475	Nck1	non-catalytic_region_of_tyrosine_kinase_adaptor_protein_1	-0.770627	-0.395516	-0.435664	-1.42536	-0.497909	1.04397	2.5183	0.280728	-1.05918	0.699598	-0.687214	-0.090305	-0.493976	0.46696	0.846189	0.3623	1.28547	0.026505	0.20464	1.15	0.16361
ensmusg00000032519	Slc25a38	solute_carrier_family_25_member_38	-0.383933	-1.08133	-0.211353	0.310713	0.146779	2.95987	-0.13578	1.17172	-0.630585	-0.399373	0.268735	-1.00145	-0.159951	-0.842867	-0.0111882	0.41514	1.33343	0.033936	0.094212	1.07	0.58416
ensmusg00000032526	Deb1	differentially_expressed_in_B16F10_1	-0.165368	-1.39847	-0.854305	0.0866064	1.01465	2.10175	0.52507	1.65366	-0.566283	-0.166462	-0.711091	-0.790556	0.316173	-1.11305	0.0676721	0.52575	1.43968	0.0031116	0.16463	1.12	0.32949
ensmusg00000032567	Aste1	asteroid_homolog_1_(Drosophila)	-0.077834	-0.0137658	-0.24615	-0.526069	1.12481	1.83328	1.62178	1.31984	-0.472631	-0.815068	-1.09386	-1.23298	-0.751935	-0.698162	0.0287446	0.8762	1.83553	2.69e-05	0.40126	1.32	0.13637
ensmusg00000032575	Manf	mesencephalic_astrocyte-derived_neurotrophic_factor	-0.401994	-0.857334	-0.838348	-0.621432	2.82287	1.32441	-0.498815	-0.570121	0.831185	-0.683073	-0.596783	0.15292	0.255607	0.020192	-0.339286	0.70095	1.62557	0.017007	0.089943	1.06	0.66776
ensmusg00000032611	1700102P08Rik	RIKEN_cDNA_1700102P08_gene	-0.843406	-0.339813	-0.65229	-0.232044	1.64827	1.11154	0.210152	1.49078	1.18219	-0.504916	-0.868839	0.801931	-1.32226	-1.20309	-0.478211	0.6331	1.55089	0.034093	-0.3756	-1.3	0.12297
ensmusg00000032905	Atg12	autophagy_related_12	-0.361953	-1.38709	-0.0141557	-1.15018	-0.572915	2.37692	1.3416	-0.0603192	-0.0808427	0.952889	-0.660007	-1.06017	-0.0310911	0.11374	0.593581	0.33621	1.26244	0.040568	0.16549	1.12	0.25523
ensmusg00000032966	Fkbp1a	FK506_binding_protein_1a	-1.05756	-1.31042	-0.379466	-0.429272	0.548844	0.970418	-0.130007	0.752341	0.295919	-0.836759	-0.660005	2.70628	0.210047	-0.646262	-0.0340878	0.30135	1.2323	0.024746	-0.036261	-1.03	0.81837
ensmusg00000033105	Lss	lanosterol_synthase	-0.174006	-1.36193	-0.317655	0.00904752	0.659511	-0.411001	0.735293	1.09871	-0.718683	-0.617523	-1.36782	2.62042	-0.104172	-0.110889	0.0606898	0.35702	1.28078	0.033545	0.070856	1.05	0.73839
ensmusg00000033177	Tmprss7	transmembrane_serine_protease_7	-0.799515	-0.757313	-0.799515	-0.799515	-0.635134	-0.534748	1.92989	1.22833	-0.444589	-0.799515	1.19892	-0.799515	1.57087	0.452651	-0.0113035	0.93435	1.91103	0.00037731	0.10354	1.07	0.50282
ensmusg00000033184	Tmed7	transmembrane_emp24_protein_transport_domain_containing_7	-0.790827	-1.03422	-0.626157	-1.41623	1.98051	1.86269	0.497143	-0.0679327	1.00422	-0.607259	-0.609553	0.0461899	-0.641359	0.301473	0.101317	0.31082	1.24041	0.020483	0.061901	1.04	0.61929
ensmusg00000033186	Mzt1	mitotic_spindle_organizing_protein_1	-0.130694	-1.19218	0.0119237	-0.3077	-0.168618	1.64721	1.92737	1.56114	-0.909652	0.5147	-0.620034	-0.100334	-0.509668	-1.27485	-0.448613	0.55702	1.47123	0.0023589	-0.13012	-1.09	0.46602
ensmusg00000033379	Atp6v0b	ATPase_H+_transporting_lysosomal_V0_subunit_B	-0.646227	-0.994877	0.120824	-0.672178	1.00283	2.25371	0.958369	1.32558	-1.09979	-0.27283	-1.0448	0.442727	-0.281392	-0.789643	-0.302292	0.66363	1.58406	2.18e-05	0.093755	1.07	0.55308
ensmusg00000033585	Ndn	necdin	-1.062	-0.687975	-0.546229	-0.501835	-0.151452	-0.410176	0.382187	2.62465	1.85063	-0.347156	-0.336112	0.519519	-0.303371	-0.704014	-0.32666	0.66644	1.58715	0.018076	-0.42347	-1.34	0.12615
ensmusg00000033618	Map3k13	mitogen-activated_protein_kinase_kinase_kinase_13	-0.893726	-0.564848	-0.373584	-0.321692	3.20938	-0.0664025	0.837531	0.485322	-0.41195	-0.282772	-0.821198	-0.337948	-0.176147	0.23888	-0.520847	1.1139	2.1643	8.36e-06	0.38396	1.3	0.068215
ensmusg00000033793	Atp6v1h	ATPase_H+_transporting_lysosomal_V1_subunit_H	-1.27442	-2.002	0.124927	-0.770175	0.0927493	1.16078	1.35352	1.28059	0.190693	-0.319496	-1.24953	0.910872	0.622254	-0.120335	-0.000436812	0.32183	1.24992	0.0078983	0.11823	1.09	0.32452
ensmusg00000033885	Pxk	PX_domain_containing_serine/threonine_kinase	-0.468994	-0.119358	-0.591244	-1.02131	3.01953	0.441024	-0.314286	-0.0944074	0.25651	-0.429047	0.147606	-1.11914	-0.465125	1.05935	-0.301114	0.42562	1.34315	0.036174	0.18587	1.14	0.31921
ensmusg00000033940	Brk1	BRICK1_SCAR/WAVE_actin-nucleating_complex_subunit	-0.247347	-0.990635	-0.617779	-0.543407	-0.869203	1.94444	0.962049	1.03903	-0.448448	-0.025616	-0.291889	1.63878	-0.322093	-1.59089	0.36301	0.31248	1.24184	0.046557	-0.10099	-1.07	0.50789
ensmusg00000033953	Ppp3r1	protein_phosphatase_3_regulatory_subunit_B_alpha_isoform_(calcineurin_B_type_I)	-1.21068	-0.85337	-0.351666	-0.806242	1.28313	0.792479	2.39306	1.29057	-0.398075	-0.159376	-0.532858	0.155331	-0.611842	-0.561526	-0.42894	0.43418	1.35114	0.00028941	0.0086201	1.01	0.93982
ensmusg00000033998	Kcnk1	potassium_channel_subfamily_K_member_1	-0.552039	-0.640031	-0.547118	-0.67893	0.505575	0.27855	-0.653602	-0.684858	-0.389693	0.912419	-0.821102	-0.826307	0.497831	2.8554	0.743904	0.78048	1.7177	0.0095395	0.31592	1.24	NA
ensmusg00000034083	Ccdc174	coiled-coil_domain_containing_174	-0.945408	-1.33154	-0.709918	-0.634337	0.373484	1.79622	1.05755	0.937662	-0.437132	0.92833	0.366336	0.779641	-1.74971	-0.454322	0.0231386	0.53169	1.44562	0.0013654	-0.23767	-1.18	0.1978
ensmusg00000034345	Gtf2h5	general_transcription_factor_IIH_polypeptide_5	-1.02795	-1.06642	-1.21274	-0.0859261	0.134533	1.62173	0.316806	1.00126	-0.211113	0.243933	-1.11195	1.11249	0.452874	-1.45848	1.29095	0.42889	1.3462	0.0092515	0.090298	1.06	0.62158
ensmusg00000034587	8430429K09Rik	RIKEN_cDNA_8430429K09_gene	-1.31058	-1.00427	-0.559666	-1.12708	0.876776	2.1058	0.660602	0.387695	-0.547293	0.933529	-0.755749	0.297225	1.17453	-0.724235	-0.407274	0.86377	1.81979	0.0023303	0.04375	1.03	0.86932
ensmusg00000034620	Tmem5	transmembrane_protein_5	0.116859	-1.0967	0.656891	-0.656142	0.994328	1.77716	0.749553	1.45094	-1.23703	-0.120332	-1.50667	0.169945	-0.461979	-1.01014	0.173319	0.3877	1.30831	0.015588	0.15097	1.11	0.35347
ensmusg00000034684	Sema3f	sema_domain_immunoglobulin_domain_(Ig)_short_basic_domain_secreted_(semaphorin)_3F	-1.50837	-0.859303	-0.879934	-0.843339	-0.125137	-0.67753	0.0610693	0.602001	0.8121	0.215862	-1.22834	1.17246	2.07178	0.400824	0.785859	0.49027	1.40471	0.007932	0.33755	1.26	0.10809
ensmusg00000034932	Mrpl54	mitochondrial_ribosomal_protein_L54	-1.66607	-1.58869	-0.291308	-0.766264	0.530805	2.17128	0.167291	0.342601	0.156208	0.0150451	-0.679794	0.552233	1.40501	-0.347751	-0.0005948	0.58169	1.4966	0.0017765	0.16516	1.12	0.31697
ensmusg00000035126	Wdr78	WD_repeat_domain_78	-0.609117	-1.11554	-1.05207	-0.298219	0.945457	-0.206097	-0.205966	2.19494	-0.149187	-0.422716	1.26714	1.53051	-0.445514	-0.624615	-0.809008	0.5863	1.50139	0.046347	-0.40953	-1.33	0.14202
ensmusg00000035199	Arl6ip5	ADP-ribosylation_factor-like_6_interacting_protein_5	-1.69863	-1.17589	-0.787219	0.365499	1.22341	0.696988	0.621312	1.26016	-0.510082	0.491857	0.876848	0.947059	-1.05923	-1.31466	0.0625787	0.36955	1.29195	0.012377	-0.18889	-1.14	0.17853
ensmusg00000035215	Lsm7	LSM7_homolog_U6_small_nuclear_RNA_associated_(S._cerevisiae)	-0.744326	-1.36063	-0.49248	0.179947	1.95476	1.38312	0.464975	0.636458	-0.239319	0.545028	0.260218	0.800982	-0.942086	-1.32374	-1.12291	0.51251	1.42653	0.017658	-0.44188	-1.36	0.030902
ensmusg00000035242	Oaz1	ornithine_decarboxylase_antizyme_1	-0.767475	-1.79581	0.181868	-0.156709	-0.0842512	1.78125	0.605659	1.56047	-0.544404	0.618327	-0.482247	1.08988	-0.319598	-1.35458	-0.33237	0.40769	1.32656	0.006501	-0.15231	-1.11	0.20779
ensmusg00000035278	Plekhj1	pleckstrin_homology_domain_containing_family_J_member_1	-0.346334	-1.9174	0.560341	-1.00165	1.03944	2.06317	0.372853	0.369327	-0.644506	0.0246876	0.499205	0.554388	0.454319	-1.1532	-0.87464	0.42987	1.34711	0.036812	-0.10861	-1.08	0.5669
ensmusg00000035399	Oser1	oxidative_stress_responsive_serine_rich_1	-2.20819	-0.738779	-0.417646	-0.725902	-1.43904	0.622695	1.69569	0.976338	0.601515	0.0476133	0.46524	-0.230217	0.0365587	0.870622	0.443511	0.50581	1.41992	0.025689	0.13376	1.1	0.42392
ensmusg00000035529	Prdm4	PR_domain_containing_4	0.129843	0.0871399	-1.93863	-0.852301	1.03052	0.15968	2.10034	1.30999	-0.434682	-0.948426	-0.435958	0.172525	-0.713756	0.615442	-0.281727	0.40693	1.32586	0.032337	0.14193	1.1	0.40205
ensmusg00000035530	Eif1	eukaryotic_translation_initiation_factor_1	-1.03686	-1.69517	-0.527556	-1.0315	0.266785	1.9309	0.872346	1.54382	-0.868131	0.0910143	-0.0873414	-0.105661	0.324236	-0.481486	0.804599	0.63564	1.55363	2.47e-06	0.2002	1.15	0.090713
ensmusg00000035559	Mpv17l2	MPV17_mitochondrial_membrane_protein-like_2	-0.0949152	0.0943861	-0.245531	-0.111818	1.09712	2.93889	0.465757	0.365054	-0.846163	-0.899437	-0.870716	-0.570877	-0.965126	-0.41734	0.060715	0.40634	1.32532	0.038023	0.21787	1.16	0.21556
ensmusg00000035673	Sbno2	strawberry_notch_homolog_2_(Drosophila)	-0.370825	-1.02017	-0.128602	-1.06157	2.72627	-1.36694	0.961265	0.79006	0.076564	-0.598849	0.0547174	0.0384912	-0.355819	-0.260099	0.515506	0.38069	1.30196	0.045724	0.085591	1.06	0.54041
ensmusg00000035824	Tk2	thymidine_kinase_2_mitochondrial	-0.409744	-1.05271	0.377751	0.851484	0.682942	1.3647	0.953873	1.53074	-0.59326	0.333536	-2.07705	0.131834	-0.700034	-0.791502	-0.602558	0.32773	1.25504	0.031718	0.029374	1.02	0.86987
ensmusg00000035840	Lysmd3	LysM_putative_peptidoglycan-binding_domain_containing_3	-0.549555	-1.28503	-0.196276	-1.13366	0.199716	-0.140116	1.11049	-0.388128	2.94317	-0.361516	0.0656297	0.34343	-0.0487363	-0.600293	0.0408744	0.29387	1.22592	0.038421	-0.18113	-1.13	0.31633
ensmusg00000035953	Tmem55b	transmembrane_protein_55b	-0.753121	-1.4158	-0.292966	0.0500341	-0.307336	2.70782	1.37279	0.858904	-0.548682	-0.430839	-0.732016	-0.485277	0.0873663	-0.15337	0.042494	0.55914	1.47339	0.0040401	0.27345	1.21	0.055388
ensmusg00000036103	Colec12	collectin_sub-family_member_12	0.0531049	-0.0509941	-0.13184	0.227072	1.09449	-0.527177	1.42276	2.55264	-0.596861	-0.0424394	-1.11875	-0.409717	-1.00488	-0.884811	-0.582588	0.41745	1.33556	0.022963	-0.099958	-1.07	0.50154
ensmusg00000036112	Metap2	methionine_aminopeptidase_2	-0.977514	-0.338463	0.156484	-1.37627	1.80649	1.08632	0.269162	1.77106	-0.688621	-0.538211	-1.38531	-0.28415	0.605026	0.281162	-0.387165	0.26557	1.20211	0.041511	0.20556	1.15	0.063536
ensmusg00000036120	Rfxank	regulatory_factor_X-associated_ankyrin-containing_protein	-1.06569	-0.981033	-0.620351	-1.50157	-0.493533	0.0513882	0.79119	0.847464	-0.119992	-0.161679	1.245	-0.780821	0.215704	0.259185	2.31474	0.52292	1.43686	0.0042708	0.30449	1.23	0.14785
ensmusg00000036256	Igfbp7	insulin-like_growth_factor_binding_protein_7	-2.09233	-0.689699	-0.460885	-1.13875	-0.736425	0.827205	0.689814	1.78586	-0.300284	0.404557	0.228358	0.978769	0.846093	-0.76575	0.423473	0.35158	1.27596	0.018379	0.040384	1.03	0.74788
ensmusg00000036381	P2ry14	purinergic_receptor_P2Y_G-protein_coupled_14	-0.314474	-0.115408	-1.08368	-0.515993	0.420832	3.11133	0.298511	-0.333681	-1.02353	0.124186	-0.883332	-0.0753051	0.390121	-0.440305	0.440724	0.59454	1.50999	0.048045	0.34139	1.27	0.23509
ensmusg00000036553	Sh3tc1	SH3_domain_and_tetratricopeptide_repeats_1	-1.089	0.0136687	-1.1151	0.0736294	1.70778	1.39139	0.651554	1.53571	-1.52499	-0.358088	-0.678687	0.563023	-0.315588	-0.768831	-0.0864776	0.5567	1.4709	0.0061003	0.11055	1.08	0.59295
ensmusg00000036632	Alg5	asparagine-linked_glycosylation_5_(dolichyl-phosphate_beta-glucosyltransferase)	-1.09403	-0.810491	-0.221202	-0.14895	1.04512	2.58192	0.512262	0.833567	-0.718907	-0.690122	-1.1139	0.647861	-0.714891	-0.361339	0.253106	0.37376	1.29573	0.012598	0.11743	1.08	0.38543
ensmusg00000036748	Cuedc2	CUE_domain_containing_2	-0.48537	-1.33834	-1.17864	-0.438866	0.0297702	1.57419	0.795243	0.773649	0.399204	0.105476	0.793147	1.26555	-0.744446	-1.89869	0.34812	0.35359	1.27774	0.039744	-0.22963	-1.17	0.20315
ensmusg00000036751	Cox6b1	cytochrome_c_oxidase_subunit_VIb_polypeptide_1	-0.233663	-0.495343	0.293693	0.982224	0.806147	1.60606	0.935252	1.66535	-0.835958	-0.271682	-1.23368	-0.445311	-0.443734	-1.59413	-0.735222	0.36429	1.28725	0.011693	-0.037786	-1.03	0.80613
ensmusg00000036905	C1qb	complement_component_1_q_subcomponent_beta_polypeptide	-0.762654	-0.292081	-0.731478	-0.547074	2.0096	1.39599	-0.297919	0.835518	-1.30204	-1.01888	-0.742579	1.01252	-0.555419	-0.0538097	1.05031	0.49805	1.4123	0.0053349	0.29246	1.22	0.114
ensmusg00000036944	Tmem71	transmembrane_protein_71	-1.11005	0.968104	-1.51596	-1.20442	1.6567	1.62563	-0.399806	0.0286105	0.11551	-0.869068	-0.675406	-0.00458884	0.478209	1.0318	-0.12527	0.59919	1.51487	0.04391	0.46531	1.38	0.069221
ensmusg00000036957	Lrfn3	leucine_rich_repeat_and_fibronectin_type_III_domain_containing_3	-0.647624	0.251985	-0.548937	-0.624896	0.55263	0.571787	0.888472	1.14397	-0.893248	2.55291	-1.14448	-0.699275	-0.319161	-0.160461	-0.923675	0.3269	1.25432	0.034741	-0.042415	-1.03	0.83495
ensmusg00000037025	Foxa2	forkhead_box_A2	-0.334839	-0.233723	-0.439226	-0.281233	0.493924	-0.195189	1.25616	2.94347	-0.297325	-0.347258	-0.759083	-0.875584	-0.238506	-1.11695	0.425362	0.55281	1.46694	0.0030888	0.18793	1.14	0.31362
ensmusg00000037152	Ndufc1	NADH_dehydrogenase_(ubiquinone)_1_subcomplex_unknown_1	-0.677512	-0.835103	-0.197711	0.410275	0.676466	1.8848	0.935745	1.56869	-0.925539	-0.409251	-0.880029	0.978788	-0.380205	-1.27288	-0.876532	0.49305	1.40742	0.0040147	-0.13038	-1.09	0.49032
ensmusg00000037157	Il22ra1	interleukin_22_receptor_alpha_1	-0.170989	-0.486228	0.699194	-0.643542	0.803606	-0.16955	2.46395	1.2066	-0.994409	-0.262579	-1.35758	0.743881	-0.425605	-0.753777	-0.652978	0.61615	1.53278	0.004499	-0.023666	-1.02	0.92435
ensmusg00000037190	Cyb561d2	cytochrome_b-561_domain_containing_2	-0.163236	-1.15716	-0.23493	-0.445564	1.166	2.39112	0.672229	0.0279366	-0.93968	-0.233423	-1.70202	0.787821	0.327356	0.0394475	-0.535893	0.47569	1.39058	0.017451	0.22937	1.17	0.27346
ensmusg00000037211	Spry1	sprouty_homolog_1_(Drosophila)	-1.259	-1.73616	0.138778	-0.462748	-0.21373	0.206153	1.43814	1.43189	-0.572786	-0.890349	-0.399721	1.41445	-0.566232	0.363987	1.10733	0.46476	1.38009	0.027512	0.18025	1.13	0.40387
ensmusg00000037262	Kin	antigenic_determinant_of_rec-A_protein	-0.817919	-0.755838	-1.18308	-0.906559	-0.0331915	-0.934181	0.269048	0.688106	0.41392	-0.700627	1.80256	-1.14146	0.68476	1.21355	1.40092	0.36948	1.29189	0.035678	0.32497	1.25	0.13667
ensmusg00000037266	Rsrp1	arginine/serine_rich_protein_1	-0.853706	-1.44978	-0.176995	-0.25115	-1.42503	1.34306	1.17951	0.937384	-0.592789	-0.536705	0.751068	-0.468617	-0.0151472	-0.300361	1.85926	0.37511	1.29694	0.036378	0.27319	1.21	0.097078
ensmusg00000037447	Arid5a	AT_rich_interactive_domain_5A_(MRF1-like)	-0.409087	-0.319623	-0.41175	-0.4592	3.52062	0.179938	-0.267876	0.123949	-0.198631	-0.607172	-0.451811	-0.300117	-0.157495	-0.320246	0.0785026	1.1887	2.27947	6.41e-05	0.4803	1.4	0.081015
ensmusg00000037493	Cib2	calcium_and_integrin_binding_family_member_2	-1.88213	-1.08038	0.0404324	-0.0613882	1.95047	0.896992	0.489626	-0.128021	-1.49637	1.18609	-0.352048	0.440466	-0.49442	0.458826	0.0318536	0.54384	1.45785	0.040667	0.086879	1.06	0.73542
ensmusg00000037536	Fbxo34	F-box_protein_34	-0.601943	-0.744812	-0.0111315	-1.01096	2.88395	1.44628	0.321872	0.262181	-0.952224	-0.0460902	-0.124642	-0.191974	-0.344047	-0.384142	-0.502316	0.55003	1.46412	0.0027892	0.04272	1.03	0.76003
ensmusg00000037570	Mcrs1	microspherule_protein_1	-0.0360848	-1.19007	-0.934982	-0.541847	-1.03747	1.80139	0.255419	2.04172	-0.703539	-0.10662	0.820705	0.525705	-0.0285324	0.283895	-1.14969	0.53176	1.44569	0.028205	-0.10286	-1.07	0.64514
ensmusg00000037710	Cisd1	CDGSH_iron_sulfur_domain_1	-1.02073	-0.542098	-0.558371	0.0215684	0.374908	2.69368	0.582045	1.17124	-0.838653	-0.272728	-0.394111	-0.995265	0.317775	-1.00277	0.463509	0.37804	1.29958	0.009157	0.19846	1.15	0.12499
ensmusg00000037820	Tgm2	transglutaminase_2_C_polypeptide	-0.981285	-1.06742	-0.502746	-0.759731	2.35678	-1.13737	0.495221	1.37694	0.594786	-0.770469	-0.108305	0.85232	-0.129667	-0.529139	0.310089	0.68737	1.61035	0.00099161	-0.049312	-1.03	0.76984
ensmusg00000037887	Dusp8	dual_specificity_phosphatase_8	-0.179759	-0.669363	-0.411408	-0.509918	3.03402	-0.720333	-0.430886	0.00520529	-0.11052	0.175274	1.37172	-0.115287	-1.08477	-0.217455	-0.136523	0.65788	1.57776	0.028725	-0.28076	-1.21	0.26921
ensmusg00000038135	Crygn	crystallin_gamma_N	-1.43034	-0.62355	-0.736403	-0.273573	2.65592	0.902767	-0.495991	0.731257	-0.885696	0.534707	-0.417155	0.690974	-0.371325	0.305944	-0.587544	0.69495	1.61883	0.020325	-0.027245	-1.02	0.92415
ensmusg00000038150	Ormdl3	ORM1-like_3_(S._cerevisiae)	-1.0462	-0.882606	-0.609961	-0.332157	-0.284764	0.20209	2.11319	2.20841	-0.242428	-0.0110673	-1.41239	0.158828	0.18608	-0.203505	0.156482	0.75928	1.69265	2.02e-05	0.27611	1.21	0.10457
ensmusg00000038193	Hand2	heart_and_neural_crest_derivatives_expressed_transcript_2	-1.88665	-0.846061	-0.011276	-1.11209	-0.828399	1.15908	1.03803	0.225767	0.115327	-0.610898	-0.215332	2.08285	-0.0105028	0.726969	0.173193	0.47738	1.39221	0.044935	0.054214	1.04	0.80703
ensmusg00000038253	Hoxa5	homeobox_A5	-0.880936	-0.378682	0.255432	-0.500923	-0.274567	-0.772022	1.34157	3.0237	-0.537892	-0.318458	-0.718266	-0.0519963	-0.42044	-0.0193641	0.25285	0.58263	1.49758	0.048324	0.3537	1.28	0.21828
ensmusg00000038274	Fau	Finkel-Biskis-Reilly_murine_sarcoma_virus_(FBR-MuSV)_ubiquitously_expressed_(fox_derived)	-0.900642	-1.64264	-0.549608	-0.288672	0.369966	1.09428	-0.403143	0.78249	0.565169	-0.201608	0.637143	2.15075	0.19533	-1.5864	-0.222423	0.34048	1.26618	0.015775	-0.24367	-1.18	0.09699
ensmusg00000038296	Galnt18	UDP-N-acetyl-alpha-D-galactosamine:polypeptide_N-acetylgalactosaminyltransferase_18	-1.13483	-0.693051	0.081025	-0.780211	-0.282653	1.93257	-0.920429	1.73307	-0.217311	0.147928	-1.35781	0.103905	1.03844	0.841068	-0.49171	0.5659	1.48031	0.04648	0.4053	1.32	0.13208
ensmusg00000038412	Higd1a	HIG1_domain_family_member_1A	-0.87434	-0.474052	-0.314299	-0.510284	0.417263	1.98035	0.617078	1.04534	-1.42166	0.805837	-1.81364	0.520561	0.734644	-0.526312	-0.186485	0.44666	1.36288	0.0031345	0.22322	1.17	0.23469
ensmusg00000038453	Srcin1	SRC_kinase_signaling_inhibitor_1	-0.50579	-0.550537	-0.485175	-0.785553	-0.19702	0.538215	2.42387	0.513584	-1.12484	-0.760273	-0.643076	1.91949	0.179939	-0.335169	-0.187667	0.80197	1.74348	0.0077037	0.047712	1.03	0.85009
ensmusg00000038467	Chmp4b	charged_multivesicular_body_protein_4B	-0.127962	-1.03843	-0.914887	-1.00256	2.22188	1.69029	0.797535	0.134972	-0.464203	-0.38436	-1.12289	0.719946	-0.379614	-0.464928	0.335217	0.35432	1.27838	0.013773	0.10092	1.07	0.38688
ensmusg00000038489	Polr2l	polymerase_(RNA)_II_(DNA_directed)_polypeptide_L	-0.890218	-1.22847	-1.33097	-0.20348	0.519757	0.00785028	0.325152	1.37045	0.525559	1.21951	-0.548965	1.81027	0.11131	-1.49692	-0.190848	0.40322	1.32246	0.013223	-0.2495	-1.19	0.14517
ensmusg00000038539	Atf5	activating_transcription_factor_5	-0.87905	-1.27589	0.369409	-1.32525	0.843126	1.05242	0.122534	0.954793	-0.521685	-0.149216	1.59381	1.45562	-0.280569	-1.04486	-0.9152	0.32799	1.25526	0.011149	-0.21117	-1.16	0.10913
ensmusg00000038552	Fndc4	fibronectin_type_III_domain_containing_4	0.0918334	-0.864998	0.140881	-0.187852	1.35988	0.579591	1.35358	2.0372	-0.786241	0.0977616	-1.10444	-0.0327836	-0.590278	-1.60872	-0.485424	0.50893	1.42299	0.00050923	-0.12307	-1.09	0.47159
ensmusg00000038582	Pptc7	PTC7_protein_phosphatase_homolog_(S._cerevisiae)	-0.856165	0.441177	-0.75093	-1.09781	2.71803	0.853942	0.48808	0.916535	-0.83601	-0.586278	-0.0698438	-0.858273	-0.505073	0.242647	-0.100029	0.72047	1.64772	0.00039033	0.30703	1.24	0.052063
ensmusg00000038683	Pak1ip1	PAK1_interacting_protein_1	-0.290116	-1.78774	-0.56672	-0.31699	-0.893707	2.3021	0.645782	1.11887	-0.81807	1.10896	0.0376527	-0.288689	-0.592399	0.43319	-0.0921186	0.38612	1.30687	0.031008	0.049401	1.03	0.74399
ensmusg00000038697	Taf5l	TAF5-like_RNA_polymerase_II_p300/CBP-associated_factor_(PCAF)-associated_factor	-0.564834	-0.290773	0.10035	-0.658702	0.210231	2.11224	2.102	0.6953	-1.23341	0.0959389	-0.150036	0.0712245	-1.03143	-0.556027	-0.902072	0.41372	1.33212	0.011594	-0.089316	-1.06	0.5802
ensmusg00000038717	Atp5l	ATP_synthase_H+_transporting_mitochondrial_F0_complex_subunit_G	0.520574	-1.00797	0.0261819	0.362679	0.779646	2.31568	0.833164	1.064	-0.798829	-0.31807	-0.62424	-0.235485	-0.39339	-1.62251	-0.901429	0.41216	1.33068	0.012552	-0.1529	-1.11	0.29919
ensmusg00000038754	Elovl3	elongation_of_very_long_chain_fatty_acids_(FEN1/Elo2_SUR4/Elo3_yeast)-like_3	-0.847519	-0.749963	0.412234	-0.268116	0.225921	-0.716405	0.665683	1.4542	-0.81129	1.04602	-1.87728	-1.23003	1.19745	0.685125	0.813966	0.40752	1.3264	0.036427	0.52974	1.44	0.06541
ensmusg00000038845	Phb	prohibitin	0.27231	-0.677487	0.219798	0.0295018	0.864373	2.33678	1.32745	1.07103	-0.881255	-0.761649	-0.948448	-0.783998	-0.685202	-0.648557	-0.734651	0.38193	1.30308	0.0045548	0.12738	1.09	0.2337
ensmusg00000038900	Rpl12	ribosomal_protein_L12	-0.181833	-1.51348	-1.33733	-0.853377	-0.0992881	1.40976	-0.439793	-0.0181503	-0.237481	-0.066015	2.13578	1.31802	-0.109609	-0.549971	0.54278	0.33662	1.26279	0.035628	-0.13339	-1.1	0.38245
ensmusg00000038917	3930402G23Rik	RIKEN_cDNA_3930402G23_gene	-0.482935	-1.18307	-0.932201	-1.09035	1.00145	0.0270725	1.33389	2.08533	-0.939117	-1.07654	0.410944	-0.0564313	0.302372	-0.28913	0.888713	1.4809	2.79123	7.25e-11	0.38438	1.31	0.17813
ensmusg00000039033	Tasp1	taspase_threonine_aspartase_1	-1.10214	-0.567245	-0.478085	-0.802697	-0.219158	3.07944	0.718085	0.431037	-0.400746	0.130994	-0.153683	0.474547	-0.958654	-0.0525749	-0.0991208	0.75934	1.69272	0.0010944	-0.11873	-1.09	0.54999
ensmusg00000039041	Adrm1	adhesion_regulating_molecule_1	-1.52295	-1.67811	0.525166	-0.746028	-0.441723	1.41604	0.0837504	1.6689	0.364889	0.236273	-1.3811	-0.124885	0.529499	0.728236	0.342034	0.32865	1.25584	0.027345	0.22566	1.17	0.07746
ensmusg00000039057	Myo16	myosin_XVI	-0.57873	-0.57873	-0.57873	-0.511641	2.32931	1.99744	1.00676	0.525093	-0.57873	-0.57873	-0.57873	-0.57873	-0.57873	-0.57873	-0.13839	1.3314	2.51647	3.02e-06	0.082761	1.06	0.34601
ensmusg00000039105	Atp6v1g1	ATPase_H+_transporting_lysosomal_V1_subunit_G1	-0.239899	-1.54836	0.321029	-0.401338	0.199497	2.39129	1.11093	0.41581	-0.0406326	-1.13849	-0.97139	0.962241	0.18343	-0.887494	-0.356614	0.29881	1.23013	0.043828	0.057925	1.04	0.68412
ensmusg00000039168	Dap	death-associated_protein	0.0528789	-0.689881	-1.89046	-1.15039	0.905999	1.75873	-0.0377211	0.417129	0.513708	-1.18458	0.694738	1.32505	-0.338539	-0.659251	0.2826	0.34857	1.2733	0.025954	-0.051528	-1.04	0.71562
ensmusg00000039182	AW209491	expressed_sequence_AW209491	-0.0302958	-1.03068	0.249056	-1.15103	0.32898	1.57658	1.04224	1.88136	1.05336	-1.28816	-0.244725	-0.680976	-0.667698	-0.681997	-0.356017	0.40251	1.32181	0.011304	-0.017058	-1.01	0.92572
ensmusg00000039195	1110008P14Rik	RIKEN_cDNA_1110008P14_gene	-0.536565	-1.04346	-0.415261	0.151976	1.13614	2.98326	0.153363	-0.185694	-0.82362	-0.414579	-0.209498	0.587138	-0.636104	-0.731681	-0.015416	0.55014	1.46423	0.013679	-0.04234	-1.03	0.81948
ensmusg00000039221	Rpl22l1	ribosomal_protein_L22_like_1	-0.015625	-2.05241	-1.24654	-0.560483	2.10906	-0.0992325	-0.309017	0.0238852	-0.319849	0.180408	-0.225113	1.12115	0.972822	-0.455798	0.876753	0.44904	1.36513	0.047573	0.14864	1.11	0.40789
ensmusg00000039376	Synpo2l	synaptopodin_2-like	-1.06717	-1.06717	-0.389652	-0.121099	2.0085	0.25388	1.2703	1.65688	-1.06717	-0.362907	-0.495055	-0.975066	-0.475821	0.242822	0.588731	0.63896	1.55721	0.017709	0.33807	1.26	0.12895
ensmusg00000039485	Tspyl4	TSPY-like_4	-1.10076	-0.331218	-0.43556	-0.803947	0.300778	-0.694783	0.434266	0.427797	-0.412271	-1.03903	1.80812	-0.848831	0.586701	-0.188775	2.29752	0.53235	1.44628	0.046798	0.40087	1.32	0.15899
ensmusg00000039640	Mrpl12	mitochondrial_ribosomal_protein_L12	0.0204832	-0.291499	0.759246	-0.00380541	1.14478	2.61945	0.458464	0.505075	-1.02297	-0.518543	-1.2858	-0.580243	-0.211321	-0.998514	-0.594808	0.39238	1.31256	0.029861	0.21791	1.16	0.16089
ensmusg00000039754	Alkbh4	alkB_alkylation_repair_homolog_4_(E._coli)	-1.64596	-1.07449	-0.596716	-0.68159	0.358416	1.41944	0.639607	2.24148	1.03915	-0.157241	-0.156011	-0.387953	-0.466728	-0.490035	-0.0413658	0.80435	1.74636	0.00073098	-0.10349	-1.07	0.66335
ensmusg00000039770	Ypel5	yippee-like_5_(Drosophila)	-0.414026	-0.488084	-0.30497	0.148129	-0.0606803	2.37775	1.15584	1.08962	-1.52997	0.0566947	-1.5443	-0.0562386	-0.718596	0.19269	0.0961461	0.36321	1.28628	0.018514	0.26962	1.21	0.086625
ensmusg00000039804	Ncoa5	nuclear_receptor_coactivator_5	-1.27099	-1.85411	-0.635048	-1.55137	-0.021931	-0.611541	0.903385	1.48214	0.304814	0.1459	-0.0915194	0.645937	0.720337	0.984106	0.849899	0.50461	1.41874	0.0020429	0.21314	1.16	0.12419
ensmusg00000039886	Tmem120a	transmembrane_protein_120A	-0.393655	0.110028	-1.50723	-1.3445	1.69749	2.35948	-0.163581	0.259156	-0.338169	-0.0959164	-0.687361	-0.509822	-0.174219	0.3105	0.477803	0.49336	1.40772	0.0083957	0.25484	1.19	0.023022
ensmusg00000040167	Ikzf5	IKAROS_family_zinc_finger_5	-1.02848	-0.461008	-1.44787	0.185122	1.54517	1.39053	-0.386171	0.786494	1.58268	-1.3626	-0.361811	-0.698854	-0.478238	0.243925	0.491104	0.369	1.29146	0.044302	0.12199	1.09	0.53233
ensmusg00000040174	Alkbh3	alkB_alkylation_repair_homolog_3_(E._coli)	-0.52726	-0.374262	-0.223608	-1.32303	0.340855	1.65948	1.83942	0.637195	-1.65158	0.578732	-0.47544	-1.00985	0.355621	-0.492783	0.666506	0.5811	1.49599	0.0019878	0.35794	1.28	0.089419
ensmusg00000040260	Daam2	dishevelled_associated_activator_of_morphogenesis_2	-1.45879	0.664514	0.37756	-0.290286	2.12941	0.861607	0.572017	1.0696	-1.01279	0.0430878	-1.1813	-1.19285	-0.31247	0.353021	-0.622338	0.49254	1.40692	0.040579	0.40396	1.32	0.079676
ensmusg00000040269	Mrps28	mitochondrial_ribosomal_protein_S28	-1.24845	-1.7857	-0.978127	0.376143	-0.169269	1.60828	0.0168606	1.31675	0.287714	0.456966	-1.21639	0.903219	0.0767728	-0.580375	0.935597	0.44147	1.35799	0.024523	0.079869	1.06	0.65761
ensmusg00000040270	Bach2	BTB_and_CNC_homology_2	0.038003	0.258569	-0.405646	-0.160437	2.55498	-0.0142181	1.17537	1.05328	0.358598	-0.918451	-1.07714	-0.921807	-0.87166	-0.0827171	-0.986735	0.64466	1.56337	0.0029502	0.038406	1.03	0.88298
ensmusg00000040297	Suco	SUN_domain_containing_ossification_factor	-0.666387	-0.12307	-0.95977	-1.03112	3.14289	0.461493	-0.040607	0.53942	0.192998	-0.783356	-0.450894	-0.452948	-0.179549	0.275129	0.0757647	0.75632	1.68918	0.00045367	0.28074	1.21	0.083839
ensmusg00000040321	Zfp770	zinc_finger_protein_770	-0.760194	-0.658366	-0.29577	-0.618719	0.946921	-1.23732	2.5589	1.46992	0.101188	0.198508	-0.189807	-0.641089	0.230196	-0.88585	-0.218511	0.52953	1.44346	0.018039	-0.0064238	-1	0.97334
ensmusg00000040374	Pex2	peroxisomal_biogenesis_factor_2	-0.72128	-1.09228	-0.72445	-0.842384	2.26462	2.02814	0.0956518	-0.602115	0.56464	0.317851	-0.250034	0.3844	-0.195772	-0.707003	-0.519984	0.34057	1.26626	0.035172	-0.071006	-1.05	0.5553
ensmusg00000040414	Slc25a28	solute_carrier_family_25_member_28	0.592386	-0.36808	-0.826679	-0.34535	1.84906	2.35665	0.104796	0.367018	-1.00644	-0.0313284	-1.28066	-0.662297	-0.137883	0.0778067	-0.689	0.50995	1.424	0.014205	0.32685	1.25	0.063422
ensmusg00000040652	Oaz2	ornithine_decarboxylase_antizyme_2	-1.21942	-1.72495	-0.585456	-0.160449	1.59224	1.02051	0.624253	-0.122551	-0.311312	0.87226	-1.59236	1.3165	0.24435	0.00988803	0.0365002	0.39356	1.31363	0.011159	0.084656	1.06	0.57899
ensmusg00000040659	Efhd2	EF_hand_domain_containing_2	-1.20979	-1.20299	-0.627338	0.101145	1.32891	-0.520413	1.49392	1.97929	0.457489	-0.428845	-1.2798	0.20453	-0.43956	-0.262032	0.405493	0.51874	1.4327	0.0010376	0.11878	1.09	0.43023
ensmusg00000041040	Fam117b	family_with_sequence_similarity_117_member_B	0.0514797	-0.3808	-0.13545	-0.543394	2.43489	0.0107093	1.22846	1.37503	-1.56506	-0.140175	-0.873363	-0.0134669	-0.874238	-0.443351	-0.131268	0.46536	1.38066	0.0093265	0.1408	1.1	0.44634
ensmusg00000041241	Mul1	mitochondrial_ubiquitin_ligase_activator_of_NFKB_1	-0.0570911	0.255923	0.0644859	0.229843	0.442815	1.96356	1.22214	1.72902	-1.16024	-0.464575	-1.1482	-0.990541	-0.769787	-0.564691	-0.752663	0.40875	1.32754	0.003649	0.20723	1.15	0.1075
ensmusg00000041278	Ttc1	tetratricopeptide_repeat_domain_1	-0.308982	-1.21219	-0.176707	-0.592144	-0.699563	2.66947	0.898705	1.12025	-0.292113	-0.231768	-1.04773	-0.351266	-0.205279	-0.44893	0.878255	0.43295	1.34999	0.017272	0.23747	1.18	0.11177
ensmusg00000041396	Mettl18	methyltransferase_like_18	-1.27005	-0.661418	0.185695	-1.01356	-1.08226	1.2287	1.87555	1.33627	0.300666	-0.997177	0.435455	0.597361	-0.270436	-1.03171	0.366932	0.59594	1.51146	0.037045	-0.12188	-1.09	0.65721
ensmusg00000041548	Hspb8	heat_shock_protein_8	-0.359135	-0.259011	-0.628014	-0.65326	2.51898	0.109405	-0.452226	-0.132102	1.99034	-0.519279	0.773037	-0.278937	-0.70001	-0.786477	-0.623316	0.42761	1.345	0.034187	-0.48091	-1.4	0.013161
ensmusg00000041571	Sepw1	selenoprotein_W_muscle_1	-0.165626	-1.96727	-0.720103	-0.705295	-0.321812	2.39803	0.384524	0.998935	-0.0273568	0.719336	-0.357308	0.333913	0.671657	-0.389189	-0.852428	0.32216	1.2502	0.034227	0.007293	1.01	0.95385
ensmusg00000041629	Fam104a	family_with_sequence_similarity_104_member_A	-1.29211	-1.33189	0.793182	-1.81953	0.358134	1.48151	0.92579	1.53828	-0.746504	0.478009	-0.226003	0.0141314	0.320037	-0.314338	-0.178709	0.39885	1.31846	0.016004	0.084112	1.06	0.55027
ensmusg00000041736	Tspo	translocator_protein	-1.11088	-1.10582	-0.660531	-0.225901	0.23412	2.60291	-0.0457239	0.90625	0.220233	0.484255	-0.870889	1.15439	-0.446811	-0.871084	-0.264509	0.47304	1.38803	0.0044593	-0.14809	-1.11	0.27403
ensmusg00000041765	Ubac2	ubiquitin_associated_domain_containing_2	-0.70666	-0.798674	-0.846768	-0.717655	1.67147	2.18946	0.358332	1.17576	-1.22728	0.0738273	-0.177721	-0.456223	-0.820301	0.32585	-0.043412	0.35981	1.28326	0.011852	0.11954	1.09	0.36988
ensmusg00000041845	Rhod	ras_homolog_gene_family_member_D	-0.0431924	-1.11557	-0.672405	-0.612111	1.13508	1.04325	1.67328	1.58703	-1.12875	-0.985423	-1.06834	0.779901	0.0848349	-0.343128	-0.334451	0.6677	1.58854	8e-06	0.23404	1.18	0.19249
ensmusg00000041920	Slc16a6	solute_carrier_family_16_(monocarboxylic_acid_transporters)_member_6	-0.330842	-0.403871	-0.196413	-0.511385	3.55789	-0.134662	-0.336291	0.207928	-0.293352	-0.197652	-0.364545	-0.0255489	-0.402364	-0.207301	-0.361593	0.68449	1.60713	0.022275	-0.10321	-1.07	0.61204
ensmusg00000042066	Tmcc2	transmembrane_and_coiled-coil_domains_2	-1.89958	-1.06164	-0.556704	0.0937883	0.067231	0.142607	0.37408	1.86198	1.01451	1.26349	-1.51613	-0.220204	-0.249728	0.490519	0.195792	0.53384	1.44778	0.022984	0.067073	1.05	0.77895
ensmusg00000042148	Cox10	cytochrome_c_oxidase_assembly_protein_10	-0.0958366	0.404532	0.149871	0.11506	-0.391524	1.50992	1.46126	2.10048	-0.878664	-0.144737	-0.981442	-1.04268	-1.19232	-0.633347	-0.380581	0.40746	1.32635	0.035932	0.086099	1.06	0.66612
ensmusg00000042246	Tmc7	transmembrane_channel-like_gene_family_7	-1.04537	-0.548169	0.0946042	-1.95785	1.71066	0.0716833	-0.804393	0.317259	0.550753	-0.58705	0.367544	-0.0264765	-0.576518	1.92686	0.506462	0.48215	1.39682	0.045058	0.24282	1.18	0.24575
ensmusg00000042265	Trem1	triggering_receptor_expressed_on_myeloid_cells_1	-0.555885	-0.453592	-0.555885	-0.509925	2.88068	0.834608	-0.555885	1.33461	-0.555885	-0.555885	-0.555885	-0.287418	-0.555885	-0.457979	0.550216	0.79067	1.72988	0.0018429	0.18024	1.13	0.23004
ensmusg00000042298	Ttc19	tetratricopeptide_repeat_domain_19	1.07525	-1.14397	0.177423	-0.622068	0.849936	0.899877	2.05611	0.990486	-0.719249	-0.156871	-1.70291	-0.444267	-0.446079	-0.728305	-0.0853735	0.31947	1.24787	0.04144	0.17483	1.13	0.22479
ensmusg00000042331	Specc1	sperm_antigen_with_calponin_homology_and_coiled-coil_domains_1	-0.360805	-0.0201296	-0.436454	-0.36619	1.30131	0.289964	1.78578	2.28315	-1.10993	-0.277932	-0.633833	-0.715843	-0.640275	-0.295868	-0.802936	0.83076	1.77862	5.18e-05	0.15095	1.11	0.51269
ensmusg00000042348	Arl15	ADP-ribosylation_factor-like_15	-0.253516	-0.7021	-1.41969	-1.668	0.449349	0.113261	-0.239526	-0.0992141	0.558363	-0.808642	1.98827	-0.51581	0.205469	1.56709	0.824695	0.56506	1.47945	0.009006	0.23579	1.18	0.29357
ensmusg00000042359	Osbpl6	oxysterol_binding_protein-like_6	-0.745372	-0.745372	-0.162617	-0.289674	2.83484	1.77337	-0.255851	0.0746924	-0.50843	-0.745372	-0.351696	-0.079905	0.0854042	-0.138652	-0.745372	0.52076	1.43471	0.034294	0.0644	1.05	0.70604
ensmusg00000042363	Lgalsl	lectin_galactoside_binding-like	-1.6529	-1.45001	-0.632848	-0.509538	-0.331406	0.783487	2.03589	0.724158	-0.535118	0.282926	0.696286	-0.493769	0.912935	-0.679721	0.849616	0.66799	1.58886	9.49e-05	0.17917	1.13	0.29633
ensmusg00000042417	Ccno	cyclin_O	-0.766584	0.265272	-1.01118	0.471904	1.83872	0.0753352	2.00053	0.967195	-0.872606	-0.959399	0.516112	-0.336822	-0.55338	-0.633215	-1.00188	0.60661	1.52268	0.042554	-0.19444	-1.14	0.44245
ensmusg00000042419	Nfkbil1	nuclear_factor_of_kappa_light_polypeptide_gene_enhancer_in_B_cells_inhibitor_like_1	-1.52996	-1.05392	-0.15414	-0.380315	0.24625	2.33501	0.377944	0.646301	-0.615241	0.663866	-1.55214	0.0212481	0.0644898	-0.100658	1.03126	0.55199	1.46611	0.031207	0.28228	1.22	0.26956
ensmusg00000042472	Zfp410	zinc_finger_protein_410	-0.377771	-0.991768	0.118684	-2.05884	1.39951	0.608156	2.21125	-0.112048	0.349121	-0.694642	-0.571097	0.163573	-0.439656	0.48172	-0.0861908	0.34917	1.27383	0.035706	0.10129	1.07	0.50164
ensmusg00000042510	AA986860	expressed_sequence_AA986860	-0.783424	-0.471344	-0.229272	-1.79691	1.86228	-0.382206	1.20881	0.138458	-1.0332	0.108019	0.757754	-1.24129	1.00672	0.100374	0.755227	0.6084	1.52457	0.011467	0.40653	1.33	0.07903
ensmusg00000042638	Gucy2c	guanylate_cyclase_2c	-0.467179	-0.383949	-0.785792	-0.78973	0.45856	-0.324512	-0.42231	-0.351624	-0.054643	-0.700181	3.32859	0.242304	-0.201316	0.197773	0.254012	0.7044	1.62947	0.016918	-0.17483	-1.13	0.49831
ensmusg00000042660	Wdr55	WD_repeat_domain_55	-0.0343384	-1.13477	0.27733	-0.801564	1.42689	0.956875	-0.204056	1.74097	-0.554092	-0.730782	-0.6531	1.25215	-1.67513	-0.331309	0.464916	0.33235	1.25906	0.049372	-0.014842	-1.01	0.93442
ensmusg00000042670	Immp1l	IMP1_inner_mitochondrial_membrane_peptidase-like_(S._cerevisiae)	0.464694	-1.80794	-0.0941731	0.0977655	0.853355	1.61391	1.71923	0.492686	-1.30366	-0.3263	-0.156381	0.375097	-1.04082	-0.952301	0.0648367	0.40112	1.32053	0.031199	-0.023069	-1.02	0.89431
ensmusg00000042851	Zc3h6	zinc_finger_CCCH_type_containing_6	-0.236167	0.318656	-1.47295	-0.482364	1.02791	0.880439	1.98636	0.836189	-1.85599	-0.0825586	-0.222956	-1.05352	0.549919	-0.22233	0.0293609	0.66688	1.58764	0.013003	0.46842	1.38	0.096912
ensmusg00000043284	Tmem11	transmembrane_protein_11	0.320808	-0.901519	-0.584238	-0.0052911	0.598637	2.19679	0.743341	1.46119	-0.938952	-0.534908	-1.81576	0.232815	-0.137836	-0.573947	-0.0611223	0.37306	1.2951	0.019313	0.22083	1.17	0.16011
ensmusg00000043421	Hilpda	hypoxia_inducible_lipid_droplet_associated	-0.745124	-0.478385	-0.799123	-0.963642	2.17715	0.45668	-0.444193	1.53462	1.49648	0.192933	-0.4142	-0.248635	0.0416144	-0.952766	-0.853402	0.88534	1.8472	0.0025667	-0.3977	-1.32	0.16525
ensmusg00000044224	Dnajc21	DnaJ_(Hsp40)_homolog_subfamily_C_member_21	-0.0473086	-1.7047	0.393959	-1.19779	1.37552	0.525779	1.70775	0.802668	-0.458146	-0.69934	-0.0220321	-0.729953	-0.448145	1.30293	-0.801195	0.38156	1.30275	0.0099592	0.17935	1.13	0.25502
ensmusg00000044502	Bod1	biorientation_of_chromosomes_in_cell_division_1	0.249619	-1.25121	-0.540131	-0.190249	1.05614	2.36781	0.505115	0.514524	-1.5862	0.696704	-0.988164	0.0249617	-0.0476961	-0.90187	0.0906462	0.37907	1.3005	0.023466	0.12461	1.09	0.43541
ensmusg00000044600	Smim7	small_integral_membrane_protein_7	-0.314336	-0.243909	-0.0889748	0.0451686	0.860493	2.41426	0.896458	0.930505	-1.38476	0.25542	-1.22339	-0.886478	-0.73314	-0.834325	0.307014	0.30504	1.23545	0.024537	0.17193	1.13	0.1956
ensmusg00000044792	Isca1	iron-sulfur_cluster_assembly_1_homolog_(S._cerevisiae)	-0.0864582	0.0434287	0.201261	0.223214	0.846774	0.635532	1.72617	2.1878	-0.916279	-0.687875	-0.63554	-0.969502	-1.14209	-0.581062	-0.845376	0.30276	1.2335	0.010976	0.051541	1.04	0.68427
ensmusg00000044813	Shb	src_homology_2_domain-containing_transforming_protein_B	-0.324413	-0.112189	-0.743999	-0.71377	3.10063	0.511406	-0.459031	-0.126814	0.191698	-0.445372	-0.127192	-1.17868	-0.659239	0.703209	0.383762	0.46212	1.37756	0.027596	0.27093	1.21	0.13909
ensmusg00000044894	Uqcrq	ubiquinol-cytochrome_c_reductase_complex_III_subunit_VII	0.122349	-1.70797	-0.0275621	0.103106	0.284743	2.13161	0.681169	1.23645	-0.913458	0.405325	-0.422724	0.497898	-0.680452	-1.59269	-0.117794	0.37445	1.29635	0.016961	-0.13046	-1.09	0.32167
ensmusg00000044982	Sft2d3	SFT2_domain_containing_3	-1.42137	-0.462062	-0.733439	-0.498515	-0.0526428	2.20245	-0.482981	1.26129	0.335649	-0.473735	-0.921953	-0.486316	1.67466	-0.160583	0.219541	0.57295	1.48756	0.017416	0.40472	1.32	0.070892
ensmusg00000044991	1110034G24Rik	RIKEN_cDNA_1110034G24_gene	-1.51934	-1.12569	-0.812796	-1.21979	1.26465	0.984175	1.03484	-0.327717	-0.967112	0.56912	0.621868	-0.69625	0.959414	0.0188364	1.21579	0.89398	1.8583	0.00016636	0.35781	1.28	0.13499
ensmusg00000045193	Cirbp	cold_inducible_RNA_binding_protein	-0.299625	0.473223	-0.749658	-0.633596	2.08064	2.00939	-0.398931	0.770715	-1.63855	-0.25229	0.0880705	0.080795	-0.564179	-0.649302	-0.31671	0.51536	1.42935	0.017771	0.031871	1.02	0.87672
ensmusg00000045211	Nudt18	nudix_(nucleoside_diphosphate_linked_moiety_X)-type_motif_18	-1.04756	0.0569872	-0.0342914	-1.20075	2.72185	0.879076	-0.40675	0.808975	-1.3637	0.153936	-0.376142	-0.31239	0.352198	0.18596	-0.417403	0.5222	1.43614	0.012765	0.27333	1.21	0.10432
ensmusg00000045268	Zfp691	zinc_finger_protein_691	-0.785769	-0.0971462	-0.428004	-0.824541	0.397104	2.07035	1.21579	1.90554	-1.04056	-0.306253	-0.926476	-0.543581	0.0892449	0.0585176	-0.784215	0.73871	1.66868	0.00011031	0.3169	1.25	0.099811
ensmusg00000045502	Hcar2	hydroxycarboxylic_acid_receptor_2	-0.707568	-0.554805	-0.672459	-0.535978	3.08573	-0.0686329	-0.633838	0.245272	0.148938	-0.707568	1.18986	-0.0393606	0.221966	-0.451696	-0.51986	0.81052	1.75384	0.0022491	-0.19774	-1.15	0.41697
ensmusg00000045503	Sys1	SYS1_Golgi-localized_integral_membrane_protein_homolog_(S._cerevisiae)	-0.407124	-0.867827	-0.502883	0.10914	0.488121	2.74524	0.434311	0.366046	0.440101	0.202647	-1.42558	0.546036	-0.657368	-1.30114	-0.169727	0.38835	1.3089	0.031553	-0.12744	-1.09	0.47856
ensmusg00000045538	Ddx28	DEAD_(Asp-Glu-Ala-Asp)_box_polypeptide_28	-1.36211	-0.66401	-0.332379	-1.28964	0.526382	-0.33751	0.609744	0.579947	2.24739	-0.551334	-0.94157	-0.334282	-0.302331	1.2651	0.88661	0.45027	1.3663	0.0039703	0.19491	1.14	0.34943
ensmusg00000045671	Spred2	sprouty-related_EVH1_domain_containing_2	-0.905595	0.686275	-0.370331	-0.383623	2.15157	1.08406	1.37923	0.181125	-0.124963	-0.582102	-1.21772	-1.51898	-0.640071	-0.0893119	0.350444	0.47687	1.39172	0.015033	0.36639	1.29	0.071885
ensmusg00000045752	Tssc4	tumor-suppressing_subchromosomal_transferable_fragment_4	-0.719249	-1.08194	-0.44111	-1.04605	-0.138044	2.48913	0.914568	0.714401	0.538137	0.0133082	-0.698593	1.14594	-0.0847774	-0.610038	-0.995676	0.42885	1.34616	0.016381	-0.12572	-1.09	0.46461
ensmusg00000046034	Otulin	OTU_deubiquitinase_with_linear_linkage_specificity	-0.177574	-0.730937	-0.610465	-0.853098	0.229984	2.55264	0.431695	1.17661	-0.190789	-0.314303	-1.89988	0.238342	-0.109363	0.545424	-0.288281	0.35225	1.27655	0.01651	0.20596	1.15	0.14281
ensmusg00000046096	BC030336	cDNA_sequence_BC030336	-0.335202	-1.15264	0.24103	-0.515638	0.812734	-0.430265	2.26423	2.08454	-0.923784	-0.698406	-0.63589	-0.292087	-0.271657	-0.104616	-0.0423586	0.41383	1.33222	0.012493	0.22144	1.17	0.11421
ensmusg00000046223	Plaur	plasminogen_activator_urokinase_receptor	-0.471372	-1.22466	-0.620257	-0.498444	0.6426	2.42619	0.27331	1.16103	0.89881	-0.836537	-1.27117	-0.341268	0.270422	0.308615	-0.717261	0.95634	1.94038	0.0014677	0.16509	1.12	0.5457
ensmusg00000046675	Tmem251	transmembrane_protein_251	-0.633679	-0.273842	-0.440766	-0.83828	0.292877	-0.518468	2.60708	1.49386	-0.0946475	0.49574	-0.523295	0.807037	-1.09739	-0.48823	-0.787993	0.41536	1.33363	0.041866	-0.23208	-1.17	0.22895
ensmusg00000046718	Bst2	bone_marrow_stromal_cell_antigen_2	0.288411	-0.222363	0.360294	-0.805124	0.810357	2.04791	0.704663	1.52813	-1.19021	-0.276103	0.465109	-0.494623	-1.03813	-1.12751	-1.05081	0.33528	1.26162	0.018911	-0.1498	-1.11	0.28325
ensmusg00000046792	Zfp787	zinc_finger_protein_787	0.185573	-0.912898	-0.774309	-0.93496	-0.163052	2.26223	0.622331	2.18441	-0.108157	-0.428701	-0.743869	-0.363161	-0.300129	0.0884027	-0.613716	0.44549	1.36178	0.010801	0.1069	1.08	0.47102
ensmusg00000046814	Gchfr	GTP_cyclohydrolase_I_feedback_regulator	-0.693631	-1.62147	-0.410185	-0.319602	-0.631282	1.93785	0.890328	1.62359	-0.315916	0.610282	0.274223	0.600671	-0.234852	-1.40788	-0.302127	0.43839	1.35509	0.005366	-0.18374	-1.14	0.14943
ensmusg00000046826	Fam187b	family_with_sequence_similarity_187_member_B	-0.329542	-0.0518469	-0.804094	-1.51168	0.913502	2.29893	-0.264828	-0.219696	-0.186714	-0.0326617	0.117998	1.74374	-0.999955	0.111757	-0.78492	0.49888	1.41312	0.045989	-0.30276	-1.23	0.17408
ensmusg00000047109	Cldn14	claudin_14	-0.547314	-0.769042	-0.602715	-1.16772	1.06137	1.5357	-0.900279	-0.719776	0.945036	-0.5689	0.19947	0.656186	-1.13322	1.893	0.118196	0.55005	1.46414	0.028292	0.050614	1.04	0.83839
ensmusg00000047215	Rpl9	ribosomal_protein_L9	-0.0766645	-1.26022	-0.695361	-0.966681	-0.163607	2.96891	0.0280086	0.302678	-0.139131	0.146591	0.31185	0.835719	-0.413751	-1.01403	0.135686	0.49151	1.40592	0.0083361	-0.17235	-1.13	0.17072
ensmusg00000047539	Fbxo28	F-box_protein_28	-0.963195	-0.375418	-0.396292	-0.609026	2.42659	0.813092	0.81278	0.671562	-0.998153	-1.15502	0.217804	-0.0754668	-1.29284	0.100646	0.822928	0.34471	1.2699	0.028688	0.14153	1.1	0.40533
ensmusg00000047547	Cltb	clathrin_light_polypeptide_(Lcb)	-0.860862	-1.58772	-0.0162751	-0.87344	0.501291	1.26961	1.24231	1.24002	-0.922509	-0.0347362	-1.57011	1.11694	0.586162	-0.28822	0.197532	0.48055	1.39528	0.00013158	0.21004	1.16	0.1407
ensmusg00000047832	Cdca4	cell_division_cycle_associated_4	-0.362798	-0.411389	-1.16891	-1.37929	0.783278	0.164297	2.42172	0.184639	-0.905779	-0.678691	-0.437107	1.52509	0.25654	-0.112264	0.120665	0.62232	1.53935	0.013046	0.14017	1.1	0.57149
ensmusg00000047843	Bri3	brain_protein_I3	-0.634078	-0.879333	-0.19654	-0.19469	0.634203	2.48281	-0.146639	0.814053	-0.836859	0.0179299	-0.563966	1.68353	-0.549229	-0.894424	-0.736764	0.34881	1.27351	0.02718	-0.13389	-1.1	0.33799
ensmusg00000048007	Timm8a1	translocase_of_inner_mitochondrial_membrane_8A1	0.129185	0.138851	0.466847	0.137578	1.03725	2.07893	0.983921	1.10379	-0.597403	-0.20884	-1.03806	-0.721971	-1.3189	-1.05435	-1.13683	0.31507	1.24407	0.047423	-0.15705	-1.12	0.35348
ensmusg00000048534	Amica1	adhesion_molecule_interacts_with_CXADR_antigen_1	-1.22396	-0.252301	-0.793875	-0.771229	2.45563	2.04982	-0.112333	0.0729597	-0.484128	-0.708117	-0.0226773	-0.216511	0.123589	0.222699	-0.339567	0.89481	1.85936	0.0024406	0.29905	1.23	0.29774
ensmusg00000048782	Insc	inscuteable_homolog_(Drosophila)	-0.641265	-1.23265	-1.26032	-1.51273	1.68472	1.46636	0.664775	0.278283	1.11319	-0.913649	0.632458	0.0406122	-0.0672474	0.167592	-0.420121	1.205	2.30537	3.9e-09	-0.10404	-1.07	0.6271
ensmusg00000048856	Slc25a47	solute_carrier_family_25_member_47	-0.729873	-1.22145	-0.887498	-1.43062	0.478401	1.26136	1.78925	1.52159	-0.196108	0.0993189	-0.97033	0.312238	0.00533171	-0.61438	0.582766	1.0652	2.09246	1.01e-13	0.15625	1.11	0.29735
ensmusg00000048920	Fkrp	fukutin_related_protein	-1.11062	-1.14892	-0.136782	-0.414486	2.62292	0.516283	1.03453	0.638267	-1.1313	0.559851	-0.873645	-0.294195	-0.133431	0.221218	-0.349698	0.49207	1.40646	0.0024302	0.17352	1.13	0.24569
ensmusg00000048988	Elfn1	leucine_rich_repeat_and_fibronectin_type_III_extracellular_1	-0.605016	-1.17299	-1.17299	-1.17299	-0.604741	1.60672	1.01762	1.52318	-0.688273	0.0662218	0.135701	-1.05954	0.83003	0.812893	0.484176	0.75032	1.68217	0.0040442	0.47773	1.39	0.08352
ensmusg00000049489	Fam58b	family_with_sequence_similarity_58_member_B	0.487886	0.212025	-0.525655	-1.32536	1.6865	1.77551	0.91452	0.948755	-0.891697	-1.10074	0.126861	-0.743482	-0.786039	-0.865965	0.0868821	0.43472	1.35165	0.049077	0.095763	1.07	0.67055
ensmusg00000049755	Zfp672	zinc_finger_protein_672	0.180916	-0.298208	0.0722394	-0.49934	-0.504357	1.58583	1.87285	1.93456	-0.694009	0.077509	-0.604069	-0.326535	-0.882503	-1.08603	-0.82886	0.37874	1.30021	0.02523	-0.13804	-1.1	0.31814
ensmusg00000049760	2410015M20Rik	RIKEN_cDNA_2410015M20_gene	-0.565343	-1.17665	0.0451985	0.234566	0.888218	2.35698	0.452008	1.10318	-0.523063	0.305367	-1.12539	0.1416	0.100454	-1.5106	-0.726528	0.46721	1.38243	0.0045493	-0.073764	-1.05	0.65271
ensmusg00000049892	Rasd1	RAS_dexamethasone-induced_1	-1.0698	-0.779057	-1.00581	-1.11339	1.89836	0.637758	-0.00354943	1.86721	0.764044	-0.756534	-0.709941	0.43817	-0.497923	0.580967	-0.250499	1.4173	2.67085	2.21e-08	0.058158	1.04	0.82763
ensmusg00000049929	Lpar4	lysophosphatidic_acid_receptor_4	-0.256149	-0.466388	-0.804299	-0.399439	-0.584933	2.14012	2.02262	1.17327	0.458758	-0.804299	-0.804299	-0.0159953	-0.38253	-0.804299	-0.472131	0.59335	1.50875	0.024245	-0.075314	-1.05	0.63369
ensmusg00000050229	Pigm	phosphatidylinositol_glycan_anchor_biosynthesis_class_M	-1.87982	0.21443	-0.659295	-0.883625	1.13757	-0.860153	0.867296	2.24718	0.426098	-0.70242	0.0899717	-0.443476	-0.187821	0.672612	-0.0385554	0.37641	1.29811	0.04273	0.13393	1.1	0.41359
ensmusg00000050552	Lamtor4	late_endosomal/lysosomal_adaptor_MAPK_and_MTOR_activator_4	-0.241829	-1.45377	-0.442756	-0.0174605	0.179948	1.29076	-0.144592	2.49214	-0.326233	0.613735	-1.01613	0.86734	-0.483131	-1.06625	-0.251767	0.33652	1.26271	0.040087	-0.07938	-1.06	0.57085
ensmusg00000050608	Minos1	mitochondrial_inner_membrane_organizing_system_1	-0.0929308	-1.21517	0.175805	-0.140524	0.0270214	2.06236	1.40544	1.29182	-0.426552	-0.334599	0.418513	0.078509	-0.844664	-1.69507	-0.709943	0.39569	1.31557	0.012741	-0.25855	-1.2	0.096538
ensmusg00000050732	Vamp8	vesicle-associated_membrane_protein_8	-0.98027	-1.7569	-0.426011	-0.597998	0.523599	2.39008	-0.404347	0.712591	-0.367232	0.437017	-0.302185	1.03043	0.685777	-0.896565	-0.0479824	0.36454	1.28747	0.016224	0.015956	1.01	0.89225
ensmusg00000050777	Tmem37	transmembrane_protein_37	-1.51887	-1.30931	0.709654	0.11601	0.229285	1.30485	1.95469	0.870571	-0.114258	-0.544548	-0.22981	-0.0468168	-0.71649	-1.3528	0.647852	0.32481	1.2525	0.019693	0.012462	1.01	0.92619
ensmusg00000050856	Atp5k	ATP_synthase_H+_transporting_mitochondrial_F1F0_complex_subunit_E	-0.486727	-0.591839	0.572474	0.581066	1.26178	1.5068	0.565985	1.15315	-0.592755	-0.373975	-1.69624	0.301377	0.209923	-1.84777	-0.563255	0.44078	1.35734	0.014755	-0.008236	-1.01	0.97404
ensmusg00000051234	Rnf7	ring_finger_protein_7	0.00599283	-1.51808	0.156599	-1.28226	0.594676	0.588132	1.21486	1.33444	-0.155959	-0.208024	-0.994254	1.67594	0.4807	-1.24907	-0.643694	0.37522	1.29704	0.016584	-0.059247	-1.04	0.72542
ensmusg00000051319	1500011K16Rik	RIKEN_cDNA_1500011K16_gene	-0.138512	-1.29802	-1.56642	-0.0475154	1.2651	1.67754	0.0127908	-0.561702	-1.01634	-0.483007	1.0061	-0.706987	0.936837	-0.257715	1.17786	0.53051	1.44444	0.049179	0.36951	1.29	0.14367
ensmusg00000051483	Cbr1	carbonyl_reductase_1	-1.3638	-1.21866	-0.537725	-0.869352	-0.229626	2.31149	0.0134468	-0.0145829	-0.453528	0.100168	1.84923	-0.262728	0.59643	-0.234819	0.314047	0.50415	1.41829	0.0031222	0.035145	1.02	0.83137
ensmusg00000051518	Rps19bp1	ribosomal_protein_S19_binding_protein_1	-0.863411	-1.25898	0.406974	-0.480932	0.492589	1.33712	1.39551	0.916886	-0.731767	0.883714	-0.739234	1.24619	-0.5315	-0.485909	-1.58726	0.50366	1.41781	0.0068625	-0.27428	-1.21	0.19363
ensmusg00000051579	Tceal8	transcription_elongation_factor_A_(SII)-like_8	-1.32062	-1.07426	-1.49888	-0.673141	0.239975	-0.0831886	-0.262768	0.0342336	1.64938	-0.0496725	1.15566	1.89399	0.600383	-0.498641	-0.112452	0.71805	1.64496	0.00042375	-0.40079	-1.32	0.046689
ensmusg00000051730	Mettl5	methyltransferase_like_5	0.143079	-0.949579	-1.14716	-0.171648	1.66977	2.16602	0.572351	0.192895	-1.07888	-0.0659027	-0.791674	0.825253	-1.01069	0.227821	-0.581654	0.46612	1.38139	0.021905	0.020408	1.01	0.91743
ensmusg00000052253	Zfp622	zinc_finger_protein_622	-1.02885	-0.603588	-0.349959	-1.56193	1.44423	0.185459	0.50869	0.650045	-1.70737	0.129775	-0.22683	0.789015	-0.670591	0.923949	1.51796	0.35086	1.27532	0.013254	0.24884	1.19	0.10559
ensmusg00000052353	Cemip	cell_migration_inducing_protein_hyaluronan_binding	-0.848349	-0.848349	-0.848349	-0.848349	1.15427	1.08701	1.13683	1.05202	-0.848349	-0.848349	0.90779	-0.128696	-0.848349	-0.848349	1.57757	0.56965	1.48416	0.011506	0.025961	1.02	0.85344
ensmusg00000052429	Prmt1	protein_arginine_N-methyltransferase_1	-0.128728	-0.62479	-0.103345	-0.304435	1.13012	2.8853	-0.201089	0.00704517	-1.77907	-0.165584	0.0461021	0.23704	-0.703465	0.0225827	-0.317676	0.41454	1.33287	0.047331	0.10342	1.07	0.61778
ensmusg00000052456	Asna1	arsA_arsenite_transporter_ATP-binding_homolog_1_(bacterial)	-0.946043	-2.1097	0.440041	-1.43239	0.91886	1.76669	-0.0908044	0.255476	0.472579	0.282382	-0.364201	1.28311	-0.450408	0.192791	-0.218376	0.37984	1.3012	0.027818	-0.046639	-1.03	0.73753
ensmusg00000052681	Rap1b	RAS_related_protein_1b	-1.03685	-1.71968	-0.14502	0.060396	0.774533	1.8033	1.28749	1.44224	-0.0630099	-0.0233281	-1.06771	0.424263	-0.671601	-0.605987	-0.459031	0.32908	1.25621	0.0072212	0.0053213	1	0.96201
ensmusg00000052751	Repin1	replication_initiator_1	-0.756181	-1.72392	-0.0271692	-0.246633	0.0390136	-0.341188	1.63734	1.92604	-1.40882	0.462787	1.03225	-0.396457	-0.0576901	-0.544855	0.405482	0.34305	1.26844	0.019755	0.069078	1.05	0.65772
ensmusg00000052837	Junb	jun_B_proto-oncogene	-0.794226	-0.747843	-0.821905	-0.907938	-0.843342	-0.0261892	-0.802295	-0.460077	2.3525	-0.769722	0.94794	0.518649	0.364507	1.40466	0.585281	0.41808	1.33615	0.048103	0.030454	1.02	0.91563
ensmusg00000053253	Ndfip2	Nedd4_family_interacting_protein_2	-0.724629	-0.895888	0.0433708	-0.281376	0.714184	1.1168	2.33116	0.928798	-1.03581	0.816892	-1.01243	-0.620994	0.206089	-1.00008	-0.586086	0.45338	1.36924	0.00035287	0.074852	1.05	0.61842
ensmusg00000053317	Sec61b	Sec61_beta_subunit	-0.0301874	-1.03423	-1.60794	-0.426491	0.816926	2.21296	-0.360124	-0.134695	-0.301945	0.0168649	-0.376591	1.91925	-0.364846	-0.580215	0.251271	0.51037	1.42442	0.019685	-0.12071	-1.09	0.49496
ensmusg00000054312	Mrps21	mitochondrial_ribosomal_protein_S21	-0.301022	-1.35955	-0.636981	0.538819	0.226901	0.885536	2.17681	0.461633	-0.76993	0.404064	-0.430019	1.08622	-0.41106	-1.81228	-0.0591252	0.37666	1.29833	0.029677	-0.18141	-1.13	0.31575
ensmusg00000054717	Hmgb2	high_mobility_group_box_2	-0.436312	-0.934988	-1.37011	-0.870498	2.77829	0.706758	0.510639	0.0955193	-0.190303	-1.12784	0.292971	-0.0970866	-0.130587	0.171757	0.601792	1.0546	2.07714	7.6e-05	0.30678	1.24	0.2262
ensmusg00000054720	Lrrc8c	leucine_rich_repeat_containing_8_family_member_C	-1.69662	0.632934	0.116486	-1.05416	2.01337	-0.611614	0.765722	1.56307	-0.561139	-0.644871	0.223369	-1.0855	-0.191902	0.232994	0.297876	0.50794	1.42202	0.04445	0.32875	1.26	0.11733
ensmusg00000054894	Atp5s	ATP_synthase_H+_transporting_mitochondrial_F0_complex_subunit_S	-0.767084	-0.642438	-0.708536	-0.560887	-0.349703	3.10866	-0.137745	0.0561081	-0.0606907	0.0855484	0.549332	0.903805	0.0590276	-0.591319	-0.944079	0.50769	1.42177	0.041789	-0.28126	-1.22	0.19004
ensmusg00000055128	Cgrrf1	cell_growth_regulator_with_ring_finger_domain_1	0.445479	-1.21217	0.324999	-0.71251	0.224734	2.33392	0.968784	0.88746	-1.61091	0.449608	-1.01145	0.252098	-0.508607	-0.356515	-0.474914	0.37198	1.29413	0.027555	0.091428	1.07	0.56291
ensmusg00000055148	Klf2	Kruppel-like_factor_2_(lung)	-1.3637	0.420317	-0.336681	-0.811572	2.00976	0.730571	-0.229633	2.16959	-0.579434	-0.0966071	-0.729912	0.165354	-0.849913	-0.0174253	-0.480718	0.691	1.6144	0.0039582	-0.002322	-1	0.99014
ensmusg00000055632	Hmcn2	hemicentin_2	-1.51268	0.685522	-1.04365	-0.849177	1.63556	1.83064	-0.349249	0.858658	-0.151087	-0.42853	0.397112	-1.43218	0.318352	0.139735	-0.0990322	0.65125	1.57053	0.024051	0.25747	1.2	0.34931
ensmusg00000055633	Zfp580	zinc_finger_protein_580	-1.07044	-0.859244	-0.555383	-0.663421	-0.112683	2.24233	-0.621994	1.88741	-0.737883	-0.677475	0.908082	0.182183	-0.300924	-0.230735	0.610171	0.90732	1.87556	0.0022625	0.075084	1.05	0.79039
ensmusg00000055926	Gm14137	predicted_gene_14137	-0.625373	-0.712367	-0.786279	-0.908152	0.936154	0.766203	-0.412566	1.54587	1.04661	1.76367	0.32717	-0.225992	-0.663688	-0.422861	-1.62841	0.60524	1.52123	0.042468	-0.43633	-1.35	0.095634
ensmusg00000056054	S100a8	S100_calcium_binding_protein_A8_(calgranulin_A)	-1.09801	-0.2375	-1.09801	-0.614726	1.15396	0.53283	-0.578856	1.93352	1.51535	-0.995217	-0.137748	0.736932	0.513076	-0.686202	-0.939403	0.5968	1.51236	0.025434	-0.22779	-1.17	0.37296
ensmusg00000056071	S100a9	S100_calcium_binding_protein_A9_(calgranulin_B)	-1.02336	0.527498	-0.807916	-0.819069	1.35318	-0.70239	0.463973	2.24561	1.1118	-1.13133	-0.494869	0.612358	-0.328523	-0.409721	-0.597239	0.64172	1.56019	0.032334	-0.21952	-1.16	0.43421
ensmusg00000056228	Cars2	cysteinyl-tRNA_synthetase_2_(mitochondrial)(putative)	-0.857978	-0.766336	-0.611634	-0.911256	1.31858	1.41923	2.2744	1.03641	-0.640194	-0.5012	-0.3491	-0.225535	-0.401177	-0.100577	-0.683633	0.5423	1.45629	0.00058996	0.076816	1.05	0.64261
ensmusg00000056501	Cebpb	CCAAT/enhancer_binding_protein_(C/EBP)_beta	-0.995272	-0.653929	-0.720447	-1.91667	-0.854262	1.26858	-0.274435	0.0144885	1.12537	-0.782517	0.00328449	0.584827	1.53589	0.767173	0.897921	0.40309	1.32234	0.025563	0.29226	1.22	0.060834
ensmusg00000056671	Prelid2	PRELI_domain_containing_2	-0.438458	-0.664146	-1.08497	-0.829076	-0.798186	1.68023	-0.365389	1.42148	-0.00803948	-0.49154	1.95946	0.958413	-0.852119	-0.0971573	-0.390496	0.7256	1.65359	0.013716	-0.5205	-1.43	0.068718
ensmusg00000056708	Ier5	immediate_early_response_5	-1.34875	0.311266	-0.837252	-0.576578	1.78775	-0.523983	-0.078321	1.72373	0.0717232	-0.529543	-0.966425	1.65853	0.17264	-0.770465	-0.0943165	0.52076	1.43471	0.039198	-0.051103	-1.04	0.83108
ensmusg00000056738	A730036I17Rik	RIKEN_cDNA_A730036I17_gene	-0.672216	-0.672216	-0.672216	-0.672216	0.433064	1.20695	-0.672216	2.82393	0.034888	-0.401052	0.86976	-0.672216	-0.495125	0.233096	-0.672216	0.53339	1.44733	0.015106	-0.087328	-1.06	0.63924
ensmusg00000056952	Tatdn2	TatD_DNase_domain_containing_2	-0.456887	-0.199118	0.53803	-0.380354	1.12443	0.889036	1.69459	1.82873	-0.47917	-0.433163	-1.50049	-1.32257	-0.320031	-0.63872	-0.344307	0.41472	1.33304	0.00054644	0.24515	1.19	0.087696
ensmusg00000057191	AB124611	cDNA_sequence_AB124611	-1.97622	-0.118061	-1.06768	-0.381902	1.40871	1.15967	0.152275	-0.0905501	0.138451	-0.357728	0.552165	1.59195	-1.51786	0.165327	0.341455	0.62052	1.53743	0.034934	-0.25246	-1.19	0.36371
ensmusg00000057531	Dtnbp1	dystrobrevin_binding_protein_1	-0.319933	-0.428557	-0.454677	-0.462783	0.616357	1.34004	0.99929	2.07304	-1.71743	0.0709235	-1.40084	0.279505	0.0448911	0.236714	-0.876528	0.33942	1.26525	0.0082153	0.19148	1.14	0.18017
ensmusg00000057561	Eif1a	eukaryotic_translation_initiation_factor_1A	-0.754907	-1.14311	-0.933604	-2.02781	0.27425	0.820292	-0.124713	0.133617	1.61035	-0.48302	1.7231	0.602571	-0.219743	0.347062	0.175662	0.5171	1.43108	0.0013408	-0.14867	-1.11	0.37319
ensmusg00000057722	Lepr	leptin_receptor	-0.904223	-0.613332	-0.863323	-0.848054	-0.121768	-0.169282	0.0421675	0.0458428	0.415545	-1.03691	3.07458	0.0944096	-0.160679	0.443018	0.602007	1.1028	2.14771	1.16e-09	-0.075568	-1.05	0.77848
ensmusg00000057863	Rpl36	ribosomal_protein_L36	-1.26139	-1.73067	-0.845673	-0.657989	-0.065544	1.7304	0.408177	0.749561	0.18081	0.683898	0.605744	1.53518	-0.137026	-1.13673	-0.0587502	0.48604	1.4006	0.0006088	-0.22188	-1.17	0.067592
ensmusg00000057897	Camk2b	calcium/calmodulin-dependent_protein_kinase_II_beta	-2.21621	-0.317769	-0.259354	-1.21975	0.313992	0.169432	0.665131	-0.411565	0.530684	0.280366	-1.16986	0.676053	0.297386	0.668433	1.99304	0.55075	1.46485	0.035976	0.39802	1.32	0.062948
ensmusg00000058022	Adtrp	androgen_dependent_TFPI_regulating_protein	-0.106221	-1.57097	0.602028	-0.12272	0.168843	0.994114	1.43594	1.16093	-0.655907	1.20274	-1.88054	0.261147	-0.309968	-1.06078	-0.118632	0.27754	1.21213	0.03307	0.023162	1.02	0.87402
ensmusg00000058291	Zfp68	zinc_finger_protein_68	-0.72391	-0.980498	0.144464	-0.747495	-0.245858	0.802991	1.65006	1.76772	-1.36027	1.42538	-0.0419947	0.179074	-0.61126	-1.01706	-0.241357	0.39028	1.31065	0.012519	-0.10431	-1.07	0.54387
ensmusg00000058351	Smim4	small_itegral_membrane_protein_4	-0.533506	-0.969972	0.75734	-0.256784	0.825715	0.626682	1.24392	1.59557	-0.381047	0.752913	-1.60843	-0.340139	-0.151344	-1.85548	0.294578	0.39564	1.31553	0.032286	0.0052293	1	0.9821
ensmusg00000058672	Tubb2a	tubulin_beta_2A_class_IIA	-0.37099	-1.36939	0.38307	-0.836071	1.96755	-0.754723	1.3249	1.80741	-0.370631	0.118866	-0.67446	0.38724	-0.446673	-0.729171	-0.436926	0.65488	1.57448	0.02738	-0.24918	-1.19	0.12087
ensmusg00000059291	Rpl11	ribosomal_protein_L11	-1.06962	-1.67618	-0.84434	-0.771484	0.0905923	1.65354	-0.281894	0.814908	0.291281	1.15334	-0.252117	1.29542	0.426904	-1.30078	0.470421	0.35966	1.28312	0.0081393	-0.076105	-1.05	0.53629
ensmusg00000059316	Slc27a4	solute_carrier_family_27_(fatty_acid_transporter)_member_4	-1.01904	0.279567	0.42765	-0.329593	0.962914	1.34285	1.64267	0.599864	-0.783785	0.272268	-2.35433	-0.374492	-0.178187	0.130447	-0.6188	0.2761	1.21092	0.034315	0.22023	1.16	0.13908
ensmusg00000059534	Uqcr10	ubiquinol-cytochrome_c_reductase_complex_III_subunit_X	0.799765	-0.607498	0.0824562	0.370477	0.668182	2.03604	0.916413	1.41254	-1.11109	-0.394943	-0.989421	-0.504687	-0.719097	-1.40379	-0.555338	0.41227	1.33078	0.013631	-0.018301	-1.01	0.90932
ensmusg00000059866	Tnip2	TNFAIP3_interacting_protein_2	-0.760508	-0.454381	-0.83042	-0.197888	1.6137	2.12187	-0.136621	0.235703	-0.679155	0.150648	1.54303	-0.228985	-1.11597	-1.04765	-0.213373	0.53568	1.44963	0.018467	-0.32587	-1.25	0.16261
ensmusg00000060038	Dhps	deoxyhypusine_synthase	-1.84971	-1.69645	-0.937954	0.319916	1.0127	1.89872	0.877009	0.181124	0.751968	0.250224	-0.0931125	0.180078	0.156485	-0.384173	-0.666814	0.41184	1.33038	0.029045	-0.047861	-1.03	0.78265
ensmusg00000060098	Prmt7	protein_arginine_N-methyltransferase_7	-1.50733	-0.350659	-0.345485	-0.637542	0.508373	2.36394	0.547176	0.425232	-0.592136	0.46042	-0.673271	1.5466	-1.00466	-0.195997	-0.544654	0.47099	1.38606	0.00726	-0.14742	-1.11	0.36315
ensmusg00000060131	Atp8b4	ATPase_class_I_type_8B_member_4	-0.785938	-0.273274	-0.998856	-0.426675	0.715455	0.153904	2.42947	1.56362	-0.879196	-0.695022	-1.16564	0.436302	0.404975	0.0443258	-0.523449	0.95943	1.94454	0.00042119	0.38005	1.3	0.17973
ensmusg00000060143	Gm10076	predicted_gene_10076	-1.50253	-1.11077	-0.383871	0.339653	-0.128637	2.18719	-0.190052	1.01771	-0.2954	0.536992	-0.495897	1.41653	-0.824769	-0.955782	0.389627	0.42837	1.34571	0.027583	-0.16334	-1.12	0.32203
ensmusg00000060301	2610008E11Rik	RIKEN_cDNA_2610008E11_gene	-0.551614	-0.957198	-0.95573	-0.599756	2.23876	0.200762	1.54889	0.469842	0.357665	0.595668	-1.44232	-0.197354	0.234869	-1.07661	0.134133	0.31806	1.24665	0.045097	0.057282	1.04	0.72302
ensmusg00000060512	0610040J01Rik	RIKEN_cDNA_0610040J01_gene	-0.402273	-0.575089	0.274724	0.155976	2.47763	-0.042491	1.54296	0.80884	-0.450654	0.139271	-1.11956	0.0584921	-0.876623	-1.02755	-0.96365	0.49223	1.40662	0.0045938	-0.25449	-1.19	0.093149
ensmusg00000060550	H2-Q7	histocompatibility_2_Q_region_locus_7	-1.13458	0.0954842	-1.44432	-1.28072	0.376301	1.57718	-0.780731	0.544672	0.386028	-1.04494	0.426667	0.891303	-0.478787	1.72492	0.141528	0.39596	1.31582	0.031959	0.14166	1.1	0.41583
ensmusg00000060675	Pla2g16	phospholipase_A2_group_XVI	-1.16394	-1.10913	-1.78745	-1.36288	0.145238	1.23745	0.728127	1.52226	0.532806	0.228852	0.359952	0.651806	-0.00637601	0.743709	-0.720432	0.95197	1.93451	4.66e-05	-0.089312	-1.06	0.68875
ensmusg00000060904	Arl1	ADP-ribosylation_factor-like_1	-0.138119	-1.0988	0.078388	-0.928097	1.0711	2.75648	0.298975	-0.300945	-0.526034	0.247577	-0.596764	1.01843	-0.802495	-0.645899	-0.433795	0.32228	1.2503	0.04275	-0.079274	-1.06	0.46123
ensmusg00000061244	Exoc5	exocyst_complex_component_5	-0.504446	-0.0159566	-0.346267	-1.2018	0.584417	0.292736	2.57738	1.08729	-1.05639	0.0216667	-0.0599313	-1.64569	-0.0153471	0.314855	-0.0325198	0.36299	1.28609	0.010425	0.25215	1.19	0.098357
ensmusg00000061286	Exosc5	exosome_component_5	-1.26581	-1.52843	-0.751712	-0.454687	0.836571	2.62856	0.483353	-0.100394	-0.367452	-0.306903	0.101853	0.471401	-0.546021	-0.0228038	0.822467	0.64784	1.56682	0.00057564	0.10344	1.07	0.50394
ensmusg00000061461	Smim20	small_integral_membrane_protein_20	-0.224197	-0.121852	0.527656	0.411631	0.550547	2.43796	0.995834	1.01653	-0.872538	-0.325922	-0.80642	-0.338886	-1.05028	-1.27226	-0.927807	0.36916	1.2916	0.024303	-0.18966	-1.14	0.1847
ensmusg00000061518	Cox5b	cytochrome_c_oxidase_subunit_Vb	-0.402324	-0.284721	0.399188	0.829773	0.524491	1.71972	0.356828	1.82158	-0.702699	-0.482512	-1.74777	-0.0593723	0.21604	-1.14675	-1.04146	0.33019	1.25718	0.037559	0.11648	1.08	0.53064
ensmusg00000061613	U2af1	U2_small_nuclear_ribonucleoprotein_auxiliary_factor_(U2AF)_1	-0.745122	-1.00533	-0.668609	-1.87825	0.498654	1.98709	0.59596	1.37414	0.231983	-0.125763	0.80595	-0.338481	-0.968764	-0.212175	0.448724	0.4213	1.33913	0.00334	-0.0098748	-1.01	0.94459
ensmusg00000061650	Med9	mediator_complex_subunit_9	-2.05933	-0.836248	0.715819	-0.620973	-0.323147	0.983373	1.76189	1.06467	-0.960872	0.338177	-0.385749	0.933105	-0.46175	-0.608886	0.459922	0.492	1.40639	0.023873	0.011518	1.01	0.94986
ensmusg00000061666	Gdpd1	glycerophosphodiester_phosphodiesterase_domain_containing_1	-0.522737	-0.398945	-0.418307	-0.978502	1.51875	2.9863	-0.401471	0.140126	-0.55763	-0.157118	-0.363953	0.17466	-0.52499	-0.505432	0.00925389	0.8836	1.84497	0.0031792	-0.037952	-1.03	0.89342
ensmusg00000061904	Slc25a3	solute_carrier_family_25_(mitochondrial_carrier_phosphate_carrier)_member_3	-0.527213	-1.04045	-0.0435148	-0.135237	0.79234	2.15678	1.05978	1.81575	-0.745937	-0.961329	-0.497412	-0.127982	-0.591386	-0.859549	-0.294639	0.50645	1.42055	7.75e-05	0.070074	1.05	0.53921
ensmusg00000062116	Zfp954	zinc_finger_protein_954	0.250088	-1.20932	0.110222	-0.211755	-0.119353	1.40845	2.39037	0.780811	0.00995567	-0.784266	-0.0129153	0.0839261	-0.126499	-1.56449	-1.00523	0.43495	1.35186	0.040762	-0.23109	-1.17	0.30005
ensmusg00000062328	Rpl17	ribosomal_protein_L17	-0.354648	-1.29362	-0.700166	-0.932318	0.262103	2.93499	-0.478297	-0.220888	0.0171832	0.303443	0.570034	0.881999	-0.388968	-0.721073	0.120227	0.44625	1.36249	0.0169	-0.16693	-1.12	0.14236
ensmusg00000062352	Itgb1bp1	integrin_beta_1_binding_protein_1	-0.625755	-1.00718	-0.269302	-0.311011	0.134678	3.03256	0.3124	1.16048	-0.652074	-0.62723	-0.351051	-0.607169	0.0890779	0.312828	-0.591251	0.78789	1.72655	0.00047056	0.35468	1.28	0.070267
ensmusg00000062515	Fabp4	fatty_acid_binding_protein_4_adipocyte	-0.945395	-0.663678	-0.600214	-1.03564	1.48445	0.30895	0.439099	-0.786495	-0.21934	-1.39338	1.00806	-0.271781	1.77524	-0.411999	1.31211	0.71872	1.64572	0.0046896	0.46754	1.38	0.086007
ensmusg00000062580	Timm17a	translocase_of_inner_mitochondrial_membrane_17a	-0.713875	-0.385909	-0.0679754	-0.333258	0.707951	1.08334	1.40698	2.41621	-0.844917	0.281048	-1.1775	-0.331215	-0.654519	-0.858751	-0.527607	0.59713	1.5127	2.56e-05	0.005165	1	0.97321
ensmusg00000062762	Ei24	etoposide_induced_2.4_mRNA	-1.39257	-0.445619	-0.33656	-0.581975	1.90817	1.28383	0.0702362	0.0795131	-0.820619	0.830076	-1.34079	-0.368995	1.54906	-0.616652	0.182897	0.27073	1.20642	0.046215	0.21248	1.16	0.079695
ensmusg00000062825	Actg1	actin_gamma_cytoplasmic_1	-0.808231	-0.151047	-0.809445	-0.706594	2.41197	-0.189206	-0.727174	0.261762	1.93419	-0.611249	0.39752	0.354467	-0.917873	0.217213	-0.6563	0.53256	1.44649	0.016212	-0.32715	-1.25	0.22131
ensmusg00000062933	Gm10123	predicted_pseudogene_10123	-1.3119	-0.591539	0.156299	-0.0516324	1.21753	1.43629	0.509591	1.77119	0.226454	-0.112257	-1.39287	-0.140582	-0.97128	-1.29865	0.553364	0.4888	1.40328	0.013561	-0.010328	-1.01	0.96296
ensmusg00000063011	Msln	mesothelin	-0.697685	-0.713117	-1.14421	0.591562	0.703516	-0.225655	2.02514	1.08883	0.124422	-0.407841	-1.25039	0.202869	1.38752	-0.405592	-1.27937	0.60181	1.51762	0.041908	0.13201	1.1	0.64394
ensmusg00000063171	Rps4l	ribosomal_protein_S4-like	0.239019	0.525444	0.388258	0.00459349	0.572396	1.69731	1.9413	0.554379	-0.953515	-1.47257	-0.992197	-0.192797	-0.344265	-0.785571	-1.18178	0.36557	1.28839	0.038753	0.15568	1.11	0.4963
ensmusg00000063480	Nhp2l1	NHP2_non-histone_chromosome_protein_2-like_1_(S._cerevisiae)	-0.502379	-1.72094	-0.324842	-0.811705	-0.143931	1.66407	0.596029	1.04781	0.723139	0.886994	-0.256274	1.15074	-1.24908	-1.22169	0.162071	0.38292	1.30398	0.011552	-0.25332	-1.19	0.079733
ensmusg00000063694	Cycs	cytochrome_c_somatic	0.7157	-0.448743	0.20955	0.609258	1.09292	1.66357	0.858914	1.44387	-0.627999	-0.616608	-1.32023	-0.413771	-0.995006	-1.24459	-0.926837	0.33167	1.25847	0.019968	-0.094501	-1.07	0.47726
ensmusg00000063696	Gm8730	predicted_pseudogene_8730	-0.730639	-0.777148	-1.01187	-0.843917	0.744416	0.836431	0.153389	-0.279557	1.51781	-0.114244	0.0467353	-0.398744	2.44765	-0.931425	-0.658888	0.76292	1.69692	0.011282	0.023242	1.02	0.93329
ensmusg00000063882	Uqcrh	ubiquinol-cytochrome_c_reductase_hinge_protein	0.389427	-0.543532	0.614924	0.480063	0.833912	2.09616	0.413137	1.43981	-0.862061	-0.785804	-0.889235	-0.204899	-0.601001	-1.52392	-0.856976	0.35802	1.28167	0.028651	-0.11937	-1.09	0.4419
ensmusg00000064030	Wibg	within_bgcn_homolog_(Drosophila)	0.562552	-1.54835	-1.29974	-0.958322	-0.273743	2.33697	0.402517	0.92055	0.387456	0.428897	-0.906715	-0.237888	0.0649589	-0.613496	0.734351	0.41824	1.3363	0.043421	0.10221	1.07	0.56958
ensmusg00000064080	Fbln2	fibulin_2	-0.8592	-0.385483	-0.575713	-0.639053	0.32916	-0.785553	1.59086	1.10367	-0.713074	-0.00393143	2.14264	0.299972	0.0934692	-1.6428	0.04503	0.54061	1.45459	0.029579	-0.32191	-1.25	0.24186
ensmusg00000064145	Arih2	ariadne_homolog_2_(Drosophila)	-0.332288	-1.29162	0.891362	-1.04753	0.560378	0.412586	2.00204	1.48452	-0.912132	0.0440506	-1.41436	-0.53256	-0.449771	0.026503	0.558822	0.31438	1.24348	0.017429	0.24031	1.18	0.043043
ensmusg00000064168	Hist1h2bh	histone_cluster_1_H2bh	-0.608887	-0.804399	-0.619733	-0.804399	0.760455	2.55625	-0.610497	0.866173	1.07269	-0.228529	0.910916	-0.452937	-0.428312	-0.804399	-0.804399	0.46608	1.38135	0.034929	-0.25979	-1.2	0.16036
ensmusg00000064179	Tnnt1	troponin_T1_skeletal_slow	-0.300689	-0.892285	-0.590104	-0.234989	0.50178	0.738887	2.7225	-0.68182	-0.386781	-1.00666	-0.493372	0.773836	1.10857	-0.562859	-0.696007	0.66983	1.59089	0.025804	0.13477	1.1	0.62174
ensmusg00000066158	AY512931	cDNA_sequence_AY512931	-0.509911	-0.509911	-0.509911	-0.509911	1.23694	-0.509911	2.32367	2.05193	-0.509911	-0.509911	-0.00351461	-0.509911	-0.509911	-0.509911	-0.509911	0.41169	1.33024	0.039498	-0.053504	-1.04	0.52908
ensmusg00000066278	Vps37b	vacuolar_protein_sorting_37B_(yeast)	-0.309919	-1.13669	-0.982546	-0.163863	2.711	0.743405	0.366917	0.156704	-1.5947	0.472693	-0.60938	-0.0874368	0.280019	-0.324694	0.478492	0.44634	1.36258	0.011185	0.2476	1.19	0.1079
ensmusg00000066324	Impad1	inositol_monophosphatase_domain_containing_1	-0.250795	-0.487162	0.280541	-0.301676	0.412562	-0.333574	2.61751	1.91208	-0.558975	-0.0855541	-0.820272	-0.522341	-0.326271	-1.07584	-0.460235	0.35727	1.281	0.014368	0.027941	1.02	0.80573
ensmusg00000066513	Klk1b4	kallikrein_1-related_pepidase_b4	-0.648054	0.396055	-0.286457	0.600572	2.32946	0.868949	1.23316	0.661801	-1.0273	-0.664649	0.14821	-0.954345	-0.79739	-0.780274	-1.07973	0.56617	1.48059	0.046472	-0.17292	-1.13	0.54249
ensmusg00000066687	Zbtb16	zinc_finger_and_BTB_domain_containing_16	-1.34695	-0.937383	-0.46162	-1.75136	0.757595	0.138526	0.726456	0.60216	0.265817	0.134305	0.920462	-1.75778	0.714569	1.0883	0.906903	1.1152	2.16625	2.36e-06	0.26529	1.2	0.35087
ensmusg00000067235	H2-Q10	histocompatibility_2_Q_region_locus_10	-0.45525	-0.134809	-0.626079	-0.26504	1.11149	2.90593	0.678031	0.660285	-0.609461	-0.499462	-1.22952	-0.420598	-0.43553	-0.283483	-0.396505	0.32319	1.25109	0.02006	0.14298	1.1	0.14714
ensmusg00000067399	Trim43c	tripartite_motif-containing_43C	-1.25325	-0.749598	-0.905988	0.21763	2.42506	0.919108	-0.220138	0.782877	-0.253136	-0.89228	-0.71565	-0.482185	0.927342	-0.650681	0.850882	0.64683	1.56572	0.023822	0.5138	1.43	0.065729
ensmusg00000067653	Ankrd23	ankyrin_repeat_domain_23	-0.893233	-0.820106	-0.503487	0.0805362	-0.0284535	-0.454384	2.62882	0.901745	0.00344287	0.290474	-0.68272	-0.28515	0.201924	-1.55562	1.11621	0.60019	1.51592	0.045123	0.055108	1.04	0.84267
ensmusg00000067713	Prkag1	protein_kinase_AMP-activated_gamma_1_non-catalytic_subunit	-1.82408	-0.887028	-1.06896	-0.962564	-0.0924688	1.57695	0.816193	0.829691	0.99532	-0.507801	-1.16029	0.383887	0.674214	0.5202	0.70674	0.4872	1.40172	0.011216	0.21794	1.16	0.2653
ensmusg00000067787	Blcap	bladder_cancer_associated_protein_homolog_(human)	0.497261	0.166316	-0.575725	-1.42176	0.378935	2.17503	1.48034	0.776686	-0.645545	0.444664	-0.948189	0.111047	-0.502587	-0.810488	-1.12599	0.38664	1.30735	0.026305	-0.099906	-1.07	0.45807
ensmusg00000067818	Myl9	myosin_light_polypeptide_9_regulatory	-0.859964	-1.02482	-0.609066	-0.822395	-0.810794	1.84088	0.718114	-0.0943951	-0.397749	0.832567	1.67178	0.888204	-0.161274	0.264518	-1.43561	0.5961	1.51162	0.04241	-0.38527	-1.31	0.17688
ensmusg00000068134	Zfp120	zinc_finger_protein_120	-0.685746	-1.353	0.339977	-0.341466	0.181926	0.49496	1.93645	1.77936	0.412461	-1.35594	-1.24019	-0.168168	-0.601161	0.579709	0.0208304	0.35236	1.27665	0.028372	0.19887	1.15	0.27973
ensmusg00000068184	Ndufaf2	NADH_dehydrogenase_(ubiquinone)_1_alpha_subcomplex_assembly_factor_2	-0.967995	-1.49138	-0.557318	-0.0385753	1.79239	1.79952	-0.306907	0.677814	-0.964915	0.126067	-1.07475	0.658716	0.839687	-0.528955	0.036603	0.64971	1.56885	0.004055	0.23672	1.18	0.26538
ensmusg00000068699	Flnc	filamin_C_gamma	-0.386267	-0.624723	-0.100991	-0.559019	-0.439617	0.0110237	3.48294	0.308321	-0.270711	-0.339596	-0.408562	0.0379173	0.115839	-0.470488	-0.356063	0.83855	1.78825	0.0039977	0.043243	1.03	0.87735
ensmusg00000069020	Urm1	ubiquitin_related_modifier_1_homolog_(S._cerevisiae)	-1.68945	-1.68351	-0.279324	0.0392043	0.0998454	2.42913	-0.0104466	0.914692	0.443406	0.66863	-0.361876	0.169167	-0.1841	0.218918	-0.774292	0.54349	1.45749	0.010763	-0.077106	-1.05	0.65713
ensmusg00000070394	Tmem256	transmembrane_protein_256	-0.0154013	-1.64479	-0.791803	-1.12387	0.141693	1.93738	0.189683	0.356194	-0.762163	0.658831	-0.436136	1.70614	0.645647	-0.96177	0.100357	0.45626	1.37198	0.0083518	-0.022665	-1.02	0.88782
ensmusg00000070645	Ren1	renin_1_structural	-1.29396	-0.764833	-1.29396	-0.913583	-0.366506	0.80848	0.442637	0.27066	-0.601731	-0.586068	2.48503	0.927946	0.092965	0.630509	0.162419	0.57801	1.49279	0.024738	-0.055445	-1.04	0.83912
ensmusg00000071176	Arhgef10	Rho_guanine_nucleotide_exchange_factor_(GEF)_10	-1.90116	-0.456345	-0.890381	0.0703606	1.53532	-0.786696	1.75908	0.523105	-1.1594	0.364669	-0.156119	0.921078	0.72817	-0.236294	-0.315393	0.52131	1.43526	0.043556	0.091073	1.07	0.69709
ensmusg00000071359	Tbpl1	TATA_box_binding_protein-like_1	-0.317446	-1.28015	0.342471	-0.322164	-0.173428	0.770039	2.27078	1.61373	-1.48686	0.40908	-0.372323	-0.781798	-0.45763	0.277166	-0.491472	0.40885	1.32763	0.030943	0.17187	1.13	0.39059
ensmusg00000071451	Psmg4	proteasome_(prosome_macropain)_assembly_chaperone_4	-0.311259	-1.7236	-0.852249	-0.142615	1.13767	1.16664	0.388983	0.278239	-0.878614	-0.35196	0.591756	1.91338	-0.321794	-1.41963	0.525057	0.46554	1.38083	0.037131	-0.14673	-1.11	0.53494
ensmusg00000071528	Usmg5	upregulated_during_skeletal_muscle_growth_5	-0.3968	-0.641506	0.0143136	-0.185499	1.37989	2.33222	0.752996	1.18319	-0.942221	-0.219289	-0.974149	0.0350514	-0.725243	-1.23846	-0.374501	0.67313	1.59453	2.56e-05	-0.067958	-1.05	0.68541
ensmusg00000071655	Ubxn1	UBX_domain_protein_1	-0.558807	-1.43066	-0.151092	-1.13101	1.10354	2.51641	-0.323314	0.672987	-0.720154	-0.0867488	-1.01964	0.612006	0.375795	-0.194143	0.334822	0.38656	1.30727	0.011444	0.17968	1.13	0.09149
ensmusg00000072082	Ccnf	cyclin_F	-0.776216	-1.75935	-0.206323	-1.5235	-0.72049	0.0688297	0.817065	0.0178136	1.12597	0.794099	-0.102221	0.588154	1.82506	-0.832779	0.683877	0.33986	1.26563	0.026843	0.05368	1.04	0.73829
ensmusg00000072620	Slfn2	schlafen_2	-1.92995	-0.0399126	-0.167643	-0.686575	-0.0470216	1.86608	-0.66509	1.81523	-0.240447	-1.10284	0.145427	0.868789	-0.497582	0.234787	0.446742	0.57029	1.48482	0.044635	0.11633	1.08	0.64059
ensmusg00000072884	Gm10433	predicted_gene_10433	-0.402748	-0.583186	-0.763116	-0.804947	1.12097	3.07485	-0.0487382	-0.289172	-0.818431	-0.353403	-0.471343	0.402691	-0.0536037	-0.38451	0.374695	0.96826	1.95648	0.0012798	0.24683	1.19	0.39039
ensmusg00000072964	Bhlhb9	basic_helix-loop-helix_domain_containing_class_B9	-1.42232	-0.650197	-0.880426	-1.59957	0.407632	-0.708404	-0.228929	-0.0615458	0.630764	-0.531582	1.20476	0.945058	0.548938	2.01507	0.330746	0.45518	1.37095	0.04486	0.17585	1.13	0.42377
ensmusg00000072969	Armcx5	armadillo_repeat_containing_X-linked_5	-0.205959	-0.774855	-1.74616	-1.82823	0.847433	0.613896	0.590373	1.29309	-0.597086	-1.05607	1.0693	-0.0913398	0.768343	0.481044	0.63621	0.60749	1.52361	0.014037	0.26657	1.2	0.26475
ensmusg00000073599	Ecscr	endothelial_cell_surface_expressed_chemotaxis_and_apoptosis_regulator	-1.05781	-1.10508	-0.0160149	-0.745206	1.17734	0.602325	0.00958392	0.250597	0.534421	0.256544	1.80102	1.29356	-0.76333	-1.8035	-0.434461	0.59405	1.50948	0.04752	-0.64195	-1.56	0.023254
ensmusg00000073616	Myeov2	myeloma_overexpressed_2	-0.520169	-1.2726	-0.221759	-0.350299	1.21546	2.12072	0.43067	1.29439	-0.611196	-0.20279	-0.521786	0.295405	0.0433113	-1.81982	0.120462	0.60556	1.52157	0.00081714	-0.043479	-1.03	0.83176
ensmusg00000073676	Hspe1	heat_shock_protein_1_(chaperonin_10)	-0.360975	-1.30504	0.225974	-0.756128	0.802891	2.97409	-0.288383	0.791739	-0.327913	-0.678927	-0.10784	-0.120439	0.203775	-0.803484	-0.249345	0.46104	1.37653	0.01038	0.073917	1.05	0.57052
ensmusg00000074129	Rpl13a	ribosomal_protein_L13A	-0.522691	-1.77519	-0.442739	-1.19502	0.0626661	1.81614	-0.755436	-0.136161	-0.351908	0.378044	1.01317	1.59064	0.347837	-0.76135	0.731997	0.36558	1.2884	0.029879	-0.0678	-1.05	0.61257
ensmusg00000074247	Dda1	DET1_and_DDB1_associated_1	-1.3042	-1.08131	-0.965462	-0.911315	1.62224	0.175493	0.849233	0.800122	-0.590146	0.24338	-0.784598	0.193658	-0.364739	2.03543	0.0822055	0.43954	1.35617	0.0025317	0.24646	1.19	0.12274
ensmusg00000074578	1500012F01Rik	RIKEN_cDNA_1500012F01_gene	-0.509413	-1.06756	-1.45441	0.308777	-0.138814	0.952387	0.763552	2.14597	-0.89391	1.37315	-0.531751	0.377545	-0.381019	-1.00822	0.0637017	0.77176	1.70735	0.0087176	-0.22551	-1.17	0.42195
ensmusg00000074623	Gm826	predicted_gene_826	-1.50168	-0.689062	-0.92497	-0.610588	-0.604345	1.76102	0.842049	1.14469	0.866739	-0.514747	-0.608621	-1.24296	0.376063	0.969557	0.736846	1.0009	2.00125	0.00049241	0.5276	1.44	0.058413
ensmusg00000074782	4833422C13Rik	RIKEN_cDNA_4833422C13_gene	-0.705981	-1.56836	-0.664425	-0.26253	1.26096	0.938697	0.49095	0.694921	-0.572997	-1.66581	0.545975	-0.559125	1.58089	-0.465339	0.952163	0.66618	1.58687	0.023609	0.40649	1.33	0.15718
ensmusg00000074899	Sptbn5	spectrin_beta_non-erythrocytic_5	-0.918611	-0.736747	-0.918611	-0.918611	0.143956	1.5535	1.71466	0.425806	-0.918611	-0.0496623	0.210827	-0.600412	1.80534	0.125781	-0.918611	0.61141	1.52775	0.0097119	0.14294	1.1	0.44312
ensmusg00000074922	Fam122a	family_with_sequence_similarity_122_member_A	-2.05174	-1.22755	0.461419	-0.778282	0.632713	1.44164	1.2673	0.475102	-0.651826	0.341371	0.725296	0.616222	0.276142	-0.282323	-1.24549	0.47962	1.39438	0.012045	-0.10495	-1.08	0.56355
ensmusg00000074925	Ptar1	protein_prenyltransferase_alpha_subunit_repeat_containing_1	-1.11438	0.172934	-0.526858	-0.630729	0.837625	-0.0584639	2.95803	1.08617	-0.380092	-0.733731	-0.409303	-0.391781	-0.473324	-0.426655	0.0905559	0.55249	1.46661	0.012656	0.14184	1.1	0.49285
ensmusg00000075467	Dnlz	DNL-type_zinc_finger	-0.600329	-0.873849	-0.635596	-0.048178	0.643407	0.610899	0.362078	1.96866	-0.105531	0.859847	-1.15293	1.56206	-0.158919	-1.51112	-0.920492	0.29723	1.22878	0.039022	-0.17314	-1.13	0.26372
ensmusg00000075701	Vimp	VCP-interacting_membrane_protein	-0.523463	-1.2073	-1.14911	-1.01023	1.2867	2.47705	0.335889	-0.343699	0.788833	-0.979897	0.548196	-0.044673	-0.0680116	-0.123557	0.0132717	0.44184	1.35834	0.0071555	0.029409	1.02	0.8456
ensmusg00000075706	Gpx4	glutathione_peroxidase_4	-0.523682	-1.65595	-0.290757	-0.0336321	0.0581731	2.80135	0.954872	0.492178	-0.369606	0.0574271	0.164227	0.415344	-0.696682	-0.936892	-0.436379	0.39598	1.31584	0.0099233	-0.12265	-1.09	0.23119
ensmusg00000076441	Ass1	argininosuccinate_synthetase_1	-0.962534	0.177239	-1.33431	-1.11658	0.461616	1.81666	-0.914377	-0.444909	-0.0156666	-0.453276	1.72213	-0.941588	0.750115	0.79921	0.456267	0.43794	1.35467	0.042852	0.25192	1.19	0.1923
ensmusg00000076609	Igkc	immunoglobulin_kappa_constant	-0.939241	-0.488307	-1.13252	-0.374044	-0.215821	1.88973	-0.947253	0.117567	-0.171057	-0.175089	2.45114	0.778202	-0.409076	-0.273847	-0.110379	0.5759	1.49061	0.042728	-0.44408	-1.36	0.084441
ensmusg00000078348	Sf3b5	splicing_factor_3b_subunit_5	-0.62988	-1.44393	-1.07119	-0.50978	0.914136	0.182304	1.82094	0.597136	-0.16473	0.402819	0.740023	1.41608	-1.58226	-0.557528	-0.114136	0.49433	1.40867	0.0015487	-0.29606	-1.23	0.077009
ensmusg00000078451	Ppil6	peptidylprolyl_isomerase_(cyclophilin)-like_6	-1.18282	-1.18282	-0.732887	-0.743026	0.72352	0.86419	1.17935	0.739246	-1.18282	1.62333	-0.802883	0.422775	1.22251	-0.245952	-0.701716	0.74689	1.67817	0.0054822	0.043909	1.03	0.84685
ensmusg00000078486	Perm1	PPARGC1_and_ESRR_induced_regulator_muscle_1	-0.657949	-0.657949	-0.657949	-0.657949	1.35098	-0.657949	2.80084	-0.256612	0.559619	-0.657949	0.184953	0.6719	-0.0480808	-0.657949	-0.657949	0.43024	1.34746	0.034204	-0.18333	-1.14	0.30776
ensmusg00000078566	Bnip3	BCL2/adenovirus_E1B_interacting_protein_3	-0.525583	-0.594555	-0.497141	-1.32365	0.104436	3.12347	0.483706	0.266248	0.447072	-0.112664	-0.790834	-0.507389	-0.389795	0.129172	0.187502	0.43277	1.34982	0.0083938	0.12476	1.09	0.32468
ensmusg00000078681	Tm2d3	TM2_domain_containing_3	-1.12823	-1.19716	0.229385	-0.472185	0.380626	2.90273	-0.675891	0.973363	-0.588344	-0.290999	0.38443	0.0137003	0.071158	-0.674084	0.0714997	0.43424	1.3512	0.031554	0.047528	1.03	0.76124
ensmusg00000078713	Tomm5	translocase_of_outer_mitochondrial_membrane_5_homolog_(yeast)	-0.785377	-0.648032	-0.228401	-0.703483	0.309595	1.52272	1.38899	2.05393	-0.8889	0.32835	-1.09276	0.516735	-0.961325	-0.752982	-0.0590613	0.79531	1.73545	1.86e-05	-0.075833	-1.05	0.73266
ensmusg00000079018	Ly6c1	lymphocyte_antigen_6_complex_locus_C1	-0.875542	-1.04442	-0.230225	-0.834206	0.0185208	1.37173	1.9553	0.539217	-0.382304	-1.41156	0.512294	0.67619	-0.380471	1.13613	-1.05066	0.79115	1.73045	0.0081849	0.031744	1.02	0.89552
ensmusg00000079111	Kdelr2	KDEL_(Lys-Asp-Glu-Leu)_endoplasmic_reticulum_protein_retention_receptor_2	-0.544574	-1.13434	-1.61086	-1.48446	1.28928	1.37181	-0.718227	0.119777	0.498574	-0.637944	-0.288443	1.06829	0.998648	0.322293	0.750179	0.40579	1.32481	0.011418	0.18065	1.13	0.15086
ensmusg00000079658	Tceb1	transcription_elongation_factor_B_(SIII)_polypeptide_1	-0.356461	-2.1246	-0.32649	-0.410341	-0.00292522	0.698414	0.580894	2.57931	-0.0410444	0.236155	-0.476928	0.304932	0.0713269	-1.0571	0.324861	0.35175	1.27611	0.022732	0.023395	1.02	0.85832
ensmusg00000080268	Brms1	breast_cancer_metastasis-suppressor_1	-0.866374	-1.17359	0.357555	-1.19995	0.637213	2.2244	-0.0631211	1.91394	-0.847799	-0.406597	-0.0770432	0.213278	-0.134942	-0.00297635	-0.574	0.36655	1.28927	0.022817	0.07947	1.06	0.56541
ensmusg00000081189	Gm12725	predicted_gene_12725	-0.706305	-0.514456	-1.35882	-1.51405	0.850795	1.80392	-0.175869	-0.322229	0.666135	-1.1094	0.298381	-0.544687	1.49365	0.727707	0.405223	0.65767	1.57753	0.028037	0.35904	1.28	0.21152
ensmusg00000081476	Itpa-ps1	inosine_triphosphatase_(nucleoside_triphosphate_pyrophosphatase)_pseudogene_1	-1.68393	-1.44462	-0.599537	-0.837651	1.5527	-0.0141294	0.877242	1.14967	-0.778054	0.950908	-0.524887	0.479673	-0.360464	1.16818	0.0649089	0.71753	1.64436	0.017218	0.12117	1.09	0.67333
ensmusg00000082045	Gm11585	predicted_gene_11585	-1.27451	-1.18149	0.313136	-0.28713	-0.303873	1.49495	2.12421	0.678559	0.134243	0.838868	-0.205225	-0.798437	0.42484	-0.990975	-0.967166	0.60088	1.51664	0.046046	-0.16586	-1.12	0.56083
ensmusg00000082676	Gm11843	predicted_gene_11843	-0.722605	-1.05675	-1.02761	-1.09325	1.59233	-0.586609	0.35099	1.32218	-0.889735	-1.06842	-0.282231	1.21019	0.997791	0.850566	0.403178	1.598	3.02723	3.11e-08	0.37437	1.3	0.17146
ensmusg00000083992	Gm11478	predicted_gene_11478	-0.566669	-0.945197	0.123244	-1.52166	1.83806	0.81339	1.27704	0.893463	-1.51182	-0.71959	0.254903	-0.688231	-0.227366	0.726143	0.254281	0.59857	1.51421	0.042649	0.28582	1.22	0.27846
ensmusg00000084830	Gm14539	predicted_gene_14539	-0.321948	-0.253206	-0.138118	-0.406702	0.340171	3.38302	0.549274	-0.396607	-0.551277	0.157197	-0.279306	-0.564788	-0.656952	-0.654574	-0.206189	0.68647	1.60934	0.018975	-0.14327	-1.1	0.53283
ensmusg00000085091	Egfros	epidermal_growth_factor_receptor_opposite_strand	-0.909144	0.281376	-1.51846	-1.16687	1.0724	1.50905	1.12536	0.28931	-0.129084	-0.621106	0.911459	-1.51846	0.972222	-0.394988	0.0969386	0.59952	1.51521	0.035805	0.15978	1.12	0.5321
ensmusg00000085445	Gm16348	predicted_gene_16348	-0.302815	-1.88282	-1.11919	-0.868974	-0.624805	1.52754	-0.142506	0.278002	0.698317	-0.50709	1.52272	-0.636116	0.110702	1.25494	0.692098	0.64563	1.56442	0.0318	0.18673	1.14	0.49615
ensmusg00000085492	Trmt61b	tRNA_methyltransferase_61B	-1.33632	-1.57326	-0.111364	0.0358013	0.661326	1.28814	1.46816	0.617718	0.101088	0.120171	0.0570964	1.08063	-1.47247	-1.27121	0.334481	0.66492	1.58548	0.016007	-0.39259	-1.31	0.155
ensmusg00000085776	5430402O13Rik	RIKEN_cDNA_5430402O13_gene	-0.665797	-0.842967	-1.45517	-0.100199	2.27581	0.55775	0.881906	1.15025	-0.795075	0.568892	-0.219056	-0.0504085	0.148751	-0.00592648	-1.44875	0.7046	1.62969	0.016997	-0.072668	-1.05	0.78021
ensmusg00000085894	Gm15832	predicted_gene_15832	-1.00026	-1.60738	0.0086761	0.379905	1.04314	2.06883	1.34848	0.593407	0.194272	-0.0900946	-0.903046	-0.317564	-1.07654	0.129409	-0.771241	0.59011	1.50536	0.046031	-0.11554	-1.08	0.68463
ensmusg00000086290	Snhg12	small_nucleolar_RNA_host_gene_12	-1.59698	-0.311477	-1.57877	-0.0224222	1.3399	0.846562	0.0922542	1.90984	-1.36532	0.0246412	-0.413487	0.0544543	0.0875996	0.790514	0.142695	0.70667	1.63203	0.012674	0.35691	1.28	0.17871
ensmusg00000086429	Gt(ROSA)26Sor	gene_trap_ROSA_26_Philippe_Soriano	-0.874591	-1.31131	-0.891812	-0.230987	0.116519	0.618571	1.74696	1.81216	-0.0647773	0.39987	1.26555	-0.876736	-0.661691	-0.978725	-0.0690006	0.85204	1.80505	0.00056894	-0.28996	-1.22	0.27167
ensmusg00000086784	Isoc2a	isochorismatase_domain_containing_2a	-0.616229	-1.84172	-0.801849	-0.490098	-0.468122	1.89417	0.698473	0.784246	0.614854	0.852656	-1.36106	0.852289	0.0755224	-0.699458	0.506321	0.28528	1.21865	0.030163	0.027289	1.02	0.82457
ensmusg00000086946	Gm15527	predicted_gene_15527	-0.80129	-0.80129	-0.80129	-0.596581	0.0860544	2.65269	1.17784	0.146001	-0.0562109	0.722585	0.878764	-0.203405	-0.80129	-0.80129	-0.80129	0.77274	1.70851	0.0023979	-0.49687	-1.41	0.020957
ensmusg00000087312	Gm13833	predicted_gene_13833	-0.756725	-0.756725	-0.756725	-0.756725	0.107088	0.480015	2.66843	0.472836	0.762995	-0.756725	-0.756725	-0.756725	0.904104	0.658338	-0.756725	0.60555	1.52156	0.0084515	0.1086	1.08	0.47467
ensmusg00000087497	2810001G20Rik	RIKEN_cDNA_2810001G20_gene	-1.13059	-1.0427	0.0905797	0.277075	-0.179583	2.20551	0.281365	1.82759	-1.29215	-1.01827	0.211075	0.233558	-0.263629	-0.511456	0.311632	0.66526	1.58585	0.027004	0.17085	1.13	0.52976
ensmusg00000087684	1200007C13Rik	RIKEN_cDNA_1200007C13_gene	-0.882104	-0.843694	-1.07545	-0.926694	2.05176	1.65939	0.714222	-0.555363	0.00737033	-1.01217	0.466621	-0.380325	-0.455592	0.192065	1.03996	1.4097	2.65682	2.18e-06	0.25035	1.19	0.36493
ensmusg00000090231	Cfb	complement_factor_B	-1.35899	-0.449763	0.0723072	-1.28724	-0.475856	1.32182	0.697032	2.24834	0.794861	0.0653927	-0.624258	0.664093	-0.313952	-0.29452	-1.05925	0.55151	1.46562	0.04042	-0.20877	-1.16	0.42054
ensmusg00000090576	Gm17055	predicted_gene_17055	-0.873072	-0.633722	-0.212957	-0.37122	-0.484616	3.21471	0.128116	0.601416	-0.276635	-0.110657	-0.811137	-0.2449	0.0231763	-0.643985	0.695479	0.59243	1.50778	0.027749	0.20598	1.15	0.39214
ensmusg00000090698	Apold1	apolipoprotein_L_domain_containing_1	-0.985244	-0.657752	-0.543141	-0.0939969	2.05094	-1.08101	1.13629	1.71193	-0.699468	-0.310438	0.141083	1.02401	-0.341542	-0.599125	-0.752528	0.66942	1.59043	0.023891	-0.28542	-1.22	0.30998
ensmusg00000090862	Rps13	ribosomal_protein_S13	-0.864351	-1.40641	-0.669467	-0.0977268	-0.141669	1.36902	-0.624367	0.55856	-0.00659992	0.301222	1.08502	2.18078	-0.464781	-1.39636	0.17713	0.34032	1.26604	0.039775	-0.34727	-1.27	0.02641
ensmusg00000091512	Lamtor3	late_endosomal/lysosomal_adaptor_MAPK_and_MTOR_activator_3	-0.312002	-1.49887	-0.514456	-0.865652	-0.122309	2.00653	1.48863	1.08771	-1.45303	-0.652822	-0.0477879	0.0297452	-0.0119629	0.811125	0.0551468	0.72807	1.65642	0.00033917	0.39167	1.31	0.055234
ensmusg00000091537	Tma7	translational_machinery_associated_7_homolog_(S._cerevisiae)	-0.335621	-1.57865	-0.498698	0.2894	0.725436	2.00849	0.111902	0.829723	-1.03262	0.46522	-0.718046	1.48606	0.128591	-1.00726	-0.873913	0.3536	1.27775	0.031726	-0.084065	-1.06	0.58968
ensmusg00000091680	Klhdc7b	kelch_domain_containing_7B	-0.649721	-0.483803	-0.649721	-0.649721	-0.326586	2.2996	0.791718	1.65005	-0.649721	-0.0155113	1.2823	-0.649721	-0.649721	-0.649721	-0.649721	0.55797	1.4722	0.014801	-0.12504	-1.09	0.30677
ensmusg00000091896	Ube2d2a	ubiquitin-conjugating_enzyme_E2D_2A	0.149467	-1.30508	-0.345739	-0.792425	1.05906	0.889639	2.10366	1.71642	-0.392365	-0.644982	-0.747629	0.00442047	-0.82085	-0.607284	-0.266308	0.28561	1.21893	0.013125	0.052231	1.04	0.6392
ensmusg00000092341	Malat1	metastasis_associated_lung_adenocarcinoma_transcript_1_(non-coding_RNA)	0.430352	-0.717688	-1.22877	-1.23988	2.23903	-0.809497	1.20547	-0.473127	0.474289	-0.378089	0.910111	-1.09581	0.579842	-0.238296	0.342065	0.41284	1.3313	0.044084	0.13232	1.1	0.45188
ensmusg00000094441	Zfp955a	zinc_finger_protein_955A	-0.206282	-0.0359411	0.607196	-0.144118	0.922487	0.136827	1.39917	2.42565	-1.13755	-0.685232	-0.520687	-0.647052	-0.0660927	-1.4114	-0.636983	0.48152	1.39621	0.024701	0.079088	1.06	0.75528
ensmusg00000095325	Zfp870	zinc_finger_protein_870	-0.527351	0.413679	0.348249	-0.77115	0.800917	0.47875	1.58967	2.10919	-0.54478	-1.04985	-1.12584	0.235785	0.155796	-1.12545	-0.987619	0.46508	1.38039	0.017898	0.04982	1.04	0.82267
ensmusg00000095789	Nupr1l	nuclear_protein_transcriptional_regulator_1_like	-1.20891	-0.969808	0.256472	-0.850818	0.498504	2.54123	0.0989619	0.632264	0.876426	-0.0664872	-1.14704	0.255287	-0.910471	-0.59865	0.593029	0.62148	1.53845	0.026074	-0.078808	-1.06	0.75087
ensmusg00000096433	Gm4944	predicted_gene_4944	-1.06299	-0.370937	-0.00554597	-0.208593	1.9761	0.390151	1.06117	1.13691	0.1225	-0.333067	1.28468	-1.10437	-0.422633	-1.27833	-1.18506	0.39638	1.3162	0.042211	-0.2153	-1.16	0.34077
ensmusg00000097195	Snhg5	small_nucleolar_RNA_host_gene_5	-0.477614	-0.316661	-0.455082	-0.809572	-0.0736221	2.94722	0.109178	0.537007	-0.456736	-0.53415	0.309869	0.0119995	-0.260107	-1.49432	0.962587	0.65919	1.5792	0.01768	-0.011965	-1.01	0.9665
ensmusg00000097213	Gm26745	predicted_gene_26745	-0.734936	-0.309417	-1.52355	-1.62165	0.695463	0.278286	0.766701	0.920999	0.404764	-0.663919	-1.06163	-0.517712	0.775537	1.77408	0.816979	0.63826	1.55645	0.032682	0.53308	1.45	0.063508
ensmusg00000097327	E030030I06Rik	RIKEN_cDNA_E030030I06_gene	-0.883813	-1.02543	-0.405434	-0.0649312	1.50909	1.60769	0.348331	0.399551	-2.15101	-0.501261	0.660952	-0.61124	-0.253282	0.971328	0.399455	0.60392	1.51984	0.033021	0.33397	1.26	0.24347
ensmusg00000097343	9030407P20Rik	RIKEN_cDNA_9030407P20_gene	-0.15824	-0.0377405	0.0271381	-0.352429	0.648938	2.60127	1.46323	0.4192	-0.857161	-0.943581	-0.784144	0.201826	-0.221215	-1.01427	-0.992831	0.64005	1.55838	0.017895	-0.052318	-1.04	0.8555
ensmusg00000097474	Gm26584	predicted_gene_26584	0.322414	-1.0152	-1.20103	-1.25374	1.87726	0.0871903	0.566354	0.816835	0.412033	0.726659	1.06315	-1.81788	-0.348733	-0.27472	0.0394011	0.74855	1.6801	0.010841	-0.074742	-1.05	0.79324
ensmusg00000097729	2310015A10Rik	RIKEN_cDNA_2310015A10_gene	-0.672278	-1.06491	-1.04331	-0.914518	1.526	-1.52946	1.0233	1.18476	-0.181394	-0.117954	1.46829	-0.528307	0.520179	-0.366125	0.695719	0.57642	1.49114	0.028023	0.086577	1.06	0.71903
ensmusg00000097789	Gm2115	predicted_gene_2115	-0.437685	-0.437685	-0.437685	-0.290368	1.47803	3.07649	-0.358559	0.471264	-0.437685	-0.437685	-0.437685	-0.437685	-0.437685	-0.437685	-0.437685	0.6826	1.60503	0.005032	#N/A	#N/A	#N/A
ensmusg00000097974	Gm10605	predicted_gene_10605	-1.24269	-1.06082	0.458995	-0.922654	1.31774	1.63978	1.05194	0.319234	-1.26822	0.551423	0.413632	-1.09179	0.886362	-0.624243	-0.428694	0.68732	1.61029	0.022425	0.12703	1.09	0.65102
ensmusg00000098178	Yam1	YY1_associated_myogenesis_RNA_1	-0.367038	0.288477	0.202858	-1.31439	1.29102	2.20589	1.36605	-0.914542	0.25013	-0.393374	-0.865507	-1.24008	-0.5226	0.0258759	-0.0127625	0.45542	1.37118	0.032977	0.23726	1.18	0.16309
ensmusg00000098234	Snhg6	small_nucleolar_RNA_host_gene_6	-1.082	-0.735323	0.00772245	-0.759246	-0.520595	3.01903	-0.0292849	0.298858	-1.00025	0.360915	0.391992	-0.470971	0.792111	-0.317283	0.0443299	0.53151	1.44544	0.042323	0.19816	1.15	0.40641
ensmusg00000098306	Gm28040	predicted_gene_28040	-1.15291	-0.55597	-0.583666	-0.683442	1.607	2.13179	0.0804635	0.755733	-1.16685	-0.347719	0.782007	0.44783	0.308352	-1.07897	-0.543651	0.54081	1.45479	0.0012132	-0.044786	-1.03	0.79327
ensmusg00000099881	RP23-460F21.1	RIKEN_cDNA_2810013P06_gene	-1.91162	-1.15203	-0.476159	-0.817281	-0.259753	0.699793	0.0169955	-0.416078	-0.439362	-0.458518	1.22618	0.162447	1.70234	0.66879	1.45425	0.45399	1.36982	0.035352	0.38917	1.31	0.05215
ensmusg00000102018	K230010J24Rik	RIKEN_cDNA_K230010J24_gene	-0.80608	-1.17058	-1.4365	-1.18219	1.44587	1.5029	-0.0411215	-0.689618	0.266417	0.0335094	-0.693165	0.0226358	0.364864	0.90288	1.48019	0.66127	1.58147	0.027896	0.3486	1.27	0.22418
ensmusg00000000056	Narf	nuclear_prelamin_A_recognition_factor	0.804757	0.939537	0.466257	2.31608	-0.868126	-0.735978	-0.530811	-0.20882	0.572223	-0.0447763	0.961725	-1.00312	-0.83262	-1.47827	-0.358053	-0.36004	-1.28346	0.0049899	-0.17129	-1.13	0.26209
ensmusg00000000131	Xpo6	exportin_6	0.206821	1.39811	0.105396	0.89696	-1.30623	-2.00605	0.0687101	-1.38736	-0.0456732	1.3156	0.323786	-0.144844	0.0485034	1.13703	-0.610753	-0.34244	-1.2679	0.013275	0.042528	1.03	0.75339
ensmusg00000000148	Brat1	BRCA1-associated_ATM_activator_1	0.408292	0.129063	0.253045	1.39203	-2.15734	-1.83787	-0.060763	-0.734882	0.405689	0.473847	-0.54175	1.51124	0.112964	0.483065	0.163358	-0.45931	-1.37488	0.012934	0.025436	1.02	0.87715
ensmusg00000000247	Lhx2	LIM_homeobox_protein_2	-0.397248	1.88963	0.420038	1.23721	-1.8165	-1.53051	-0.265443	-0.848527	0.089044	1.1593	0.329887	0.547425	0.0345479	-0.354004	-0.494853	-0.68369	-1.60624	0.0070474	-0.20586	-1.15	0.35185
ensmusg00000000416	Cttnbp2	cortactin_binding_protein_2	3.1992	-0.219085	0.570335	-0.195294	-0.71102	-0.71102	-0.315302	-0.180682	-0.71102	-0.71102	0.307344	-0.71102	-0.327259	0.701503	0.0143413	-0.53294	-1.44687	0.033275	0.19035	1.14	0.2937
ensmusg00000000532	Acvr1b	activin_A_receptor_type_1B	1.53991	1.34058	0.0701963	1.10299	-0.44224	-1.35321	-0.126074	-0.441786	-0.566084	0.730492	-0.845429	1.49846	-0.585694	-0.532283	-1.38983	-0.49892	-1.41316	0.0024321	-0.27136	-1.21	0.11864
ensmusg00000000782	Tcf7	transcription_factor_7_T_cell_specific	2.06528	-0.120321	1.10408	0.46632	-1.17368	-0.363321	-0.453317	0.2376	-0.557959	0.838223	-0.901569	1.3487	-0.57113	-0.368208	-1.5507	-0.54281	-1.45681	0.021145	-0.38328	-1.3	0.13469
ensmusg00000000823	Znf512b	zinc_finger_protein_512B	0.430793	1.00098	1.01116	0.661695	-1.07192	-1.82058	1.17959	-0.90583	-1.79904	0.65377	-0.252524	-0.318501	0.490956	-0.0383595	0.777818	-0.38546	-1.30628	0.022363	0.29788	1.23	0.059412
ensmusg00000000901	Mmp11	matrix_metallopeptidase_11	0.372337	0.685275	0.805427	2.75011	-0.836821	-0.826902	-0.304983	-0.716125	-0.713252	-0.0478406	-0.328271	0.357163	-0.971244	0.746367	-0.971244	-0.73725	-1.667	0.0073501	-0.037993	-1.03	0.83839
ensmusg00000001065	Zfp276	zinc_finger_protein_(C2H2_type)_276	0.703833	0.970885	0.83651	0.470736	-1.60679	-1.49546	-1.57089	-0.0667577	-0.737883	0.873187	1.21378	0.993598	0.279528	-0.175934	-0.688342	-0.52889	-1.44282	0.002725	-0.12367	-1.09	0.47495
ensmusg00000001150	Mcm3ap	minichromosome_maintenance_deficient_3_(S._cerevisiae)_associated_protein	0.64348	0.096982	1.9117	1.21052	-0.112452	-2.33886	0.23804	-0.234622	0.723039	0.538812	-0.461039	0.0440426	-0.486495	-0.773309	-0.99984	-0.32296	-1.25089	0.040509	-0.14672	-1.11	0.27131
ensmusg00000001323	Srr	serine_racemase	0.387822	0.0608357	1.89548	1.37984	-0.740816	-1.29609	0.699779	0.124662	-0.744549	1.31581	-0.364692	0.00705915	-0.261151	-1.44723	-1.01675	-0.34078	-1.26644	0.023062	-0.23602	-1.18	0.11343
ensmusg00000001552	Jup	junction_plakoglobin	0.459456	1.15819	0.421012	0.9258	-2.45321	-1.70267	-0.365721	0.161613	-0.234153	-0.036872	0.821885	-0.545914	-0.0729918	0.392757	1.07082	-0.31414	-1.24327	0.021389	0.13965	1.1	0.28066
ensmusg00000002017	Fam98a	family_with_sequence_similarity_98_member_A	0.0153975	-0.182421	1.85438	1.07359	-1.20285	-0.811994	-0.74203	-0.353018	0.0309131	1.71969	-0.103869	1.07196	-0.715296	-0.281632	-1.37282	-0.32948	-1.25656	0.017519	-0.25727	-1.2	0.068576
ensmusg00000002103	Acp2	acid_phosphatase_2_lysosomal	0.176735	1.47572	0.704675	1.07791	-0.409476	-1.80588	-1.29307	-1.43142	0.244849	1.20881	-0.0722604	1.06564	-0.185897	-0.386312	-0.37003	-0.5328	-1.44673	0.00036126	-0.15106	-1.11	0.17463
ensmusg00000002129	Sf3a1	splicing_factor_3a_subunit_1	-0.62882	1.23812	1.44636	0.835482	-1.00233	-2.18403	0.101492	0.0518096	0.785748	1.26384	-0.494204	0.255062	-0.723067	-0.4616	-0.483871	-0.32843	-1.25565	0.044091	-0.15518	-1.11	0.25381
ensmusg00000002227	Mov10	Moloney_leukemia_virus_10	0.700595	1.69259	0.68319	1.3606	-0.149683	-1.17345	-1.46381	-1.32869	-0.963223	0.570038	0.275354	0.93405	-0.769156	0.0971649	-0.465566	-0.78	-1.71713	3.28e-05	-0.14115	-1.1	0.41366
ensmusg00000002409	Dyrk1b	dual-specificity_tyrosine-(Y)-phosphorylation_regulated_kinase_1b	0.701594	0.363282	-0.157876	2.16692	-1.6348	-0.472747	-0.608946	-0.394669	-1.75314	0.64973	1.21082	-0.178454	-0.197942	0.429719	-0.123492	-0.46611	-1.38138	0.012571	0.081421	1.06	0.69229
ensmusg00000002489	Tiam1	T_cell_lymphoma_invasion_and_metastasis_1	-0.337661	1.87551	0.774108	1.29851	-0.572516	-1.67152	-0.504273	-0.405154	-0.616887	1.02472	-0.482492	0.72629	0.743365	-1.13142	-0.72059	-0.58316	-1.49813	0.046557	-0.15559	-1.11	0.57983
ensmusg00000002496	Tsc2	tuberous_sclerosis_2	1.21056	1.22512	1.30401	1.17336	-0.137476	-1.82214	0.585683	-0.342059	-0.531821	0.492806	-0.699054	-1.30991	-0.528865	0.380907	-1.00112	-0.34547	-1.27056	0.011869	0.10032	1.07	0.48839
ensmusg00000002748	Baz1b	bromodomain_adjacent_to_zinc_finger_domain_1B	0.107082	0.57349	1.14956	0.66606	-2.71189	-1.58119	0.306243	-0.819843	0.811169	0.266972	0.0335202	0.280701	0.656189	0.12993	0.132011	-0.45275	-1.36865	0.0050799	0.05861	1.04	0.62021
ensmusg00000002812	Flii	flightless_I_homolog_(Drosophila)	0.151038	1.20763	0.959866	2.29368	0.342481	-1.07178	-0.472839	-0.902377	-0.462207	0.668137	-1.52169	-0.0204251	-0.758474	0.238484	-0.651524	-0.29564	-1.22743	0.033347	0.065654	1.05	0.6151
ensmusg00000002885	Cd97	CD97_antigen	0.377445	1.36727	0.701988	2.17099	-0.208854	-2.29316	-0.708395	-0.479911	-0.237146	-0.464127	-0.346383	-0.338965	-0.139963	0.154508	0.444695	-0.63542	-1.55339	0.0032312	0.23351	1.18	0.15845
ensmusg00000003166	Dgcr2	DiGeorge_syndrome_critical_region_gene_2	-0.330163	0.43097	0.726452	1.61842	-1.12365	-1.89777	-1.15893	0.273616	-0.511844	1.63484	-0.468723	0.41741	0.524772	-0.643442	0.508047	-0.28186	-1.21576	0.043277	0.050363	1.04	0.68876
ensmusg00000003283	Hck	hemopoietic_cell_kinase	0.294989	1.27888	0.373582	1.77094	-1.90263	-0.971423	-1.13828	0.0635736	-0.394175	-0.738045	0.70208	1.17615	-0.514144	-0.386479	0.38498	-0.52654	-1.44047	0.031159	-0.038174	-1.03	0.87337
ensmusg00000003660	Snrnp200	small_nuclear_ribonucleoprotein_200_(U5)	-0.836009	1.1225	0.697058	0.233697	0.0540035	-2.48368	-0.654495	-1.10729	0.853906	-0.0618148	1.5349	0.581404	-0.0181003	0.391087	-0.307177	-0.34657	-1.27153	0.045949	-0.098227	-1.07	0.47794
ensmusg00000003949	Hlf	hepatic_leukemia_factor	0.285449	1.2889	1.1891	1.78465	-1.20973	-1.32025	0.901679	0.114163	-0.748433	0.511087	-1.11107	0.36033	-0.516924	-0.809615	-0.719319	-0.45638	-1.37209	0.0062131	-0.079748	-1.06	0.56135
ensmusg00000004085	Zak	sterile_alpha_motif_and_leucine_zipper_containing_kinase_AZK	1.41091	2.07248	1.00631	0.685206	-1.0252	-0.047253	0.086334	-0.73081	-0.88385	0.86038	-0.283096	-0.378656	-1.31658	-0.950135	-0.50605	-0.44357	-1.35997	0.008262	-0.16244	-1.12	0.33822
ensmusg00000004099	Dnmt1	DNA_methyltransferase_(cytosine-5)_1	1.49398	0.441143	1.70099	0.546092	-0.925274	-1.90953	0.652648	-0.143277	-0.607026	0.572607	-0.743722	0.767317	-1.11968	-0.559678	-0.166581	-0.50003	-1.41424	0.014323	-0.13973	-1.1	0.44309
ensmusg00000004270	Lpcat3	lysophosphatidylcholine_acyltransferase_3	0.734677	1.35699	1.18708	1.55955	-0.483966	-1.79555	-0.526285	-0.377886	-1.26956	0.203522	-0.452621	1.16564	-0.155327	-0.601709	-0.544553	-0.37554	-1.29733	0.0026776	0.008674	1.01	0.94239
ensmusg00000004462	Tbccd1	TBCC_domain_containing_1	-0.660293	0.584493	0.21187	1.18228	-0.261351	-1.66534	-0.723832	-1.39169	1.54465	1.4765	0.446204	0.538386	0.25352	-1.06715	-0.468257	-0.36351	-1.28655	0.029308	-0.28493	-1.22	0.058205
ensmusg00000004562	Arhgef40	Rho_guanine_nucleotide_exchange_factor_(GEF)_40	0.283851	0.494192	0.880614	1.77183	-0.433165	-1.53071	0.460877	-0.284035	-1.06818	1.58794	-0.772493	0.841612	-0.6026	-1.18755	-0.442183	-0.53406	-1.448	0.0086368	-0.3287	-1.26	0.12932
ensmusg00000004798	Ulk2	unc-51_like_kinase_2	1.00169	-0.103391	1.41494	1.78213	-1.05399	-1.11824	-0.0833359	-0.676937	0.393713	1.38214	-0.495975	0.207204	-0.512956	-0.867665	-1.26932	-0.38974	-1.31016	0.0011358	-0.22304	-1.17	0.073883
ensmusg00000004952	Rasa4	RAS_p21_protein_activator_4	-0.153264	2.72388	1.17335	1.17871	-0.227185	-0.523293	-0.979479	0.125398	-0.570966	-0.0338962	-0.812335	0.165182	-0.712569	-0.838383	-0.515151	-0.62521	-1.54244	0.037719	-0.15831	-1.12	0.5762
ensmusg00000005043	Sgsh	N-sulfoglucosamine_sulfohydrolase_(sulfamidase)	0.688182	1.83714	1.27877	0.977003	-0.751858	-1.30095	-1.43342	-0.719634	-0.136513	0.671692	-0.144198	0.788914	-1.13923	-0.0523188	-0.563574	-0.91774	-1.88915	2.2e-06	-0.29528	-1.23	0.12277
ensmusg00000005087	Cd44	CD44_antigen	-0.106004	2.51723	0.298815	1.32427	0.4166	-0.631639	-0.999839	-0.42446	0.36766	-0.848792	-0.722036	0.285161	-1.13864	0.619818	-0.958138	-0.48476	-1.39935	0.027813	-0.041918	-1.03	0.85138
ensmusg00000005198	Polr2a	polymerase_(RNA)_II_(DNA_directed)_polypeptide_A	-0.186901	1.1391	1.31092	0.275918	-1.00636	-2.36941	0.069261	-0.339735	0.143969	1.35252	1.19074	-0.788594	-0.328053	-0.334316	-0.129065	-0.32518	-1.25282	0.027294	-0.082115	-1.06	0.56643
ensmusg00000005268	Prlr	prolactin_receptor	0.837775	-0.238126	0.800767	0.919163	-1.88295	-1.85198	-0.157007	0.509979	0.218093	0.520175	1.7281	-0.151374	-1.02829	-0.318736	0.094406	-0.56419	-1.47856	0.0088857	-0.32055	-1.25	0.065471
ensmusg00000005501	Usp40	ubiquitin_specific_peptidase_40	1.28228	0.749036	0.283969	0.358103	-2.06192	-1.46456	0.824634	0.227254	-0.620174	1.59194	-0.746488	0.391643	0.249856	-0.847483	-0.218089	-0.35995	-1.28338	0.047357	-0.042343	-1.03	0.77581
ensmusg00000005534	Insr	insulin_receptor	0.310884	0.963425	0.912781	0.585703	-1.65835	-2.70913	0.277487	-0.294941	0.414969	0.896066	0.308924	0.440473	0.12406	-0.511662	-0.0606889	-0.40288	-1.32214	0.0087875	-0.071482	-1.05	0.48399
ensmusg00000005547	Cyp2a5	cytochrome_P450_family_2_subfamily_a_polypeptide_5	-0.0822374	1.36979	-0.0311703	2.71384	-0.410349	-0.00108289	-0.628421	-0.0365288	0.517195	-0.158514	-0.64195	-1.55308	-0.29434	0.206534	-0.969692	-0.53515	-1.44909	0.0072626	0.081112	1.06	0.77063
ensmusg00000005566	Trim28	tripartite_motif-containing_28	0.619542	0.273293	2.01761	1.4267	-1.30888	-0.348176	-0.946604	-0.579055	-1.47798	0.785116	0.191452	-0.0943619	-0.587512	0.781733	-0.752878	-0.26209	-1.19921	0.028695	0.068613	1.05	0.59668
ensmusg00000005677	Nr1i3	nuclear_receptor_subfamily_1_group_I_member_3	0.049401	-0.955557	1.16844	1.56244	-0.697503	-1.18431	0.0265389	-0.879209	1.13474	1.24749	-1.53036	0.827038	0.293244	-0.749117	-0.313268	-0.42204	-1.33982	0.016983	-0.15851	-1.12	0.42157
ensmusg00000005774	Rfx5	regulatory_factor_X_5_(influences_HLA_class_II_expression)	1.18476	0.425777	1.5278	0.462169	-1.28714	-1.0871	-1.01672	-0.542066	-0.532402	0.915489	-0.392672	1.81912	-0.380274	-0.978608	-0.118142	-1.0008	-2.00111	1.58e-06	-0.36698	-1.29	0.11569
ensmusg00000005886	Ncoa2	nuclear_receptor_coactivator_2	0.395242	1.28407	1.22288	0.310276	-1.73304	-1.98127	1.20769	-0.74331	-0.0849617	0.300099	0.180285	-1.10788	0.43516	0.340785	-0.0260409	-0.31749	-1.24616	0.030791	0.14783	1.11	0.26071
ensmusg00000005907	Pex1	peroxisomal_biogenesis_factor_1	-0.445343	0.0858275	1.28537	0.0168629	-1.52513	-1.15105	-0.254311	-0.866983	0.867761	2.56117	0.315517	-0.181057	-0.0534592	-0.405612	-0.249556	-0.344	-1.26927	0.017392	-0.21121	-1.16	0.17976
ensmusg00000005958	Ephb3	Eph_receptor_B3	-0.115784	0.574027	2.47269	1.79654	-0.97646	-1.0841	0.196361	-0.266928	-0.257726	-0.450297	-0.655038	-0.11705	-1.0841	0.291322	-0.323461	-0.5417	-1.45569	0.045457	0.016737	1.01	0.94003
ensmusg00000006154	Eps8l1	EPS8-like_1	0.516479	-0.703684	0.475338	-0.509735	-0.847964	-0.853059	-0.488409	-0.942074	0.747097	0.250739	1.38256	2.54346	-0.197632	-0.373464	-0.99965	-0.89268	-1.85662	0.0028001	-0.32055	-1.25	0.14422
ensmusg00000006235	Epor	erythropoietin_receptor	-1.0395	0.773153	-0.142211	2.21819	-0.632168	-1.0395	-1.0395	-1.0395	0.524057	1.42553	0.908865	-0.490585	-0.517389	-0.172039	0.262617	-0.44268	-1.35913	0.043965	-0.30558	-1.24	0.276
ensmusg00000006281	Tep1	telomerase_associated_protein_1	0.070291	0.202291	0.930028	1.34146	-0.536446	-1.8081	-0.760743	-1.17296	1.06298	1.33165	-0.680756	1.17315	-0.730715	-0.665017	0.242883	-0.50238	-1.41655	0.0019479	-0.22552	-1.17	0.16897
ensmusg00000006390	Elovl1	elongation_of_very_long_chain_fatty_acids_(FEN1/Elo2_SUR4/Elo3_yeast)-like_1	0.990679	-0.405472	0.795677	0.294293	-0.681267	-0.698995	-0.361789	-1.26229	-0.883549	-0.227819	1.28566	2.45724	-0.403345	-0.877958	-0.0210677	-0.33693	-1.26307	0.022297	-0.2175	-1.16	0.21943
ensmusg00000006538	Ihh	Indian_hedgehog	1.62883	-0.134049	2.04152	0.320276	-0.375718	-1.08048	-0.328117	-1.08048	-0.612266	1.52636	-0.475425	0.380634	-0.194502	-0.973908	-0.642669	-0.66394	-1.5844	0.015513	-0.38759	-1.31	0.14518
ensmusg00000006585	Cdt1	chromatin_licensing_and_DNA_replication_factor_1	2.19886	0.152793	1.49058	1.17984	-1.34378	0.186265	-0.00643249	0.460173	-1.19231	-0.272515	-0.340592	-0.666514	-0.429073	-1.04848	-0.368814	-0.59178	-1.50711	0.028325	0.052312	1.04	0.84472
ensmusg00000006932	Ctnnb1	catenin_(cadherin_associated_protein)_beta_1	0.47309	-0.192132	1.20228	0.216909	-1.32568	-1.88159	-0.445154	-1.27378	1.37197	0.953228	0.170325	1.45568	-0.154215	-0.321005	-0.249922	-0.3225	-1.2505	0.0034081	-0.1447	-1.11	0.17401
ensmusg00000007617	Homer1	homer_homolog_1_(Drosophila)	1.40328	-0.134725	1.22482	1.47034	-0.6291	-1.26411	-0.460626	-0.557901	-0.00444201	1.82778	-0.602526	-0.0786188	-1.10833	-0.152118	-0.933728	-0.4663	-1.38156	0.0030385	-0.21294	-1.16	0.23165
ensmusg00000007670	Khsrp	KH-type_splicing_regulatory_protein	0.273526	-0.06439	1.14095	0.888877	-1.28136	-2.56481	-0.936024	-0.527777	0.467548	0.606324	0.960378	0.80071	-0.358049	0.299828	0.294265	-0.33033	-1.2573	0.00851	-0.030915	-1.02	0.79054
ensmusg00000007827	Ankrd26	ankyrin_repeat_domain_26	0.691831	-0.0374157	2.19298	0.577614	-0.453275	-2.20245	0.314384	-0.697758	-0.918581	0.789726	-0.0753138	0.802843	-0.513355	0.11293	-0.584161	-0.55574	-1.46992	0.025731	-0.10549	-1.08	0.61889
ensmusg00000007880	Arid1a	AT_rich_interactive_domain_1A_(SWI-like)	0.570391	0.946202	1.24473	1.04511	-1.54778	-2.12234	0.407759	-0.597737	-0.468997	1.24911	0.199372	0.4633	-0.489126	-0.583027	-0.316953	-0.53724	-1.45119	0.00078657	-0.15887	-1.12	0.18188
ensmusg00000008200	Fnbp4	formin_binding_protein_4	1.85207	-0.426757	1.90041	0.939073	-1.32352	-1.04218	0.0805051	-0.172925	-0.34377	-0.140482	0.762906	0.0161543	-1.36769	-0.64981	-0.0839765	-0.41559	-1.33384	0.013694	-0.14671	-1.11	0.38529
ensmusg00000008307	1700109H08Rik	RIKEN_cDNA_1700109H08_gene	1.61495	1.68649	-0.848341	0.848166	-0.379261	-0.993254	-0.841093	-0.701933	-0.551351	-0.390718	1.20939	0.109955	1.07263	-0.842382	-0.993254	-0.47621	-1.39108	0.048625	-0.073257	-1.05	0.71964
ensmusg00000008496	Pou2f2	POU_domain_class_2_transcription_factor_2	0.709708	2.53318	1.2565	-0.255449	-1.06235	-0.336102	0.257272	-0.949736	-0.794133	-0.0799972	0.431821	-0.908003	-0.708452	-0.778983	0.684722	-0.61864	-1.53543	0.019088	0.072368	1.05	0.78554
ensmusg00000009575	Cbx5	chromobox_5	1.01666	1.67372	0.60085	0.91784	-1.51046	-1.93148	0.430908	0.649375	-0.868717	-0.0780422	-0.314292	-0.0270449	0.700523	-0.944203	-0.315631	-0.32871	-1.25589	0.035357	0.099019	1.07	0.44837
ensmusg00000009828	Ick	intestinal_cell_kinase	0.123191	0.355264	0.012255	-0.228533	-1.89931	-1.30638	-0.601604	-0.702495	2.04221	0.761642	0.436544	0.0994054	-0.76267	1.4305	0.239979	-0.38692	-1.3076	0.019752	-0.06664	-1.05	0.72485
ensmusg00000010175	Prox1	prospero_homeobox_1	1.38891	1.4161	0.819603	1.12076	-1.64661	-2.14446	-0.207885	-0.269612	0.162878	0.439608	-0.467938	-0.286999	0.179793	-0.377141	-0.127012	-0.71372	-1.64003	2.48e-05	0.046852	1.03	0.69106
ensmusg00000011382	Dhdh	dihydrodiol_dehydrogenase_(dimeric)	0.497186	1.43063	0.641376	1.90772	-0.784429	-1.15169	-0.781617	-1.56162	0.146787	1.2178	0.0408114	-0.183285	0.074681	-0.779867	-0.714466	-0.62732	-1.54469	5.54e-06	-0.15673	-1.11	0.21729
ensmusg00000014039	Prdm15	PR_domain_containing_15	2.37473	0.704238	0.583199	0.315032	-0.53512	-1.52648	-1.26886	0.294649	-0.87173	0.194615	-0.905871	-0.0736562	-0.159888	1.17233	-0.297192	-0.50917	-1.42323	0.025355	0.27017	1.21	0.20678
ensmusg00000014355	Anapc1	anaphase_promoting_complex_subunit_1	0.677702	0.212728	1.64817	0.0425625	-1.24171	-2.28492	0.120126	-0.996137	0.194724	1.69859	-0.0958949	0.0829492	0.0573149	-0.229149	0.112944	-0.36488	-1.28777	0.0082113	-0.023328	-1.02	0.84618
ensmusg00000014418	Hps5	Hermansky-Pudlak_syndrome_5_homolog_(human)	-0.270256	0.54034	0.984963	1.78805	-0.878984	-1.74124	-0.955668	-0.766903	0.138587	0.0682302	0.793472	1.21602	0.0796509	-1.37191	0.375655	-0.45289	-1.36878	0.0052404	-0.13363	-1.1	0.41711
ensmusg00000014859	E2f4	E2F_transcription_factor_4	2.06588	-0.178327	1.076	0.512251	-1.78058	-0.689109	0.499001	-1.07285	0.331886	-0.367273	0.805235	-0.249736	-1.32097	0.667056	-0.298457	-0.39769	-1.3174	0.024492	-0.047306	-1.03	0.79442
ensmusg00000015133	Lrrk1	leucine-rich_repeat_kinase_1	0.428891	1.43036	1.2362	1.00164	-0.614041	-2.12606	0.201236	-1.27081	0.333964	0.759887	-0.817821	0.801582	-0.274899	-0.634237	-0.455889	-0.72751	-1.65578	0.00057717	-0.20983	-1.16	0.19218
ensmusg00000015176	Nolc1	nucleolar_and_coiled-body_phosphoprotein_1	0.0568286	0.77205	0.896659	-0.576357	-1.1564	-2.23973	-0.506674	-0.343491	1.96798	0.642658	0.0439017	0.690526	0.22721	0.313298	-0.788456	-0.4057	-1.32473	0.018727	-0.16688	-1.12	0.29557
ensmusg00000015224	Cyp2j9	cytochrome_P450_family_2_subfamily_j_polypeptide_9	1.26422	0.478789	2.46508	0.317557	-1.04168	-0.678908	0.762246	-0.311084	-0.905196	-0.26962	0.732057	-1.08325	-0.298793	-0.88318	-0.548229	-0.59634	-1.51188	0.01223	-0.059254	-1.04	0.81687
ensmusg00000015340	Cybb	cytochrome_b-245_beta_polypeptide	-0.585395	2.81818	0.878384	0.999574	0.686984	-0.842997	-0.692251	-0.474927	-0.422568	-0.569148	-0.615402	0.279374	-0.715897	-0.764776	0.0208614	-0.52415	-1.43809	0.025324	-0.017577	-1.01	0.92116
ensmusg00000015354	Pcolce2	procollagen_C-endopeptidase_enhancer_2	-0.468867	1.50366	0.103095	2.1015	-0.539543	-1.64148	-1.07929	-0.969693	0.713746	0.872801	0.0529768	0.144868	-0.00131723	-0.83922	0.0467653	-0.89709	-1.86231	0.00282	-0.33115	-1.26	0.22967
ensmusg00000015488	Cacfd1	calcium_channel_flower_domain_containing_1	0.389208	-0.626874	0.531204	1.07387	-1.61937	-0.877293	-1.21156	0.0219521	1.36075	0.469105	-0.668001	2.05064	-0.190677	-0.628364	-0.0746034	-0.28506	-1.21846	0.045114	-0.15735	-1.12	0.26836
ensmusg00000015597	Zfp318	zinc_finger_protein_318	0.911972	0.750102	2.00884	0.615973	-0.960419	-1.42358	0.822073	-0.138679	-0.430917	0.388096	-0.848601	-1.4654	-0.865135	0.760805	-0.125129	-0.30663	-1.23682	0.024248	0.18087	1.13	0.24031
ensmusg00000015839	Nfe2l2	nuclear_factor_erythroid_derived_2_like_2	0.705758	0.272457	1.38522	1.3351	-2.46036	-0.7494	-0.113657	-1.02814	-0.398324	0.540174	0.337167	0.788387	0.451313	-0.737977	-0.327722	-0.39742	-1.31715	0.0050493	-0.029975	-1.02	0.80454
ensmusg00000015947	Fcgr1	Fc_receptor_IgG_high_affinity_I	-0.680481	1.25557	1.50609	1.43514	-0.102898	-1.43531	0.010826	-0.485727	-0.841919	0.0257024	-0.823961	1.52658	-1.05625	-0.63344	0.300077	-0.61504	-1.5316	0.040601	-0.16788	-1.12	0.55922
ensmusg00000016496	Cd274	CD274_antigen	0.727558	0.776979	1.53412	2.06003	-1.15667	-1.37308	-0.0980987	0.365389	-0.471871	-0.521999	-0.434841	0.688174	-0.686771	-1.07951	-0.32941	-0.56008	-1.47435	0.035628	-0.1291	-1.09	0.63126
ensmusg00000016526	Dyrk3	dual-specificity_tyrosine-(Y)-phosphorylation_regulated_kinase_3	-0.0450648	-0.254835	-0.0610999	-0.329752	-0.918701	-1.57267	-0.637008	-1.39589	1.08563	0.332543	1.76728	1.76501	0.650341	-0.4418	0.056013	-0.66288	-1.58324	0.027758	-0.4226	-1.34	0.11862
ensmusg00000016756	Cmah	cytidine_monophospho-N-acetylneuraminic_acid_hydroxylase	-0.260945	0.821228	0.64943	0.538095	-1.00258	-2.217	0.708745	-1.53531	1.51873	0.110283	0.849705	0.637122	-0.109364	-0.523054	-0.185086	-0.32472	-1.25242	0.027891	-0.15184	-1.11	0.22329
ensmusg00000016918	Sulf1	sulfatase_1	0.663615	1.22179	1.35804	0.900988	-0.9347	-0.860382	0.818352	-0.648812	-0.91851	1.19762	-1.75293	-0.0257849	0.450184	-0.544315	-0.925156	-0.59753	-1.51312	0.041317	0.055759	1.04	0.84051
ensmusg00000016933	Plcg1	phospholipase_C_gamma_1	0.738215	0.962353	0.750015	2.28643	-0.661977	-0.975921	0.153874	-0.83251	-0.983135	1.1069	-1.08532	0.227135	-0.373388	-0.333101	-0.979572	-0.63715	-1.55525	3.56e-05	-0.072759	-1.05	0.68436
ensmusg00000017119	Nbr1	neighbor_of_Brca1_gene_1	0.413237	0.870862	0.475294	0.061347	-1.72791	-2.20231	-0.752265	-1.13126	1.03943	1.11569	0.164996	0.510995	0.640208	0.250103	0.271578	-0.45637	-1.37209	0.00018099	0.0061153	1	0.95525
ensmusg00000017418	Arl5b	ADP-ribosylation_factor-like_5B	1.29475	0.0546902	1.94006	1.79261	-1.02064	-1.31056	-0.838274	-1.0031	-0.278651	0.529059	-0.247645	-0.0960083	-0.649743	-0.00905189	-0.157497	-0.5398	-1.45377	1.16e-05	0.012129	1.01	0.91781
ensmusg00000017485	Top2b	topoisomerase_(DNA)_II_beta	0.994771	1.0666	0.782918	0.449255	-1.89919	-2.29257	0.232524	-0.00186584	-0.206498	1.34679	-0.176327	0.288822	-0.17749	-0.37043	-0.0373073	-0.4764	-1.39127	0.0047604	-0.056115	-1.04	0.62865
ensmusg00000018363	Smurf2	SMAD_specific_E3_ubiquitin_protein_ligase_2	1.08241	-0.032593	1.54117	1.02906	-1.64953	-0.6782	-0.402489	-1.54529	0.324207	1.3938	0.105462	0.224862	-1.05207	-0.610806	0.270004	-0.41408	-1.33245	0.0012126	-0.13157	-1.1	0.28609
ensmusg00000018433	Nol11	nucleolar_protein_11	0.499386	0.188855	2.37875	0.173002	-1.63193	-1.13848	0.177387	-1.24636	0.422305	0.38809	0.78829	0.545667	-0.516392	-0.0459887	-0.982575	-0.47024	-1.38534	0.0070435	-0.20893	-1.16	0.18549
ensmusg00000018476	Kdm6b	KDM1_lysine_(K)-specific_demethylase_6B	0.614491	0.433497	1.51616	1.41846	-0.30578	-2.30984	0.277962	-0.722288	-0.142103	1.01078	0.346125	-0.432701	0.00824256	-1.23048	-0.482522	-0.6183	-1.53507	0.0045883	-0.24329	-1.18	0.14746
ensmusg00000018501	Ncor1	nuclear_receptor_co-repressor_1	0.349075	1.44742	1.1487	0.848649	-0.657731	-2.50322	0.132334	-0.684847	0.603516	0.903706	-0.610835	-0.927597	-0.0368676	0.260553	-0.272861	-0.45479	-1.37058	0.0039294	0.065442	1.05	0.64381
ensmusg00000018559	Ctdnep1	CTD_nuclear_envelope_phosphatase_1	1.41335	-0.35952	0.424566	0.642313	-0.730883	-1.54404	-1.18053	-0.553685	0.90126	0.347296	0.360287	2.00155	-1.17602	-0.447547	-0.0984139	-0.31795	-1.24656	0.030266	-0.22027	-1.16	0.12027
ensmusg00000018909	Arrb1	arrestin_beta_1	-1.28553	1.21775	0.217979	1.10984	-0.997969	-1.51337	0.109958	-1.48409	0.742384	0.629564	-0.674497	0.870753	1.04531	-0.638649	0.650557	-0.43671	-1.35351	0.033046	0.056687	1.04	0.73792
ensmusg00000019256	Ahr	aryl-hydrocarbon_receptor	0.192907	1.22931	0.442045	-0.048713	-1.29245	-0.543582	-1.70877	-1.41004	0.67061	1.05616	0.240393	0.76862	-0.216849	1.51985	-0.899473	-0.60623	-1.52228	0.00030486	-0.085333	-1.06	0.6069
ensmusg00000019841	Rev3l	REV3-like_catalytic_subunit_of_DNA_polymerase_zeta_RAD54_like_(S._cerevisiae)	-0.00459038	0.729251	1.5895	1.6901	-0.680151	-2.32657	0.871709	0.00667287	-0.520215	0.320872	-0.130036	-0.864688	-0.0789417	-0.0528456	-0.550069	-0.42747	-1.34487	0.031303	0.091096	1.07	0.53728
ensmusg00000019845	Tube1	epsilon-tubulin_1	1.6295	0.619319	2.17137	1.0186	-0.0652732	-1.23138	-0.811036	-0.6278	0.396296	0.0169978	-0.30176	-0.374239	-0.619916	-1.23138	-0.589295	-0.72771	-1.65601	0.011305	-0.29244	-1.22	0.22193
ensmusg00000019849	Prep	prolyl_endopeptidase	0.456864	1.19761	2.10417	1.13577	0.00944879	-0.529887	-0.734863	0.0879797	-1.46759	0.508161	-1.12948	0.419895	-1.06528	-0.895865	-0.0969386	-0.29667	-1.22831	0.024568	0.015723	1.01	0.90795
ensmusg00000019861	Gopc	golgi_associated_PDZ_and_coiled-coil_motif_containing	0.294977	0.0731748	0.582612	0.942381	-1.32682	-2.40383	0.233101	-0.775959	0.986973	1.48761	0.479186	0.508847	-0.669407	0.164936	-0.577788	-0.33734	-1.26342	0.020999	-0.17451	-1.13	0.18183
ensmusg00000019878	Hsf2	heat_shock_factor_2	0.872562	-0.472713	1.87299	0.423121	-2.49979	-0.238	-0.707324	-1.04911	0.232404	0.369018	-0.566879	0.639807	0.519155	0.45773	0.147021	-0.56869	-1.48318	0.0055229	0.13741	1.1	0.30243
ensmusg00000019907	Ppp1r12a	protein_phosphatase_1_regulatory_(inhibitor)_subunit_12A	2.1593	0.814866	0.40317	0.342761	-1.29452	-1.98882	-0.464352	-0.625601	-0.56182	0.44822	1.07421	-0.350732	-0.409709	0.440105	0.0129272	-0.3419	-1.26742	0.020161	0.044574	1.03	0.76082
ensmusg00000019952	Poc1b	POC1_centriolar_protein_homolog_B_(Chlamydomonas)	1.23386	-0.0464363	2.47054	0.527045	-0.464039	-0.297878	-0.246334	-0.381409	-0.428384	0.638524	-0.699169	0.697552	-1.27966	-1.5304	-0.193819	-0.50714	-1.42123	0.010428	-0.40993	-1.33	0.065464
ensmusg00000020017	Hal	histidine_ammonia_lyase	-0.559725	1.54928	0.051931	-0.000849139	-0.730319	-0.241115	-0.986784	-0.998921	0.305909	0.314883	2.55316	-1.41387	0.0774264	0.0633013	0.0156899	-0.51813	-1.4321	0.0077422	-0.087514	-1.06	0.75434
ensmusg00000020021	Fgd6	FYVE_RhoGEF_and_PH_domain_containing_6	0.284829	-0.956857	1.58946	0.188243	-1.52225	-1.88726	0.327738	-0.958402	0.853781	0.568252	1.10576	0.939185	0.106084	-0.032245	-0.606316	-0.3671	-1.28976	0.024212	-0.19752	-1.15	0.11222
ensmusg00000020064	Herc4	hect_domain_and_RLD_4	1.69973	0.890493	1.0711	0.301325	-0.533244	-0.984593	-0.376751	-1.49771	-0.632614	0.435509	1.79481	-0.369325	-0.787228	-0.08025	-0.931262	-0.37024	-1.29257	0.0065052	-0.11916	-1.09	0.43373
ensmusg00000020091	Eif4ebp2	eukaryotic_translation_initiation_factor_4E_binding_protein_2	0.766675	1.0107	1.21657	1.26162	-1.1914	-2.24185	0.666187	-0.29709	0.471095	0.563068	0.304036	-0.391244	-0.663336	-0.858322	-0.616716	-0.51642	-1.4304	0.0025622	-0.22928	-1.17	0.069058
ensmusg00000020100	Slc29a3	solute_carrier_family_29_(nucleoside_transporters)_member_3	1.19054	0.778	1.37679	1.37092	-0.8727	-2.01821	-0.142629	-0.30381	-0.328499	0.164487	-0.502486	1.23061	-0.419648	-0.670521	-0.852858	-0.78472	-1.72276	0.00089516	-0.28382	-1.22	0.16949
ensmusg00000020114	Cand1	cullin_associated_and_neddylation_disassociated_1	0.810061	1.0094	1.60101	0.420855	-0.795659	-2.25765	-0.070064	0.0217097	-0.501286	1.57676	-0.23047	0.157153	-0.703151	-0.518588	-0.520078	-0.28606	-1.21931	0.024807	-0.066476	-1.05	0.55553
ensmusg00000020167	Tcf3	transcription_factor_3	1.99717	0.756042	0.253434	0.799493	-0.728889	-0.0757995	-0.634463	-1.37803	-1.01787	0.521446	-0.29006	1.71688	-1.10778	-0.432879	-0.378695	-0.40459	-1.32371	0.016039	-0.14878	-1.11	0.3583
ensmusg00000020241	Col6a2	collagen_type_VI_alpha_2	1.04276	1.44814	0.375468	1.45044	0.236255	-1.41401	0.253429	0.236352	-1.5372	-1.20066	-0.215874	0.259787	0.872774	-0.702308	-1.10536	-0.50361	-1.41776	0.047609	0.22381	1.17	0.42169
ensmusg00000020290	Xpo1	exportin_1_CRM1_homolog_(yeast)	0.411883	0.0334804	0.692983	0.604925	-0.330132	-2.47389	-0.393619	-0.732743	1.1799	-0.404551	0.979741	1.58135	0.200179	-0.892767	-0.456738	-0.35269	-1.27694	0.027011	-0.21326	-1.16	0.15226
ensmusg00000020309	Chac2	ChaC_cation_transport_regulator_2	1.61993	-1.07332	0.12665	1.07017	-1.25677	-0.308391	-0.674612	-1.59922	0.175496	1.23342	1.39625	0.316587	-0.0537578	-0.87208	-0.100341	-0.47285	-1.38785	0.024772	-0.29461	-1.23	0.082968
ensmusg00000020380	Rad50	RAD50_homolog_(S._cerevisiae)	0.502448	1.90608	0.573651	0.678852	-1.58299	-0.821566	-0.0777004	-0.645658	-1.43255	1.09406	-0.126005	1.12555	-0.0503717	-0.0560691	-1.08773	-0.66579	-1.58644	0.0009505	-0.13156	-1.1	0.55793
ensmusg00000020412	Ascc2	activating_signal_cointegrator_1_complex_subunit_2	0.696933	0.370934	2.00007	0.853687	-1.29631	-1.43118	-1.47404	-0.897972	0.166513	0.295794	-0.162992	0.972178	-0.318717	-0.489927	0.715031	-0.37465	-1.29652	0.0024701	0.014564	1.01	0.90287
ensmusg00000020435	Osbp2	oxysterol_binding_protein_2	0.149028	2.17943	0.549241	0.568963	-1.29905	0.542484	-0.62972	-1.5	-1.04371	1.11258	0.482128	-0.802637	-0.755074	0.447335	-0.000998681	-0.63202	-1.54973	0.034195	0.028993	1.02	0.91919
ensmusg00000020513	Tubd1	tubulin_delta_1	1.68716	1.05003	0.388231	-0.310279	-1.15261	0.0626872	-1.7776	-1.46966	0.697293	-1.29769	0.578752	0.423774	0.509753	0.202572	0.407582	-0.54289	-1.45689	0.04757	0.11775	1.09	0.65035
ensmusg00000020534	Shmt1	serine_hydroxymethyltransferase_1_(soluble)	0.57366	0.513977	0.900005	1.56286	-0.99817	0.495457	-1.2177	-0.70722	-0.216674	1.84393	-0.828052	0.544185	-0.267798	-1.02089	-1.17757	-0.30518	-1.23557	0.029283	-0.1824	-1.13	0.15748
ensmusg00000020620	Abca8b	ATP-binding_cassette_sub-family_A_(ABC1)_member_8b	0.347287	0.245586	0.461463	0.225412	-0.683932	-2.13361	-0.674776	-0.634471	0.787828	0.366745	2.54071	-0.378098	-0.393552	0.24998	-0.326571	-0.53223	-1.44616	0.0024423	-0.25523	-1.19	0.17234
ensmusg00000020672	Sntg2	syntrophin_gamma_2	0.853015	1.21747	-0.467441	0.399097	0.295783	-1.91528	-0.68742	-2.12012	0.297516	1.32347	0.0862338	0.655955	0.124974	-0.475283	0.412032	-0.54337	-1.45737	0.043705	-0.11876	-1.09	0.57186
ensmusg00000020674	Pxdn	peroxidasin_homolog_(Drosophila)	0.0667868	1.995	1.4348	1.04987	-0.942695	-1.55412	0.02078	-0.542744	-0.974592	1.05635	-0.481671	0.0552287	-0.141893	-0.0773618	-0.963745	-0.69138	-1.61483	0.00041734	-0.044564	-1.03	0.81949
ensmusg00000020679	Hnf1b	HNF1_homeobox_B	1.06783	0.000745091	1.32966	0.623925	-1.59814	-1.64416	-0.0170481	0.490799	-1.30718	1.01749	0.234256	1.06373	-1.02096	-0.438422	0.19746	-0.44997	-1.36601	0.019997	-0.1338	-1.1	0.48113
ensmusg00000020680	Taf15	TAF15_RNA_polymerase_II_TATA_box_binding_protein_(TBP)-associated_factor	-0.262674	-0.244331	1.35322	-0.0464988	-0.563392	-1.77777	-1.43889	-1.37579	0.530905	0.651127	1.0135	1.57915	0.111897	0.586482	-0.116916	-0.28648	-1.21966	0.03609	-0.056546	-1.04	0.6418
ensmusg00000020709	Adap2	ArfGAP_with_dual_PH_domains_2	0.841937	2.15692	1.05356	1.28123	-0.183276	-1.34807	-0.531655	0.206739	-1.25933	0.474929	-1.00047	-0.649863	-0.0720159	-0.482522	-0.488117	-0.46365	-1.37903	0.0020238	0.15688	1.11	0.25547
ensmusg00000020715	Ern1	endoplasmic_reticulum_(ER)_to_nucleus_signalling_1	0.138632	-0.440742	1.32433	0.169035	-2.47241	-1.44385	0.202318	-0.359305	0.495786	0.498162	-0.487119	1.46409	0.307477	0.794242	-0.190649	-0.42174	-1.33954	0.024395	0.025095	1.02	0.85372
ensmusg00000020747	2310067B10Rik	RIKEN_cDNA_2310067B10_gene	1.2272	0.760725	1.04534	2.06395	-0.841163	-1.6893	-0.256394	-0.640994	-0.888755	0.552272	0.115246	0.445642	-0.743625	-0.532684	-0.617465	-0.63826	-1.55645	8.12e-06	-0.15139	-1.11	0.24663
ensmusg00000020752	Recql5	RecQ_protein-like_5	1.36951	1.06034	0.800134	0.83614	-1.16911	-0.985657	-0.797823	-0.935947	-0.25757	0.593419	1.32934	0.571138	-0.612419	-1.70709	-0.0944019	-0.61434	-1.53086	3.28e-05	-0.35042	-1.27	0.05051
ensmusg00000020827	Mink1	misshapen-like_kinase_1_(zebrafish)	1.29487	0.385396	1.76737	1.47379	0.300762	-1.63873	-0.448562	-0.501888	-0.209223	0.595218	-0.928281	0.344966	-0.803556	-0.432852	-1.19929	-0.42732	-1.34473	0.0032957	-0.13488	-1.1	0.2929
ensmusg00000020828	Pld2	phospholipase_D2	-0.17233	0.275155	1.67117	1.63897	-0.230217	-0.840117	-0.202435	-0.772551	-0.0320367	-0.199809	-0.310192	2.03029	-0.904677	-1.11273	-0.838501	-0.42581	-1.34333	0.034213	-0.38882	-1.31	0.065424
ensmusg00000020841	Cpd	carboxypeptidase_D	0.207916	1.45031	0.40269	0.35849	-0.709049	-2.5911	0.276969	-0.852123	0.361533	0.319702	1.49209	0.489658	-0.350977	-0.84914	-0.00697267	-0.33646	-1.26265	0.031883	-0.15235	-1.11	0.23647
ensmusg00000020850	Prpf8	pre-mRNA_processing_factor_8	0.126978	0.819555	1.27102	0.409941	-0.476838	-2.91052	0.0242836	-0.656741	0.417852	1.27472	0.545567	-0.348998	0.0176428	-0.104494	-0.409965	-0.42978	-1.34703	0.01691	-0.091745	-1.07	0.47098
ensmusg00000020868	Xylt2	xylosyltransferase_II	0.711124	0.802541	1.61724	1.5065	-0.148067	0.484783	-0.788117	-1.16939	-0.842306	0.622387	-0.211969	0.677489	-1.60263	-0.535351	-1.12423	-0.35258	-1.27684	0.024638	-0.24017	-1.18	0.098536
ensmusg00000020898	Ctc1	CTS_telomere_maintenance_complex_component_1	1.5071	0.107383	1.74904	1.28629	-0.551824	-1.11775	0.673098	-0.397581	-0.552098	-0.204186	-0.292513	0.732218	-1.11857	-0.216844	-1.60375	-0.54761	-1.46166	0.010587	-0.34029	-1.27	0.14814
ensmusg00000020918	Kat2a	K(lysine)_acetyltransferase_2A	0.289283	-0.074726	1.64937	1.44118	-0.46144	-1.13963	0.164099	-0.476835	-1.24416	1.6231	-1.33631	0.239139	-0.604817	0.656478	-0.724733	-0.30136	-1.23231	0.041478	0.070058	1.05	0.69727
ensmusg00000020922	Lsm12	LSM12_homolog_(S._cerevisiae)	2.20897	-0.0214653	0.140644	0.627764	-0.449983	-1.87835	-1.2096	-0.51833	0.295305	-0.122125	-0.471004	1.6724	-0.0663736	-0.323894	0.116043	-0.39172	-1.31196	0.014825	-0.021464	-1.01	0.87405
ensmusg00000020961	Ston2	stonin_2	0.255178	2.2538	1.37157	1.13194	-0.364453	-0.697904	-0.644148	0.231889	-0.816423	0.504204	-0.709877	0.310221	-0.547447	-0.832895	-1.44564	-0.46102	-1.37651	0.010428	-0.19624	-1.15	0.28219
ensmusg00000021009	Ptpn21	protein_tyrosine_phosphatase_non-receptor_type_21	1.01028	0.806712	1.74139	0.354569	0.0537398	-1.63504	0.734857	-0.560257	-1.28657	0.643987	0.390639	0.345743	-0.261486	-0.671621	-1.66694	-0.3319	-1.25867	0.040335	-0.17809	-1.13	0.28482
ensmusg00000021048	Mthfd1	methylenetetrahydrofolate_dehydrogenase_(NADP+_dependent)_methenyltetrahydrofolate_cyclohydrolase_formyltetrahydrofolate_synthase	-0.212152	1.39879	0.337961	1.41684	-0.670934	-1.24432	-1.82098	-1.08822	0.635744	0.814218	1.30622	-0.302387	0.300192	-0.5836	-0.287379	-0.36	-1.28343	0.0082061	-0.077791	-1.06	0.5371
ensmusg00000021065	Fut8	fucosyltransferase_8	1.6112	0.346834	-0.596811	-0.212793	-1.56129	-1.04608	-0.0158826	-1.28565	1.5635	0.199468	1.06005	0.637566	-0.744509	-0.728609	0.772996	-0.47975	-1.3945	0.047701	-0.29138	-1.22	0.19333
ensmusg00000021097	Clmn	calmin	0.791124	2.10694	0.124453	1.589	0.121388	-1.84167	0.21049	-0.320905	-0.334264	0.484596	-0.821435	-0.96455	0.167167	-0.660101	-0.652227	-0.40974	-1.32845	0.013671	0.077479	1.06	0.56144
ensmusg00000021113	Snapc1	small_nuclear_RNA_activating_complex_polypeptide_1	1.18458	1.42759	-0.0430559	0.514625	-0.378787	-1.7524	-0.12597	-1.5385	0.33023	0.17926	-1.02868	0.306813	1.01398	-1.13324	1.04354	-0.51373	-1.42774	0.030657	0.15646	1.11	0.50318
ensmusg00000021140	Pcnx	pecanex_homolog_(Drosophila)	0.423972	0.981472	1.17411	1.63937	-0.482147	-2.34169	0.417137	-0.220188	0.0799213	0.888241	-0.434664	-0.647618	0.190831	-0.934268	-0.734473	-0.4741	-1.38905	0.0081695	-0.07565	-1.05	0.60408
ensmusg00000021143	Pacs2	phosphofurin_acidic_cluster_sorting_protein_2	0.709547	1.03129	-0.124704	1.18862	-1.53702	-2.49586	0.19462	0.181418	-0.477284	0.740693	0.112772	-0.618687	0.653658	-0.347706	0.788651	-0.38172	-1.30289	0.032406	0.16276	1.12	0.25831
ensmusg00000021203	Otub2	OTU_domain_ubiquitin_aldehyde_binding_2	0.0560724	0.0924327	1.06459	0.793598	-1.72425	-1.05592	-0.733494	-1.15332	1.04033	1.08614	0.0754266	1.77295	-0.387513	-0.0906223	-0.836417	-0.66522	-1.58581	0.012349	-0.39886	-1.32	0.11481
ensmusg00000021210	Akr1c6	aldo-keto_reductase_family_1_member_C6	0.532451	-0.821901	0.873661	2.11734	-1.2861	-0.677779	0.218809	0.120193	-0.39014	1.92772	-0.470915	-0.0263883	-0.837089	-0.575559	-0.704297	-0.34717	-1.27206	0.041987	-0.26871	-1.2	0.073668
ensmusg00000021224	Numb	numb_gene_homolog_(Drosophila)	0.786691	0.883174	1.00946	0.322718	-2.37055	-1.59608	-0.425341	-0.363562	0.528627	1.32768	-0.309318	0.00481584	0.104319	0.698444	-0.601077	-0.53166	-1.44559	0.00092121	-0.0065097	-1	0.96433
ensmusg00000021244	Ylpm1	YLP_motif_containing_1	-0.359604	0.68595	-0.172214	-0.114836	-2.12229	-2.17308	-0.256302	-0.296578	0.978495	1.08009	0.592955	0.529363	0.827903	0.728612	0.0715294	-0.34649	-1.27146	0.039283	0.012909	1.01	0.91982
ensmusg00000021245	Mlh3	mutL_homolog_3_(E_coli)	0.403057	0.142004	0.861995	0.401764	-1.66261	-2.04966	0.685054	-0.148797	-0.567383	1.88651	0.374565	0.846902	0.00715973	-0.692301	-0.488255	-0.44423	-1.36059	0.037372	-0.26989	-1.21	0.11274
ensmusg00000021279	Cdc42bpb	CDC42_binding_protein_kinase_beta	-0.160278	0.804877	1.14341	1.37338	-0.299753	-1.92046	-0.0843262	-0.305041	-0.899015	1.72387	-1.36019	-0.319329	0.657672	-0.0608317	-0.293998	-0.26621	-1.20264	0.038819	0.1354	1.1	0.31227
ensmusg00000021285	Ppp1r13b	protein_phosphatase_1_regulatory_(inhibitor)_subunit_13B	0.750293	1.0067	1.15951	1.70317	-0.282094	-0.0471172	-0.278984	-1.24098	-1.10189	-0.569422	0.158817	0.444722	-1.62819	0.97849	-1.05303	-0.42281	-1.34054	0.010581	-0.016289	-1.01	0.93653
ensmusg00000021495	Fam193b	family_with_sequence_similarity_193_member_B	1.24669	-0.851878	0.492791	2.1325	-1.74785	-1.03523	0.424287	-0.0964961	-0.142974	-0.180364	0.173403	-0.211833	1.05337	-1.16992	-0.0865037	-0.43878	-1.35546	0.043896	0.06521	1.05	0.73669
ensmusg00000021559	Dapk1	death_associated_protein_kinase_1	0.193203	0.670357	1.17903	0.972441	-1.09132	-1.3374	-1.05362	-1.81711	-1.01879	0.457781	1.22904	0.299925	0.856469	0.00800219	0.451993	-0.63071	-1.54833	1.84e-06	0.11929	1.09	0.42098
ensmusg00000021624	Cd180	CD180_antigen	-0.0400678	2.1637	-0.420185	0.79432	-1.48872	-1.30558	0.143728	-0.887433	0.70555	-0.120916	1.47877	-0.755825	0.469741	-0.462166	-0.274924	-0.69215	-1.61569	0.021474	-0.14493	-1.11	0.61355
ensmusg00000021779	Thrb	thyroid_hormone_receptor_beta	0.084224	0.108135	0.763021	1.39658	-0.88021	-2.14124	-0.199914	-1.95169	1.26788	0.26051	0.246704	0.0843924	0.0613717	0.240947	0.659278	-0.6636	-1.58403	0.00037854	0.018902	1.01	0.8957
ensmusg00000021840	Mapk1ip1l	mitogen-activated_protein_kinase_1_interacting_protein_1-like	0.897024	0.423255	1.32241	0.169759	-0.471185	-2.17234	-0.348955	-2.02086	0.58966	0.59745	0.451985	0.669062	-0.11379	-0.597707	0.604238	-0.28767	-1.22067	0.025097	-0.017394	-1.01	0.87446
ensmusg00000021866	Anxa11	annexin_A11	-0.384134	1.05405	1.29144	1.66951	-0.754637	-1.04257	-0.904178	-1.21345	0.908391	0.0719735	-1.0078	0.757872	-0.00273869	-1.17608	0.732356	-0.5453	-1.45932	0.0014488	-0.027173	-1.02	0.88477
ensmusg00000021892	Sh3bp5	SH3-domain_binding_protein_5_(BTK-associated)	0.644606	1.24826	0.653683	0.414914	-2.12234	-1.01544	-0.0339996	-0.734765	-0.135633	1.42208	0.0761903	1.15964	0.27698	-1.21295	-0.641218	-0.48726	-1.40178	0.0017197	-0.23929	-1.18	0.078774
ensmusg00000021998	Lcp1	lymphocyte_cytosolic_protein_1	1.30093	0.431632	2.10788	0.63932	-0.773174	-1.926	0.0824149	-0.139991	-0.558255	0.7943	-0.938138	0.137454	0.269026	-0.674724	-0.752673	-0.32776	-1.25506	0.0082521	0.027856	1.02	0.80456
ensmusg00000022031	Elp3	elongator_acetyltransferase_complex_subunit_3	1.74438	0.741653	0.655535	-0.0873794	-1.19395	-1.05631	-0.992709	-0.541054	0.171935	1.89257	-1.2321	0.801329	-0.309259	-0.0669112	-0.52773	-0.30083	-1.23185	0.029264	-0.04504	-1.03	0.74505
ensmusg00000022075	Rhobtb2	Rho-related_BTB_domain_containing_2	0.615133	0.699633	1.32108	2.17787	-0.591402	-1.60175	0.713702	0.174782	-0.730743	0.293564	-0.211503	-1.30387	-0.428189	-0.521687	-0.606612	-0.46827	-1.38345	0.014687	0.050853	1.04	0.78667
ensmusg00000022180	Slc7a8	solute_carrier_family_7_(cationic_amino_acid_transporter_y+_system)_member_8	0.206949	1.91804	-0.0579966	1.75207	0.698837	-1.36647	-1.09778	-0.490753	-0.863045	-0.20823	-0.215399	0.108464	-1.20835	-0.203765	1.02743	-0.5344	-1.44834	0.033452	0.12723	1.09	0.5909
ensmusg00000022246	Rai14	retinoic_acid_induced_14	1.51967	0.393561	0.916403	0.183772	-1.76021	-1.08198	-1.09931	-1.11467	1.34406	0.329245	0.507433	-0.0319139	-0.857033	0.988788	-0.23782	-0.57769	-1.49246	4.82e-05	-0.077766	-1.06	0.63903
ensmusg00000022272	Myo10	myosin_X	0.0846385	1.95389	1.2436	1.09282	-0.789753	-2.08452	-0.156278	-0.0461911	-0.0276327	0.831488	-0.888799	0.0734818	-0.368207	-0.015441	-0.903094	-0.68973	-1.61298	0.0010064	-0.10272	-1.07	0.5263
ensmusg00000022283	Pabpc1	poly(A)_binding_protein_cytoplasmic_1	2.19558	1.20489	0.499465	0.404238	0.557108	-0.638214	-0.649987	-1.14462	-1.55955	-0.610593	0.185041	-1.05236	-0.427325	0.832917	0.20342	-0.28633	-1.21953	0.047789	0.26623	1.2	0.0446
ensmusg00000022304	Dpys	dihydropyrimidinase	0.381257	-0.0812403	1.30705	2.15899	-1.49065	-1.17763	-0.0244379	0.205984	0.755786	0.778968	-0.542765	0.296497	-1.05579	-0.820209	-0.6918	-0.35824	-1.28186	0.008206	-0.22243	-1.17	0.056143
ensmusg00000022377	Asap1	ArfGAP_with_SH3_domain_ankyrin_repeat_and_PH_domain1	0.381586	0.990542	0.917848	0.962694	-0.339011	-0.857118	-0.242029	0.2019	-1.3563	0.0522697	-0.541369	2.36336	-0.450205	-1.21481	-0.869349	-0.35662	-1.28042	0.014356	-0.25096	-1.19	0.21235
ensmusg00000022389	Tef	thyrotroph_embryonic_factor	0.947172	0.845129	0.174476	2.74058	-0.972821	-0.380221	0.262729	-0.0824974	-0.194947	-0.454408	-1.51257	-0.545403	0.0218376	-0.919438	0.0703873	-0.46957	-1.3847	0.0031616	0.22846	1.17	0.13418
ensmusg00000022419	Deptor	DEP_domain_containing_MTOR-interacting_protein	0.833144	1.42893	1.83934	0.94161	-0.651062	-1.81234	-0.174165	-0.763933	-0.96634	0.961026	-0.284807	-0.403647	0.0211446	-0.708713	-0.260187	-0.71345	-1.63972	3.48e-06	0.021319	1.01	0.88177
ensmusg00000022488	Nckap1l	NCK_associated_protein_1_like	-0.590916	1.56797	0.949689	1.40037	-1.66578	-0.474153	-1.22889	-1.20048	0.233566	0.119185	-0.490211	1.41335	-0.0662105	0.199028	-0.166523	-0.7795	-1.71654	0.0006723	-0.047877	-1.03	0.8082
ensmusg00000022504	Ciita	class_II_transactivator	0.0224606	-0.198607	0.364836	2.77636	-0.963101	-1.08182	-0.292654	-0.153737	-0.556553	-0.240756	1.6035	0.291631	-0.3185	-0.602791	-0.650263	-0.63198	-1.54969	0.028206	-0.40155	-1.32	0.14784
ensmusg00000022508	Bcl6	B_cell_leukemia/lymphoma_6	-0.641715	1.37565	2.23151	-0.152596	-0.309725	-0.913146	-0.96029	-0.995273	0.870856	-0.716253	0.941033	-0.215744	0.777023	-0.322121	-0.969207	-0.86542	-1.82187	0.0038278	-0.13399	-1.1	0.62237
ensmusg00000022517	Mgrn1	mahogunin_ring_finger_1	0.768006	0.932274	1.90823	1.12351	0.103752	-1.00228	0.229801	0.141724	-0.639311	0.36194	-1.12538	0.71216	-1.38954	-0.908418	-1.21646	-0.25715	-1.19512	0.02771	-0.1581	-1.12	0.181
ensmusg00000022561	Gpaa1	GPI_anchor_attachment_protein_1	0.754839	0.36367	1.93565	1.20636	-0.531082	-1.043	-0.630171	-0.862362	-1.43948	0.109623	-0.4488	1.69786	-0.367291	-0.417402	-0.328414	-0.33238	-1.25909	0.0098813	0.010868	1.01	0.93876
ensmusg00000022672	Prkdc	protein_kinase_DNA_activated_catalytic_polypeptide	0.0989369	2.17718	0.732207	0.869276	0.205012	-1.79807	-0.656337	-1.59993	0.0830003	0.938593	0.164875	-0.175691	-0.243779	-0.828404	0.0331287	-0.62772	-1.54512	0.0034983	-0.14177	-1.1	0.3879
ensmusg00000022750	Klhl22	kelch-like_22	0.081396	0.303568	1.41462	1.47867	-0.712879	-1.47552	-0.819041	-0.711733	-0.751271	1.82291	-0.22432	0.835545	-1.06118	0.100147	-0.280908	-0.53072	-1.44465	0.0012059	-0.16249	-1.12	0.37589
ensmusg00000022763	Aifm3	apoptosis-inducing_factor_mitochondrion-associated_3	0.96236	1.19953	0.808263	1.4564	-1.10466	0.717303	-0.304047	-0.740911	-1.35098	0.612646	0.81638	-1.35658	-0.662228	0.099246	-1.15271	-0.47369	-1.38866	0.033334	-0.036448	-1.03	0.88757
ensmusg00000022836	Mylk	myosin_light_polypeptide_kinase	0.232865	0.684824	0.188999	1.2142	-0.21648	-2.65178	-0.805509	-1.36085	0.621241	1.27844	-0.0656522	0.141232	0.0988274	0.573096	0.066541	-0.58873	-1.50392	0.0023174	0.0014479	1	0.99091
ensmusg00000022887	Masp1	mannan-binding_lectin_serine_peptidase_1	0.18692	2.87741	-0.106399	0.54566	0.182023	-1.17793	-0.414976	-0.958632	0.0466888	-0.0493275	0.232175	-0.977159	-0.828066	0.951603	-0.509989	-0.34019	-1.26592	0.04239	0.079421	1.06	0.60159
ensmusg00000022952	Runx1	runt_related_transcription_factor_1	0.461664	1.53913	2.35018	-0.241141	-0.948784	-1.46041	0.684329	-0.597493	0.420183	0.174998	-0.145312	-0.950762	-0.047441	-0.424739	-0.814397	-0.59198	-1.50731	0.048284	-0.096018	-1.07	0.73807
ensmusg00000022994	Adcy6	adenylate_cyclase_6	0.364944	0.411951	0.686498	2.5294	-0.353947	-1.65013	-0.463465	-0.743368	0.0674675	0.466941	-0.662414	1.15803	-0.327698	-0.718057	-0.766153	-0.65215	-1.57151	0.00029719	-0.26547	-1.2	0.072209
ensmusg00000023007	Prpf40b	PRP40_pre-mRNA_processing_factor_40_homolog_B_(yeast)	0.757881	-0.681046	2.17532	0.977082	-0.411764	-2.16639	0.0775479	-0.636876	-0.774989	0.575904	0.273272	0.454596	-0.644979	0.442772	-0.418333	-0.53776	-1.45172	0.02234	-0.050747	-1.04	0.79075
ensmusg00000023176	Cpn2	carboxypeptidase_N_polypeptide_2	0.325419	2.32503	0.210425	0.20112	-1.00367	-1.09901	-1.27155	-1.60741	0.820763	0.19828	1.10188	-0.222423	-0.0778376	0.0609314	0.0380512	-0.4339	-1.35088	0.0026439	-0.030389	-1.02	0.81104
ensmusg00000023467	Tulp2	tubby-like_protein_2	0.609961	2.28307	0.844439	-0.0116323	-0.356146	-0.769726	-0.188759	-0.730209	-1.14729	-0.543439	1.65583	-1.14729	-0.555748	0.494338	-0.437387	-0.68861	-1.61173	0.020249	0.035484	1.02	0.8629
ensmusg00000023764	Sfi1	Sfi1_homolog_spindle_assembly_associated_(yeast)	0.85623	2.31516	0.336103	1.18933	-1.18738	-1.04513	-0.17993	-1.29763	-0.665948	0.568875	0.239664	0.435728	-0.921864	-0.5337	-0.109496	-0.58503	-1.50007	0.001099	-0.12531	-1.09	0.44152
ensmusg00000023795	Pisd-ps2	phosphatidylserine_decarboxylase_pseudogene_2	0.976066	0.463588	1.67992	1.58236	-1.09475	-1.42515	0.920544	0.202606	-1.00834	0.350819	-1.12084	-0.461357	-0.0341045	-0.866696	-0.164675	-0.56368	-1.47803	0.029592	0.16294	1.12	0.52216
ensmusg00000023923	Tbc1d5	TBC1_domain_family_member_5	0.260903	1.77306	-0.0944342	0.516167	-0.0739829	-1.05819	-1.4366	-1.36328	1.2301	1.68239	0.0761329	0.0754677	-0.932097	-0.212705	-0.442922	-0.39344	-1.31352	0.025728	-0.24064	-1.18	0.11983
ensmusg00000023953	Polh	polymerase_(DNA_directed)_eta_(RAD_30_related)	1.06796	0.962837	1.04326	0.804743	-2.00788	-1.62746	-0.466575	0.391004	-0.236387	-0.317477	0.538806	1.22679	-0.990627	-0.455861	0.0668569	-0.74278	-1.6734	0.0038149	-0.25536	-1.19	0.2462
ensmusg00000023959	Clic5	chloride_intracellular_channel_5	-0.0147089	0.84443	1.57695	2.287	-1.2389	-1.35814	0.187031	0.639693	-0.109004	-0.327197	-0.0202503	-0.416731	-0.652696	-0.539803	-0.857671	-0.69439	-1.6182	0.017527	-0.29839	-1.23	0.24821
ensmusg00000023968	Crip3	cysteine-rich_protein_3	3.17472	-0.272557	0.353572	0.262807	-0.356541	-0.780523	0.0600533	-0.579357	-0.780523	0.537032	-0.0481935	0.489145	-0.712592	-0.780523	-0.566523	-0.57511	-1.48979	0.033824	-0.34062	-1.27	0.099259
ensmusg00000023977	Ubr2	ubiquitin_protein_ligase_E3_component_n-recognin_2	0.594869	1.65147	0.861007	0.733081	-1.48918	-2.11977	0.253805	-0.492669	-0.735385	0.721379	-0.137768	-0.985498	0.62126	0.10754	0.415854	-0.40243	-1.32173	0.0036099	0.20532	1.15	0.10015
ensmusg00000024054	Smchd1	SMC_hinge_domain_containing_1	0.811684	0.202481	1.08738	0.799687	-1.06138	-2.6555	-0.355229	-0.368156	0.0403155	0.263683	-0.525889	1.31772	0.75501	-0.565522	0.253717	-0.46924	-1.38438	0.007886	0.04254	1.03	0.77291
ensmusg00000024070	Prkd3	protein_kinase_D3	1.0734	-0.0631866	1.90896	1.44434	-1.45776	-0.930263	-0.505645	-0.64261	-0.504438	1.17601	-0.147027	0.421136	0.0148294	-0.794191	-0.993542	-0.62903	-1.54652	2.24e-06	-0.20127	-1.15	0.13075
ensmusg00000024135	Srbd1	S1_RNA_binding_domain_1	0.220757	0.809967	0.708084	0.734261	-0.0417878	-0.994216	-1.44762	-2.19434	0.233749	1.51173	-0.336698	0.40238	0.0985564	1.06553	-0.77035	-0.56281	-1.47714	0.0060103	-0.016252	-1.01	0.92712
ensmusg00000024169	Ift140	intraflagellar_transport_140	0.662359	0.146126	0.277411	1.66917	-0.274844	-1.63758	-0.797472	-0.858753	-0.871023	2.0216	-0.117411	0.914346	-0.149147	-0.0778274	-0.906951	-0.78189	-1.71938	0.00053067	-0.30025	-1.23	0.18989
ensmusg00000024228	Nudt12	nudix_(nucleoside_diphosphate_linked_moiety_X)-type_motif_12	1.07132	-0.721424	1.4119	0.98637	-1.33336	-0.831295	0.165691	-0.901007	0.724068	1.47965	-0.423433	0.34102	0.3381	-1.52206	-0.785534	-0.26099	-1.1983	0.03914	-0.15156	-1.11	0.25114
ensmusg00000024251	Thada	thyroid_adenoma_associated	0.00279922	1.30084	0.80846	0.322599	-0.864202	-1.52683	-0.504275	-1.34331	1.40638	1.25027	-0.765517	1.27851	-0.343774	-0.586011	-0.435939	-0.63325	-1.55106	0.0004937	-0.34063	-1.27	0.066661
ensmusg00000024254	Abcg8	ATP-binding_cassette_sub-family_G_(WHITE)_member_8	1.35057	1.41999	0.67036	1.73041	-0.484911	-0.990607	-0.0726702	-0.43058	0.0554045	0.982827	-0.525213	-0.843992	-1.52773	-0.413931	-0.919923	-0.62515	-1.54237	2.72e-06	-0.29838	-1.23	0.087598
ensmusg00000024271	Elp2	elongator_acetyltransferase_complex_subunit_2	0.607115	-0.262652	1.0555	-0.153845	-1.10473	-1.97315	-0.896205	-0.62155	0.177931	2.08722	0.795978	0.389567	-0.792687	0.546395	0.145121	-0.25916	-1.19678	0.047592	-0.071361	-1.05	0.59906
ensmusg00000024277	Mapre2	microtubule-associated_protein_RP/EB_family_member_2	0.913749	0.699628	1.94186	1.62826	0.392666	-0.634476	-0.315262	0.0888315	-1.63436	-0.158982	-0.0419416	-0.125609	-1.31576	-0.485262	-0.953344	-0.40904	-1.3278	0.013132	-0.094108	-1.07	0.63648
ensmusg00000024300	Myo1f	myosin_IF	0.109776	1.04035	0.517689	1.96582	-0.716166	-1.24628	-1.14892	0.126016	-0.764727	0.589288	0.018755	1.48036	-1.29264	0.0760407	-0.755359	-0.85641	-1.81053	0.0023639	-0.43715	-1.35	0.12007
ensmusg00000024304	Cdh2	cadherin_2	0.415226	0.462817	1.53907	1.71771	-0.463605	-2.71952	-0.24118	-0.346372	-0.230605	0.454766	0.00591714	-0.201158	0.0910464	-0.441165	-0.0429518	-0.36182	-1.28505	0.010764	0.044072	1.03	0.68151
ensmusg00000024413	Npc1	Niemann-Pick_type_C1	-0.0424012	1.09244	0.205695	0.605554	-1.86662	-1.9111	0.0763797	-0.929201	-0.240911	0.401748	-0.725202	1.21736	1.37298	0.345842	0.397434	-0.54041	-1.45439	0.00090812	0.22926	1.17	0.075982
ensmusg00000024420	Zfp521	zinc_finger_protein_521	-0.607546	1.65379	0.543078	-0.230751	-0.541033	-1.26915	-0.547376	-1.08071	1.0811	0.0949565	1.84421	0.75272	0.194417	-0.618548	-1.26915	-0.57558	-1.49028	0.038304	-0.48842	-1.4	0.070783
ensmusg00000024421	Lama3	laminin_alpha_3	1.1389	0.616683	0.226292	1.69701	0.886559	-1.67851	-0.65946	-0.515824	-1.4298	1.20722	0.0368247	-0.286269	-0.431686	-1.10734	0.299395	-0.50285	-1.41701	0.045942	-0.057714	-1.04	0.81784
ensmusg00000024457	Trim26	tripartite_motif-containing_26	0.735154	1.47688	0.415509	1.83959	-0.547605	-0.604212	0.89467	-0.149632	-1.03691	0.434205	-0.832595	0.70403	-0.9577	-1.34751	-1.02387	-0.37266	-1.29474	0.016717	-0.29181	-1.22	0.060134
ensmusg00000024483	Ankhd1	ankyrin_repeat_and_KH_domain_containing_1	-0.244005	0.632107	0.470162	0.445376	-1.50054	-2.66526	0.26691	-0.0633167	1.52974	0.0562363	0.279115	-0.685661	0.57653	0.624486	0.27812	-0.36391	-1.28691	0.044091	0.1055	1.08	0.50341
ensmusg00000024498	Tcerg1	transcription_elongation_regulator_1_(CA150)	1.32145	2.04922	0.852787	0.582912	-0.0511418	-1.18908	-1.24591	0.221358	-0.932936	-0.0528506	0.517151	-0.17001	-1.31806	0.375309	-0.960195	-0.32472	-1.25242	0.047716	-0.027149	-1.02	0.86876
ensmusg00000024590	Lmnb1	lamin_B1	-0.102097	1.3496	0.519338	2.2388	-0.942194	-0.307483	-0.531466	-0.363048	0.607047	0.56049	-1.27482	0.0211949	-0.899874	-1.43483	0.559339	-0.53305	-1.44699	0.02162	-0.15072	-1.11	0.55857
ensmusg00000024600	Slc27a6	solute_carrier_family_27_(fatty_acid_transporter)_member_6	-0.142384	2.50875	1.56541	0.985385	0.000327605	-0.853874	-0.853874	-0.853874	-0.853874	-0.295033	0.39457	-0.598072	-0.853874	-0.0142835	-0.135294	-0.48233	-1.397	0.039579	0.0067443	1	0.96911
ensmusg00000024603	Dctn4	dynactin_4	2.05477	0.897149	1.25117	-0.00288223	-0.935439	-1.73922	-0.56524	-1.57721	-0.375916	0.688251	0.232085	0.0420968	-0.0681532	-0.0518518	0.150396	-0.28438	-1.21789	0.033862	0.053266	1.04	0.66141
ensmusg00000024621	Csf1r	colony_stimulating_factor_1_receptor	-0.847766	2.81339	0.594202	1.29911	0.41316	-0.854661	-0.914363	-0.0224428	-0.400917	-0.556414	-0.657734	-0.154517	-0.7181	-0.265855	0.272905	-0.47156	-1.38661	0.032758	0.17079	1.13	0.22603
ensmusg00000024675	Ms4a4c	membrane-spanning_4-domains_subfamily_A_member_4C	0.798061	0.385644	3.07491	-0.670659	-0.670659	-0.670659	-0.524996	-0.670659	-0.670659	0.194548	0.735058	-0.0105987	-0.246874	-0.381799	-0.670659	-0.4045	-1.32363	0.046593	-0.14383	-1.1	0.41614
ensmusg00000024694	Keg1	kidney_expressed_gene_1	2.2702	-0.421522	1.19326	1.30423	-0.153351	-0.432928	-0.604746	-0.590142	-1.06915	1.16324	0.0922706	-0.981036	-0.748342	-0.324802	-0.69717	-0.5049	-1.41902	0.0043257	-0.084404	-1.06	0.65932
ensmusg00000024759	Atl3	atlastin_GTPase_3	-0.351133	0.452617	1.10671	0.61604	-1.89711	-0.961484	-0.182985	-1.14687	-0.0325483	1.99157	-0.983411	0.345823	0.994479	0.298911	-0.250617	-0.31391	-1.24307	0.0094299	0.079881	1.06	0.53861
ensmusg00000024769	Cdc42bpg	CDC42_binding_protein_kinase_gamma_(DMPK-like)	0.741492	0.130494	1.80979	1.71127	-0.272772	-0.674637	0.524647	-0.561173	-1.48119	0.536482	-1.19796	0.697364	-0.140503	-0.800851	-1.02245	-0.39691	-1.31668	0.0084421	-0.02169	-1.02	0.90617
ensmusg00000024900	Cpt1a	carnitine_palmitoyltransferase_1a_liver	0.202671	2.36266	0.0402115	-0.0834768	-0.0531476	-2.35527	-0.753522	-0.603373	0.599976	0.647566	0.92987	-0.230441	-0.36084	-0.163256	-0.179627	-0.35417	-1.27825	0.033904	-0.092423	-1.07	0.44608
ensmusg00000024921	Smarca2	SWI/SNF_related_matrix_associated_actin_dependent_regulator_of_chromatin_subfamily_a_member_2	0.409935	1.2669	0.919092	1.49889	-0.301249	-2.0125	-1.10027	-1.32187	0.351183	0.810235	0.492532	0.220581	-0.207546	-0.0677926	-0.958115	-0.7643	-1.69855	7.46e-06	-0.23005	-1.17	0.080359
ensmusg00000024937	Ehbp1l1	EH_domain_binding_protein_1-like_1	0.823607	1.40427	-0.121052	1.52898	-1.14919	-0.888197	-0.935163	0.484399	-1.0554	1.01191	-0.960423	1.20844	-1.0772	0.035481	-0.310467	-0.44804	-1.36419	0.022607	-0.072505	-1.05	0.72115
ensmusg00000024975	Pdcd4	programmed_cell_death_4	0.877134	1.14466	0.10699	1.41798	-1.83832	-1.14911	-0.597364	-1.4005	0.761621	-0.0388113	0.43587	1.23626	0.109613	-0.537322	-0.52869	-0.71203	-1.63811	1.8e-06	-0.21162	-1.16	0.10538
ensmusg00000024983	Vti1a	vesicle_transport_through_interaction_with_t-SNAREs_1A	0.253099	0.299429	0.495559	0.1079	-0.922732	-1.48822	-0.49193	-2.20998	0.759791	0.878718	0.457351	1.79556	-0.589122	0.489894	0.164678	-0.32407	-1.25186	0.036348	-0.10037	-1.07	0.47219
ensmusg00000024985	Tcf7l2	transcription_factor_7_like_2_T_cell_specific_HMG_box	1.37345	2.28954	0.246702	0.397571	-1.99628	-0.869629	0.344486	-0.880539	0.116694	-0.138426	-0.332318	0.567283	-0.485849	-0.0753746	-0.557307	-0.72772	-1.65602	0.0013616	-0.11191	-1.08	0.47301
ensmusg00000025077	Dclre1a	DNA_cross-link_repair_1A_PSO2_homolog_(S._cerevisiae)	0.594311	0.554792	1.27405	1.75996	-1.39893	-1.38619	-0.729176	-1.04782	1.14016	0.179455	0.129114	0.179661	-0.549158	-1.119	0.418771	-0.50354	-1.41769	0.00055956	-0.12052	-1.09	0.46269
ensmusg00000025154	Arhgap19	Rho_GTPase_activating_protein_19	-0.643405	0.508336	1.06786	1.17721	-1.51728	-0.635926	-0.637669	-0.774674	-1.06962	1.28993	0.749793	1.68824	-0.407312	0.0413335	-0.836806	-0.62951	-1.54704	0.010764	-0.32436	-1.25	0.19677
ensmusg00000025159	Mms19	MMS19_(MET18_S._cerevisiae)	0.696135	0.408982	-0.608465	0.575667	-1.33158	-0.890582	-0.561848	-0.944191	0.418137	-0.211203	2.13831	-1.54619	0.0191317	0.889953	0.947732	-0.29285	-1.22506	0.047803	0.13493	1.1	0.48019
ensmusg00000025194	Abcc2	ATP-binding_cassette_sub-family_C_(CFTR/MRP)_member_2	0.144155	1.10949	1.10538	0.219627	-1.03794	-1.42372	0.124828	-0.516397	-0.0720064	0.915982	-1.37973	-1.72954	0.957149	1.09451	0.488211	-0.36787	-1.29045	0.0039156	0.41669	1.33	0.011447
ensmusg00000025197	Cyp2c44	cytochrome_P450_family_2_subfamily_c_polypeptide_44	0.200555	0.113035	0.935721	2.32042	-1.01194	-1.86336	-0.10204	0.637323	-0.281434	-0.263361	1.16108	-0.888762	-0.179753	-0.665527	-0.111965	-0.55404	-1.46819	0.0085648	-0.054419	-1.04	0.76258
ensmusg00000025207	Sema4g	sema_domain_immunoglobulin_domain_(Ig)_transmembrane_domain_(TM)_and_short_cytoplasmic_domain_(semaphorin)_4G	0.86244	0.776155	0.93946	1.93911	-1.30491	-1.25734	-0.323276	-0.937603	0.354249	0.353882	1.12008	-1.29882	-0.237403	-0.56018	-0.425841	-0.59016	-1.50541	5.97e-07	-0.093468	-1.07	0.56843
ensmusg00000025209	Peo1	progressive_external_ophthalmoplegia_1_(human)	0.585094	-0.0561856	1.31418	0.651092	-2.18083	-1.82303	0.973842	-0.0982594	0.149985	1.18136	0.209924	0.141953	0.199636	-0.337899	-0.910865	-0.40439	-1.32353	0.036673	-0.15017	-1.11	0.28743
ensmusg00000025217	Btrc	beta-transducin_repeat_containing_protein	1.18321	0.408031	1.35336	0.679914	-0.0350981	-0.600237	-0.581518	-0.820804	-1.51868	1.1386	-0.932624	1.45018	-1.28935	-0.683118	0.248139	-0.34424	-1.26948	0.024171	-0.076058	-1.05	0.68688
ensmusg00000025218	Poll	polymerase_(DNA_directed)_lambda	1.51122	-0.302366	2.23816	-0.200334	-0.54124	-0.794476	0.0511543	-0.91799	-0.231033	0.568619	-0.698019	1.46982	-1.11279	-0.491343	-0.549388	-0.38233	-1.30345	0.049033	-0.23101	-1.17	0.21014
ensmusg00000025224	Gbf1	golgi-specific_brefeldin_A-resistance_factor_1	-0.386298	0.652596	1.1477	-0.367271	-0.786831	-1.94796	-1.43766	-1.33364	0.695368	1.30924	0.0389549	0.797701	0.58286	0.553562	0.481685	-0.4364	-1.35322	0.0023392	0.035826	1.03	0.74107
ensmusg00000025255	Zfhx4	zinc_finger_homeodomain_4	0.402992	0.00585821	1.08694	0.805552	-1.36303	-2.49437	0.840474	-0.405272	-0.642043	0.596702	0.0845388	-0.82891	0.500254	1.12325	0.287052	-0.41486	-1.33317	0.035437	0.29701	1.23	0.055491
ensmusg00000025262	Fam120c	family_with_sequence_similarity_120_member_C	1.11052	1.31351	-0.443035	0.345334	-0.751203	0.201691	-2.23041	-1.52776	-0.595388	0.702144	-0.602907	0.58955	0.586236	0.827875	0.473837	-0.49405	-1.40839	0.045714	0.25078	1.19	0.18308
ensmusg00000025316	Banp	BTG3_associated_nuclear_protein	0.613915	0.0696267	0.779461	-0.0525768	-2.15408	0.074275	-0.579146	-1.11949	0.843975	-0.849296	-0.787681	1.76177	-0.0928651	0.249067	1.24305	-0.52154	-1.43549	0.036805	0.13503	1.1	0.56298
ensmusg00000025317	Car5a	carbonic_anhydrase_5a_mitochondrial	0.507274	0.421199	0.209272	2.70606	-1.55073	0.447823	-0.711371	-0.626544	-0.668332	0.895245	0.123973	0.0382991	-0.345621	-0.359862	-1.08668	-0.51959	-1.43355	0.011097	-0.19758	-1.15	0.23116
ensmusg00000025323	Sp4	trans-acting_transcription_factor_4	1.0086	1.36916	0.420457	2.1287	-0.0978043	-0.485824	0.150112	0.496214	-1.40236	0.474758	-0.618546	-0.787561	-0.837221	-1.31922	-0.499471	-0.45854	-1.37415	0.01814	-0.10059	-1.07	0.67041
ensmusg00000025332	Kdm5c	lysine_(K)-specific_demethylase_5C	0.314375	-0.0654947	0.65729	0.226254	-0.993982	-2.22552	-0.46292	-0.697333	1.64595	1.28158	-1.19252	0.717902	-0.160877	0.456576	0.498727	-0.32151	-1.24964	0.011854	0.0022893	1	0.98744
ensmusg00000025355	Mmp19	matrix_metallopeptidase_19	0.258418	0.600485	1.60441	1.69301	-1.40252	-1.38622	-1.05737	-0.599404	-0.24858	1.34733	-0.536325	0.491957	-0.198978	-0.000614121	-0.565593	-0.79949	-1.74049	1.68e-08	-0.10437	-1.08	0.47262
ensmusg00000025366	Esyt1	extended_synaptotagmin-like_protein_1	1.9952	1.35563	0.0818844	0.449871	-0.415102	-1.20145	-1.00237	-1.65971	-0.255002	0.382071	0.0209	1.39234	-0.446975	-0.302617	-0.394668	-0.50856	-1.42263	0.0035666	-0.11891	-1.09	0.39472
ensmusg00000025369	Smarcc2	SWI/SNF_related_matrix_associated_actin_dependent_regulator_of_chromatin_subfamily_c_member_2	0.457478	-0.165304	1.23764	1.8462	-1.44564	-1.95912	0.756246	-0.300493	-0.404633	0.9969	-0.129828	0.402484	-0.0383276	-0.860637	-0.392962	-0.41143	-1.33	0.011058	-0.10267	-1.07	0.36428
ensmusg00000025404	R3hdm2	R3H_domain_containing_2	2.1018	0.792972	0.437466	0.767667	-0.272762	-2.52895	-0.0233588	-0.70733	0.0160186	0.79172	-0.00504701	-0.0854068	-0.341028	-0.526845	-0.416924	-0.41081	-1.32943	0.0098015	-0.066662	-1.05	0.54077
ensmusg00000025574	Tk1	thymidine_kinase_1	-0.0853066	-0.596925	0.450555	2.33685	-0.773992	-1.14087	-0.400919	-0.457764	-0.000435937	1.4784	1.15133	-1.11586	0.339598	-0.845492	-0.339169	-0.67911	-1.60115	0.0061473	-0.26409	-1.2	0.31294
ensmusg00000025584	Pde8a	phosphodiesterase_8A	0.0577636	-0.680114	1.77648	1.68902	-0.096359	-1.51294	-0.690204	-0.244777	-0.220021	1.18085	1.14131	-0.170311	-0.855644	-1.03315	-0.341912	-0.33221	-1.25894	0.037502	-0.25866	-1.2	0.071522
ensmusg00000025612	Bach1	BTB_and_CNC_homology_1	0.191785	0.180891	0.143477	0.422818	-1.91247	-0.0225558	-0.651076	-1.10784	1.48249	-0.543242	-0.862155	-0.593823	0.523977	1.99976	0.747964	-0.34565	-1.27072	0.025865	0.35995	1.28	0.03783
ensmusg00000025743	Sdc3	syndecan_3	-0.803772	2.65273	0.514088	1.5595	0.201773	-1.02435	-0.963749	-0.171968	-0.205311	0.109613	-0.766449	0.072038	-0.680042	-0.659928	0.165821	-0.47725	-1.39209	0.01957	-0.0060448	-1	0.96392
ensmusg00000025764	Jade1	jade_family_PHD_finger_1	1.21806	0.409478	1.83408	1.62182	-0.219362	-1.89929	-0.0281837	-0.183249	-0.84387	0.175109	-0.925829	0.318913	-0.43607	-0.860245	-0.181358	-0.39526	-1.31518	0.0038215	0.033507	1.02	0.76322
ensmusg00000025795	Rassf3	Ras_association_(RalGDS/AF-6)_domain_family_member_3	0.87821	-0.0467677	1.41278	0.411982	-0.0987763	-1.53603	-0.613208	-0.193719	0.977899	1.7024	-1.80882	0.0497486	0.206003	-0.992482	-0.349214	-0.37727	-1.29888	0.0096772	-0.10447	-1.08	0.57839
ensmusg00000025810	Nrp1	neuropilin_1	1.16099	0.590949	1.19022	0.247645	-0.722061	-1.13762	-0.519081	-0.613486	2.07997	0.0516127	-1.22672	0.977586	-0.543753	-0.989925	-0.546331	-0.53695	-1.4509	1.42e-05	-0.32184	-1.25	0.08235
ensmusg00000025813	Homer2	homer_homolog_2_(Drosophila)	0.655944	0.278746	0.765527	2.06082	-1.22077	-0.201436	-0.0610458	0.046843	-0.563621	1.80258	-0.770852	-0.0725567	-0.474096	-1.44602	-0.800056	-0.38574	-1.30653	0.011618	-0.2681	-1.2	0.11646
ensmusg00000025815	Dhtkd1	dehydrogenase_E1_and_transketolase_domain_containing_1	0.11811	1.19637	-0.454752	0.971905	-1.08297	-1.29622	-0.458612	-1.46586	1.15641	0.228164	1.70548	-1.22337	0.600815	-0.131235	0.135768	-0.48806	-1.40256	0.0014363	-0.018925	-1.01	0.91771
ensmusg00000025876	Unc5a	unc-5_homolog_A_(C._elegans)	0.42809	2.47056	0.221149	0.879041	-0.915431	-0.467661	-0.585728	0.02966	0.100503	-0.350125	-1.14602	1.06081	0.230374	-1.66858	-0.286645	-0.56571	-1.48012	0.036361	-0.13779	-1.1	0.62739
ensmusg00000025885	Myo5b	myosin_VB	0.0870178	0.33539	1.62898	0.95023	-0.629355	-2.82904	0.12485	-0.862432	0.382242	0.743301	-0.210144	0.445358	-0.351478	0.295886	-0.110809	-0.30529	-1.23567	0.033345	0.006524	1	0.95576
ensmusg00000025931	Paqr8	progestin_and_adipoQ_receptor_family_member_VIII	-0.497729	1.5401	1.29922	2.11213	-1.00284	-0.49518	-0.75611	-0.725579	0.01026	0.911427	-0.891032	0.0309295	-0.837685	0.0455519	-0.743466	-0.91509	-1.88569	0.0023824	-0.21149	-1.16	0.45227
ensmusg00000025950	Idh1	isocitrate_dehydrogenase_1_(NADP+)_soluble	1.8634	-0.308646	1.07914	0.816037	-0.929447	-0.703086	-0.117326	-0.0693876	-0.369669	1.49639	-0.735656	1.00415	-0.920942	-1.39623	-0.708722	-0.26038	-1.19779	0.030123	-0.21605	-1.16	0.056455
ensmusg00000026043	Col3a1	collagen_type_III_alpha_1	0.187397	1.81365	0.306126	1.16957	0.411805	-1.89334	0.00896324	-0.926892	-0.138881	-0.253293	1.31055	-0.201355	0.435546	-1.31881	-0.911028	-0.55046	-1.46455	0.018816	-0.27524	-1.21	0.20428
ensmusg00000026083	Eif5b	eukaryotic_translation_initiation_factor_5B	1.20615	0.723451	0.179883	-0.383062	-0.223829	-1.49771	-1.13297	-1.06005	-0.505307	-0.797274	-0.222714	0.486282	0.183174	2.32781	0.716171	-0.28976	-1.22244	0.037892	0.32291	1.25	0.014987
ensmusg00000026098	Pms1	postmeiotic_segregation_increased_1_(S._cerevisiae)	0.568568	1.06802	2.08044	-0.0563188	-2.05304	-0.476542	-0.0712091	-0.429523	-1.28226	0.802139	-0.749077	-0.106375	0.403636	0.653062	-0.351517	-0.51859	-1.43255	0.029883	0.25189	1.19	0.26618
ensmusg00000026222	Sp100	nuclear_antigen_Sp100	-0.045527	1.1082	0.50875	1.15401	-1.767	-2.51478	-0.218152	0.204333	0.833334	0.441908	0.390426	0.640567	-0.223007	-0.32606	-0.187008	-0.62836	-1.54581	0.02585	-0.25211	-1.19	0.21202
ensmusg00000026255	Efhd1	EF_hand_domain_containing_1	0.423073	-0.131915	2.88765	-0.300577	-0.921055	-0.921055	-0.349742	-0.647602	-0.0914573	0.869945	0.0744274	0.804851	-0.921055	-0.921055	0.14557	-0.56673	-1.48116	0.024351	-0.29583	-1.23	0.18465
ensmusg00000026259	Ngef	neuronal_guanine_nucleotide_exchange_factor	0.791377	1.69692	0.303079	2.38759	-0.333495	-0.109424	-1.0766	-1.0142	0.17438	-0.00362091	-0.0948817	-0.856757	-1.02063	-0.0903792	-0.753365	-0.97127	-1.96057	1.84e-05	-0.23793	-1.18	0.27748
ensmusg00000026303	Mlph	melanophilin	1.02699	0.195803	-1.01532	0.806004	-1.07654	-0.781393	-1.1382	-0.905878	0.965247	0.59412	2.2106	0.337587	-0.0415039	-0.164235	-1.01327	-0.65623	-1.57596	0.029194	-0.52609	-1.44	0.064479
ensmusg00000026417	Pigr	polymeric_immunoglobulin_receptor	0.688882	1.33785	0.930171	1.6892	-0.744532	-1.50255	-0.142578	1.34881	0.179286	-0.66534	-0.946636	-0.708622	-0.705809	0.215387	-0.97352	-0.31376	-1.24294	0.029416	0.080356	1.06	0.54884
ensmusg00000026425	Srgap2	SLIT-ROBO_Rho_GTPase_activating_protein_2	-0.322105	0.215291	2.24592	1.05793	0.190112	-2.15187	-0.4341	-0.423514	-0.310799	0.7773	-0.167012	0.953947	-0.353774	-0.828897	-0.448429	-0.44645	-1.36268	0.031436	-0.21231	-1.16	0.14649
ensmusg00000026437	Cdk18	cyclin-dependent_kinase_18	0.444429	1.57369	0.829261	1.74416	-0.483602	-0.561697	-1.69557	-1.45854	-0.359159	0.639226	-0.415236	-0.486638	-0.119465	0.889584	-0.540448	-0.4926	-1.40698	0.0019393	0.12634	1.09	0.37387
ensmusg00000026473	Glul	glutamate-ammonia_ligase_(glutamine_synthetase)	0.396253	0.309605	0.808661	0.750008	-1.13386	-0.851151	0.0866618	-1.32173	0.572525	1.20311	-2.17147	1.48541	0.11929	-0.0198809	-0.233433	-0.4162	-1.33441	0.00085547	-0.0052954	-1	0.97735
ensmusg00000026496	Parp1	poly_(ADP-ribose)_polymerase_family_member_1	-0.0529944	1.37401	1.90811	0.979723	-0.180408	-0.817919	-0.841167	-1.28707	-0.259736	0.584161	-0.337739	1.33221	-0.767822	-1.14972	-0.483652	-0.40008	-1.31958	0.0061278	-0.19524	-1.14	0.10929
ensmusg00000026516	Nvl	nuclear_VCP-like	1.71712	-0.212781	1.28339	0.107983	-1.41498	-1.37508	-0.724703	-1.37589	0.771815	1.07851	0.669802	0.609896	-0.500461	-0.26789	-0.366737	-0.46146	-1.37693	0.003397	-0.18809	-1.14	0.1873
ensmusg00000026519	Tmem63a	transmembrane_protein_63a	0.322961	0.144771	0.0513167	0.658484	-0.618028	-1.63317	-0.149726	-0.743016	-1.06004	1.26916	0.536632	2.47026	-0.312667	-0.745516	-0.191425	-0.33431	-1.26077	0.042575	-0.25147	-1.19	0.17131
ensmusg00000026579	F5	coagulation_factor_V	-0.220388	1.24506	0.785537	0.638672	-0.692121	-2.77311	0.261174	-0.139088	0.227219	0.739217	-0.037139	-1.20121	0.404537	0.939158	-0.177517	-0.37099	-1.29324	0.037543	0.17678	1.13	0.23007
ensmusg00000026773	Pfkfb3	6-phosphofructo-2-kinase/fructose-26-biphosphatase_3	-0.0380011	1.86534	0.793409	-0.323374	-0.796604	0.0371238	-0.631363	-0.819454	0.01193	-0.597713	-0.922194	-0.188745	-0.583475	2.52662	-0.333492	-0.79514	-1.73525	0.0012423	0.44228	1.36	0.12361
ensmusg00000026781	Acbd5	acyl-Coenzyme_A_binding_domain_containing_5	1.75265	-0.181322	1.76504	1.13547	0.125212	-1.07654	-0.181579	-0.37012	-0.919437	1.14112	-0.360785	-0.28691	-0.254233	-1.37089	-0.91767	-0.3289	-1.25606	0.011454	-0.11815	-1.09	0.35217
ensmusg00000026803	Ttf1	transcription_termination_factor_RNA_polymerase_I	-0.169724	-0.0753777	1.91526	-0.562197	-2.06963	-1.15653	-0.149291	-0.93306	0.711152	0.78596	1.41226	0.043287	0.54353	-0.0828932	-0.21275	-0.40755	-1.32643	0.030953	-0.10733	-1.08	0.51271
ensmusg00000026842	Abl1	c-abl_oncogene_1_non-receptor_tyrosine_kinase	0.670267	1.80686	0.853483	1.1883	-1.75195	-0.830708	0.685526	0.491642	-0.787981	0.429658	-0.681511	0.430778	-0.945574	-0.545027	-1.01377	-0.38572	-1.30651	0.022292	-0.13494	-1.1	0.30953
ensmusg00000026932	Nacc2	nucleus_accumbens_associated_2_BEN_and_BTB_(POZ)_domain_containing	0.335029	-0.100128	0.835839	1.5573	-1.43229	-2.06755	0.643661	-0.417587	-0.377091	1.14392	-0.0551645	1.14143	0.227367	-0.74433	-0.690409	-0.41874	-1.33676	0.017648	-0.16649	-1.12	0.23193
ensmusg00000026944	Abca2	ATP-binding_cassette_sub-family_A_(ABC1)_member_2	-0.317103	2.12539	0.891172	1.28394	0.230859	-1.14522	0.235295	-0.638581	-0.846939	1.26099	-0.439554	-1.42234	-0.435108	-0.606039	-0.176764	-0.3773	-1.29891	0.026659	0.053072	1.04	0.76119
ensmusg00000026980	Ly75	lymphocyte_antigen_75	1.50418	1.70222	0.13862	0.9032	1.25545	-0.825496	-0.839186	-1.01928	-0.870229	-1.05366	-0.164704	1.00008	-0.587792	-0.806407	-0.337004	-0.61789	-1.53463	0.032637	-0.14153	-1.1	0.61495
ensmusg00000026991	Pkp4	plakophilin_4	0.824674	0.286862	1.90494	1.13722	-0.208972	-1.67026	0.189144	0.440862	-0.6578	1.09692	-0.716895	0.234117	-0.57278	-1.36949	-0.918551	-0.3817	-1.30288	0.015358	-0.25075	-1.19	0.066731
ensmusg00000027048	Abcb11	ATP-binding_cassette_sub-family_B_(MDR/TAP)_member_11	0.438484	0.552512	2.43118	0.506054	-1.23526	-1.49404	0.667195	0.314797	0.0080099	0.926874	-0.251551	-0.84458	-0.697875	-0.524678	-0.797123	-0.29588	-1.22763	0.028339	-0.075612	-1.05	0.54127
ensmusg00000027167	Elp4	elongation_protein_4_homolog_(S._cerevisiae)	1.55604	0.249437	1.29853	0.651387	-1.54226	-0.528593	0.21158	-0.851734	-1.29928	1.56415	0.0755141	0.537392	-0.261237	-0.605656	-1.05526	-0.51023	-1.42428	0.0052292	-0.20476	-1.15	0.30317
ensmusg00000027187	Cat	catalase	0.505912	0.803579	1.39094	1.93327	-0.560368	-1.6468	-0.434892	-0.249949	-0.0575861	1.36875	-0.856402	-0.772392	-0.0541991	-0.668663	-0.701199	-0.40503	-1.32412	0.00064659	-0.019102	-1.01	0.88372
ensmusg00000027200	Sema6d	sema_domain_transmembrane_domain_(TM)_and_cytoplasmic_domain_(semaphorin)_6D	0.55192	1.50912	0.433966	0.908831	-0.136722	-2.55304	-0.214756	-0.965582	0.712819	-0.556445	0.0194098	0.909038	0.417524	-0.00183135	-1.03424	-0.56867	-1.48316	0.009046	-0.083809	-1.06	0.64279
ensmusg00000027227	Sord	sorbitol_dehydrogenase	0.00155151	-0.100211	1.35066	2.40428	-1.02639	-0.566709	0.150479	0.193199	0.0185579	1.07745	-1.52564	-0.0227291	-0.303605	-0.881492	-0.769396	-0.3616	-1.28485	0.017519	-0.10956	-1.08	0.48807
ensmusg00000027253	Lrp4	low_density_lipoprotein_receptor-related_protein_4	0.631521	0.492217	1.41934	1.93363	0.046472	-1.77717	0.490374	0.185003	-0.484883	0.615859	-1.0643	0.102336	-1.20027	-0.641385	-0.748754	-0.46905	-1.3842	0.017611	-0.22664	-1.17	0.1592
ensmusg00000027255	Arfgap2	ADP-ribosylation_factor_GTPase_activating_protein_2	0.158434	-0.430592	1.24599	0.498386	-1.28209	-0.261503	-1.34472	-1.46966	0.0805942	0.790991	1.77036	1.35479	-0.584614	0.0731111	-0.59948	-0.2614	-1.19864	0.045714	-0.16264	-1.12	0.18694
ensmusg00000027312	Atrn	attractin	0.523655	0.739318	1.11525	0.600398	-0.47895	-2.55751	0.482905	-0.721936	-0.0714751	1.7176	0.454507	-0.514343	-0.406336	-0.627151	-0.255925	-0.43101	-1.34818	0.015571	-0.16101	-1.12	0.25109
ensmusg00000027322	Siglec1	sialic_acid_binding_Ig-like_lectin_1_sialoadhesin	-0.505461	3.02043	0.400567	0.569762	0.307052	-0.987458	-0.185333	-0.939425	-0.801261	-0.0719412	-0.693685	0.103301	-0.752683	-0.119813	0.655951	-0.54438	-1.45839	0.022809	0.22372	1.17	0.24081
ensmusg00000027365	Trpm7	transient_receptor_potential_cation_channel_subfamily_M_member_7	1.92519	1.75892	0.367084	0.672736	-0.680999	-0.817185	1.02785	-0.278559	-0.972733	0.683671	-0.912335	-0.835368	-0.393016	-0.938067	-0.607185	-0.30553	-1.23587	0.036889	0.037011	1.03	0.77681
ensmusg00000027422	Rrbp1	ribosome_binding_protein_1	-0.122063	0.547487	0.825135	0.529561	0.198226	-2.4536	-1.24119	-0.875082	1.29732	-0.0374371	0.49803	1.33781	-0.308625	0.412952	-0.608517	-0.39376	-1.31381	0.016729	-0.15282	-1.11	0.24822
ensmusg00000027508	Pag1	phosphoprotein_associated_with_glycosphingolipid_microdomains_1	1.1785	1.62255	0.832559	1.27731	-0.417866	-2.0749	-0.00055992	-0.540049	0.185135	0.26914	-0.621119	0.164801	-0.383833	-0.00326877	-1.4884	-0.61326	-1.52971	0.0020348	-0.14491	-1.11	0.44282
ensmusg00000027513	Pck1	phosphoenolpyruvate_carboxykinase_1_cytosolic	0.459224	-0.779119	0.426619	0.519569	-2.08593	-0.485771	-1.16948	-1.42251	-0.161706	0.365257	0.85417	0.289068	1.02583	0.644391	1.52038	-0.41921	-1.3372	0.0038056	0.23924	1.18	0.033856
ensmusg00000027605	Acss2	acyl-CoA_synthetase_short-chain_family_member_2	-0.304119	2.32679	0.0502575	1.47785	-0.653153	-0.789431	-1.43648	-1.10081	-0.0818832	1.15948	-0.301702	0.440148	0.029292	-0.330337	-0.485897	-0.39663	-1.31643	0.013817	-0.047597	-1.03	0.6848
ensmusg00000027624	Epb4.1l1	erythrocyte_protein_band_4.1-like_1	1.21735	0.675132	0.775455	0.727782	-0.431303	-1.76388	-0.855559	-0.364229	-0.561483	0.730361	-0.803346	1.89243	0.432965	-1.06957	-0.602104	-0.8379	-1.78745	0.0023057	-0.26119	-1.2	0.33719
ensmusg00000027650	Tti1	TELO2_interacting_protein_1	-0.10548	-0.450971	1.67093	1.22467	-1.25813	-2.48164	-0.236273	0.01629	-0.0918379	0.471522	0.00129117	1.11769	-0.280626	0.0334388	0.369127	-0.5335	-1.44744	0.022137	-0.038067	-1.03	0.8067
ensmusg00000027883	Gpsm2	G-protein_signalling_modulator_2_(AGS3-like_C._elegans)	1.62699	0.613464	1.28211	0.68362	-1.45581	-0.987213	-0.211646	-0.381421	-0.878878	0.286439	-0.426523	1.74877	-0.453452	-1.0659	-0.380558	-0.68586	-1.60866	6.32e-05	-0.24504	-1.19	0.20077
ensmusg00000028003	Lrat	lecithin-retinol_acyltransferase_(phosphatidylcholine-retinol-O-acyltransferase)	0.1322	1.25463	1.06727	1.72852	-0.454666	-0.802231	-1.2965	-1.35146	-0.482007	0.597292	-0.970782	1.27748	0.379829	-0.66913	-0.410442	-0.77828	-1.71508	5.87e-05	-0.051393	-1.04	0.79446
ensmusg00000028005	Gucy1b3	guanylate_cyclase_1_soluble_beta_3	0.952133	0.438136	1.48635	0.263963	-0.0184199	-1.29142	-2.06827	-1.09898	0.10789	0.214431	0.248411	1.22823	-0.000675931	0.700363	-1.16214	-0.49215	-1.40654	0.041039	-0.082783	-1.06	0.71702
ensmusg00000028032	Papss1	3'-phosphoadenosine_5'-phosphosulfate_synthase_1	0.248806	0.22849	2.56321	1.00753	0.0847646	-1.54492	-1.17521	-0.709113	-0.496173	0.539359	-0.0201042	0.798428	-0.703828	-0.323348	-0.497894	-0.646	-1.56482	0.0098528	-0.21198	-1.16	0.34757
ensmusg00000028082	Sh3d19	SH3_domain_protein_D19	0.796974	-0.00541129	1.94868	1.37116	-0.989983	-2.02036	0.62949	-0.537381	-0.486056	0.819175	-0.806876	-0.0985385	0.112218	-0.153165	-0.579924	-0.44158	-1.35809	0.003858	0.059204	1.04	0.6215
ensmusg00000028121	Bcar3	breast_cancer_anti-estrogen_resistance_3	1.78073	0.208081	1.03383	1.37795	-1.92758	-0.23962	0.584295	-0.732788	-0.44024	0.205358	-1.0964	0.679825	-0.0568723	-0.2909	-1.08567	-0.56955	-1.48406	0.0047302	-0.047266	-1.03	0.78097
ensmusg00000028149	Rap1gds1	RAP1_GTP-GDP_dissociation_stimulator_1	0.749458	-0.0406297	2.43439	1.60289	-0.830772	-1.01355	-0.418307	-0.903515	-0.701565	0.810852	-0.855729	0.119522	-0.168833	-0.383216	-0.400988	-0.40138	-1.32077	0.0020991	0.040684	1.03	0.74124
ensmusg00000028150	Rorc	RAR-related_orphan_receptor_gamma	0.553201	1.32191	0.0362909	2.50195	-0.456149	0.938352	-1.01554	-1.28536	-0.282369	0.0608943	-1.01758	0.0395908	-0.763389	-0.243094	-0.388713	-0.54578	-1.45981	0.014847	-0.0043259	-1	0.97796
ensmusg00000028163	Nfkb1	nuclear_factor_of_kappa_light_polypeptide_gene_enhancer_in_B_cells_1_p105	1.16515	-0.0637398	1.15196	0.00589256	-1.10027	-2.18368	-1.38818	0.440807	-0.146797	0.732699	0.872297	1.23616	-0.102105	-0.0265362	-0.59365	-0.34576	-1.27082	0.031135	-0.11321	-1.08	0.38073
ensmusg00000028164	Manba	mannosidase_beta_A_lysosomal	0.0632019	1.02326	0.705846	1.67085	-1.60517	-0.886204	-0.695672	-0.525396	-0.281482	0.118021	-0.0442323	1.92034	-0.274448	0.102729	-1.29164	-0.57599	-1.4907	0.00045027	-0.2041	-1.15	0.2551
ensmusg00000028184	Lphn2	latrophilin_2	1.5576	0.871009	1.35805	0.877663	-1.3504	-1.81692	-0.416925	-0.335048	0.725742	0.93742	-0.567325	-0.209452	-0.837336	-0.363995	-0.430089	-0.92717	-1.90154	5.77e-07	-0.28088	-1.21	0.085442
ensmusg00000028233	Tgs1	trimethylguanosine_synthase_homolog_(S._cerevisiae)	1.21599	1.87277	0.738917	-0.556167	-2.2875	-1.38155	-0.677744	-0.134209	0.107165	0.346069	-0.162996	0.258759	0.344667	-0.11289	0.428723	-0.53393	-1.44787	0.0060059	0.091779	1.07	0.50001
ensmusg00000028273	Pdlim5	PDZ_and_LIM_domain_5	0.27813	0.0439594	1.49635	1.2419	-1.21682	-2.2902	-0.376835	-0.27342	0.900244	0.320787	-1.20044	-0.149618	0.121475	0.864831	0.239656	-0.38621	-1.30696	0.0045871	0.15863	1.12	0.25258
ensmusg00000028289	Epha7	Eph_receptor_A7	1.34647	1.29204	-0.308162	0.846392	-1.25644	-1.99428	-0.165289	-0.987978	0.241015	1.31583	0.251101	0.622727	-0.932637	-0.146608	-0.124184	-0.81132	-1.75482	0.0056113	-0.36296	-1.29	0.16024
ensmusg00000028312	Smc2	structural_maintenance_of_chromosomes_2	0.100393	1.26547	0.706503	1.05123	-0.672352	-2.35856	0.00566388	-1.18985	0.481704	1.29414	0.0565874	0.482455	0.132395	-1.04821	-0.307581	-0.63092	-1.54855	0.019137	-0.27426	-1.21	0.24189
ensmusg00000028344	Invs	inversin	0.262143	0.688264	-0.50469	0.842196	-0.807253	-0.15738	-0.804398	-2.17849	1.87211	0.845777	-0.53582	1.19533	0.159465	-0.636116	-0.241127	-0.3844	-1.30532	0.049839	-0.22157	-1.17	0.18426
ensmusg00000028399	Ptprd	protein_tyrosine_phosphatase_receptor_type_D	0.260076	0.539966	0.951844	1.772	-0.189482	-2.59382	0.687578	-0.523911	0.227295	0.638042	-0.372685	-0.586963	0.510768	-0.725737	-0.594975	-0.42386	-1.34151	0.029357	-0.0081378	-1.01	0.95361
ensmusg00000028405	Aco1	aconitase_1	-0.0732128	0.461276	1.01771	2.47199	-0.857529	-1.54522	-0.454584	-0.484922	-0.0596168	1.16699	0.145224	0.24645	-0.860028	-0.27589	-0.898633	-0.39796	-1.31764	0.0024735	-0.16947	-1.12	0.1342
ensmusg00000028433	Ubap2	ubiquitin-associated_protein_2	1.30759	0.345741	0.977287	0.186909	-0.326156	-2.82995	-0.566159	0.0923873	-0.845756	0.202707	0.255849	-0.176223	-0.455277	0.91271	0.91834	-0.43348	-1.35049	0.03378	0.22924	1.17	0.13668
ensmusg00000028438	Kif24	kinesin_family_member_24	2.42079	-0.241171	1.35795	0.274265	-0.272813	-0.482971	-0.762637	-0.72632	-1.44776	0.993937	-0.125405	-0.143834	0.27974	0.114685	-1.23845	-0.69901	-1.62339	0.020312	-0.00086975	-1	0.99718
ensmusg00000028456	Unc13b	unc-13_homolog_B_(C._elegans)	-0.690454	-0.795275	-0.426274	-0.962239	-0.741331	-1.09286	-1.02913	-1.04418	0.272997	1.60888	1.02927	1.40809	1.01598	0.492713	0.953818	-0.53331	-1.44725	0.022892	-0.068555	-1.05	0.66707
ensmusg00000028465	Tln1	talin_1	-0.499245	0.481258	0.304281	0.747109	-1.40297	-2.51315	-0.381118	-0.877977	1.01824	1.29244	0.155242	0.665918	0.552287	0.433165	0.0245208	-0.45248	-1.36839	0.0038121	-0.034832	-1.02	0.76337
ensmusg00000028467	Gba2	glucosidase_beta_2	1.47999	1.05192	0.802571	2.26953	-0.866174	-0.556609	-0.2504	-0.863649	-0.0309609	0.439773	-0.776375	-0.453316	-0.489975	-0.521431	-1.23489	-0.8942	-1.85858	1.11e-06	-0.23202	-1.17	0.27316
ensmusg00000028469	Npr2	natriuretic_peptide_receptor_2	-0.170219	0.506402	1.3615	1.36374	0.229146	-0.632051	-0.368749	-0.696924	-0.0613626	1.23952	-2.23768	-1.23504	0.579572	0.566723	-0.44457	-0.33487	-1.26126	0.021766	0.31215	1.24	0.13339
ensmusg00000028479	Gne	glucosamine_(UDP-N-acetyl)-2-epimerase/N-acetylmannosamine_kinase	-0.0998827	0.716275	-0.755471	0.0838162	-2.05028	-0.637796	-0.92334	-0.972021	0.924513	-0.378743	1.43275	-0.412634	0.934174	0.834111	1.30453	-0.3281	-1.25536	0.029629	0.19707	1.15	0.19605
ensmusg00000028517	Ppap2b	phosphatidic_acid_phosphatase_type_2B	1.08216	0.148121	0.961636	0.613446	-2.55089	-1.35525	0.0767685	0.114747	0.28048	1.11473	-0.410289	1.09057	-0.389296	-0.461976	-0.314957	-0.513	-1.42701	0.0085253	-0.21036	-1.16	0.069574
ensmusg00000028565	Nfia	nuclear_factor_I/A	0.588086	1.43161	0.405683	0.257326	-1.34524	-2.38102	-0.685275	-1.05853	0.770551	-0.0207605	0.897786	-0.12067	-0.00612845	0.423664	0.842926	-0.65704	-1.57684	4.74e-05	0.071173	1.05	0.61698
ensmusg00000028580	Pum1	pumilio_RNA-binding_family_member_1	0.64143	0.339437	0.69117	0.682145	-2.36926	-1.9169	0.564931	-0.438539	-0.0849572	0.87192	-0.705909	-0.0577337	1.11229	0.345708	0.324268	-0.43014	-1.34736	0.011359	0.21551	1.16	0.086135
ensmusg00000028653	Trit1	tRNA_isopentenyltransferase_1	0.843499	-0.153995	1.74818	1.00263	-1.70845	-0.0307923	-1.01664	-0.723941	-0.410591	1.5584	-0.803328	0.932519	-0.598886	-0.159212	-0.479399	-0.40449	-1.32362	0.017628	-0.096481	-1.07	0.55629
ensmusg00000028698	Pik3r3	phosphatidylinositol_3_kinase_regulatory_subunit_polypeptide_3_(p55)	2.23744	1.7231	0.755249	0.266339	-0.111564	-1.1014	-0.49869	-0.731561	-0.548085	0.714859	-1.13429	-0.13038	-0.186326	-1.0949	-0.159783	-0.90406	-1.87132	0.00050271	-0.056956	-1.04	0.83549
ensmusg00000028759	Hp1bp3	heterochromatin_protein_1_binding_protein_3	0.381459	0.00113688	1.25305	1.32512	-1.50318	-1.46095	0.0485566	-1.32275	1.28419	0.538721	-0.156319	1.16897	-0.12561	-0.7888	-0.643593	-0.31048	-1.24012	0.0067245	-0.13481	-1.1	0.24319
ensmusg00000028809	Srrm1	serine/arginine_repetitive_matrix_1	1.47416	1.17675	1.10394	0.30548	-0.690387	-1.59442	-0.773722	-0.253549	-0.245659	0.251274	1.31886	-1.78941	-0.570397	0.235536	0.0515371	-0.28705	-1.22014	0.021262	0.064881	1.05	0.67078
ensmusg00000028890	Mtf1	metal_response_element_binding_transcription_factor_1	0.685557	0.243795	0.831693	0.552819	-2.51951	-1.76898	0.846557	-0.223812	0.926288	0.582796	-0.278396	-0.220983	-0.259252	-0.27252	0.873951	-0.36569	-1.2885	0.042593	0.033201	1.02	0.82287
ensmusg00000028976	Slc2a5	solute_carrier_family_2_(facilitated_glucose_transporter)_member_5	-0.129659	1.53092	-0.141602	1.03478	-0.695739	-1.05071	-0.810516	-1.12078	-0.0351227	0.470946	-0.547513	2.20961	0.457267	-1.19692	0.0250288	-0.79294	-1.7326	0.00030594	-0.25164	-1.19	0.29203
ensmusg00000029032	Arhgef16	Rho_guanine_nucleotide_exchange_factor_(GEF)_16	0.251726	0.943318	0.952916	0.918527	-0.629668	-1.35351	-1.22824	-1.20765	-0.43212	0.738018	1.3374	0.923788	-1.57418	0.48269	-0.123009	-1.0711	-2.10103	2.35e-06	-0.37065	-1.29	0.15913
ensmusg00000029050	Ski	ski_sarcoma_viral_oncogene_homolog_(avian)	1.23946	1.22402	0.606408	0.687627	-2.03194	-1.75382	0.52585	-0.0913302	0.211743	1.18715	-0.299166	-0.0217979	-0.97832	-0.197052	-0.308827	-0.52775	-1.44168	0.0036718	-0.16304	-1.12	0.23408
ensmusg00000029095	Ablim2	actin-binding_LIM_protein_2	0.985009	0.959623	1.68704	1.33594	0.154881	0.268573	-0.850237	-1.56137	-1.09423	0.648826	-1.2124	0.165874	-0.901256	-0.0469265	-0.539351	-0.60073	-1.51648	0.030465	0.011762	1.01	0.96624
ensmusg00000029098	Acox3	acyl-Coenzyme_A_oxidase_3_pristanoyl	2.3224	1.42735	0.511735	1.2236	0.475122	0.0564015	-0.59403	-0.680436	-0.685313	-0.774235	-1.14605	-0.648761	-0.876723	-0.362631	-0.248427	-0.32173	-1.24983	0.04308	0.15421	1.11	0.24843
ensmusg00000029101	Rgs12	regulator_of_G-protein_signaling_12	0.215095	2.37315	0.844428	1.11805	-1.33813	-0.902674	-0.764869	-0.435827	-0.478788	0.539336	-1.0117	0.611908	0.433031	-0.328393	-0.874619	-0.81704	-1.76179	0.00028045	0.0014927	1	0.9949
ensmusg00000029173	Sepsecs	Sep_(O-phosphoserine)_tRNA:Sec_(selenocysteine)_tRNA_synthase	0.772345	0.351473	1.06073	0.638777	-2.32883	-1.19889	-0.328682	-1.19508	0.430134	1.72252	0.0756625	0.292339	-0.0827596	-0.30181	0.0920693	-0.49347	-1.40783	0.00029624	-0.092958	-1.07	0.43247
ensmusg00000029191	Rfc1	replication_factor_C_(activator_1)_1	1.16376	0.7701	1.47037	0.881187	-0.89757	-1.1307	0.167408	-1.08651	-0.781357	1.21801	-0.84363	1.19952	-0.509965	-0.76815	-0.852472	-0.50776	-1.42184	0.0001827	-0.1882	-1.14	0.21813
ensmusg00000029202	Pds5a	PDS5_regulator_of_cohesion_maintenance_homolog_A_(S._cerevisiae)	0.587893	-0.163703	1.61868	0.94444	-1.01568	-1.74626	0.913222	-1.21011	0.155884	0.827408	0.986191	-0.869229	-0.585616	0.433412	-0.876526	-0.27181	-1.20732	0.040546	-0.04322	-1.03	0.76424
ensmusg00000029250	Polr2b	polymerase_(RNA)_II_(DNA_directed)_polypeptide_B	0.391541	-0.124289	2.24276	0.817504	-1.06192	-1.72995	-0.32246	0.153471	0.111995	1.31203	-0.711026	0.690781	-0.815229	-0.323527	-0.631689	-0.34342	-1.26876	0.014588	-0.13711	-1.1	0.27715
ensmusg00000029291	Rufy3	RUN_and_FYVE_domain_containing_3	1.55317	-0.576474	2.02169	1.27554	-0.977453	-0.78416	0.384384	0.236495	-1.5608	0.546252	-0.209928	-0.330416	-0.482792	-0.699832	-0.395665	-0.35973	-1.28319	0.030232	0.029477	1.02	0.85606
ensmusg00000029298	Gbp9	guanylate-binding_protein_9	-0.463683	1.05098	1.02533	1.63713	-0.765189	-1.75186	-0.107973	-0.295117	-0.14581	0.83016	-0.254622	1.51956	-0.844175	-1.14717	-0.287565	-0.6096	-1.52584	0.018618	-0.46673	-1.38	0.05066
ensmusg00000029333	Rasgef1b	RasGEF_domain_family_member_1B	0.234349	0.177276	0.336446	-0.616491	-0.671949	-0.00237136	-1.36539	-0.714104	-0.878682	0.00492029	2.29641	-0.156157	-0.653863	2.02408	-0.0144766	-0.4284	-1.34574	0.049558	0.075083	1.05	0.79379
ensmusg00000029338	Antxr2	anthrax_toxin_receptor_2	0.683307	2.41968	-0.378852	0.402779	-0.403186	-0.459882	-0.968752	-1.56155	-0.728645	1.48692	-0.724679	0.161545	-0.349175	0.453214	-0.0327277	-0.35766	-1.28135	0.033195	0.072632	1.05	0.58728
ensmusg00000029434	Vps33a	vacuolar_protein_sorting_33A_(yeast)	0.0813286	0.128092	1.93219	1.127	-1.30703	-0.465088	-0.248208	-0.414894	-0.566981	1.53198	-0.081089	1.03052	-0.52846	-0.699759	-1.51961	-0.26308	-1.20004	0.038075	-0.19535	-1.15	0.13249
ensmusg00000029461	Fam168a	family_with_sequence_similarity_168_member_A	0.394112	-0.182502	1.82211	1.67141	-0.648427	-1.94362	0.280819	-0.166824	-0.479918	1.38404	-0.604933	-0.102603	-0.240325	-0.828954	-0.354393	-0.47961	-1.39437	0.0084359	-0.10634	-1.08	0.47783
ensmusg00000029478	Ncor2	nuclear_receptor_co-repressor_2	0.671884	1.91419	1.16609	1.27896	0.317143	-1.97821	-0.0907527	-0.234759	-0.183094	0.495756	-0.615245	-0.886123	-0.235905	-0.788332	-0.831598	-0.46459	-1.37993	0.0062378	-0.03473	-1.02	0.80031
ensmusg00000029480	Dhx37	DEAH_(Asp-Glu-Ala-His)_box_polypeptide_37	0.820165	1.57772	0.614378	0.40825	-1.47577	-1.72653	0.0997008	-1.01563	0.579525	0.799761	-1.22708	1.19651	-0.215308	-0.0770688	-0.358617	-0.54509	-1.45911	0.0015561	-0.074076	-1.05	0.66486
ensmusg00000029516	Cit	citron	1.05668	1.35278	0.0681145	0.250174	-1.04083	-1.09156	-0.181205	-1.48204	-0.369757	2.41077	-0.569672	-0.120454	0.238265	-0.229976	-0.291283	-0.89317	-1.85725	0.0023899	-0.12763	-1.09	0.65087
ensmusg00000029528	Pxn	paxillin	-0.567352	0.955284	0.94378	1.41177	-0.609399	-2.16966	-0.313705	-0.679855	1.08246	0.843934	-0.709416	0.972863	-0.940235	-0.0976936	-0.122774	-0.30237	-1.23317	0.030468	-0.096693	-1.07	0.45449
ensmusg00000029536	Gatc	glutamyl-tRNA(Gln)_amidotransferase_subunit_C	1.17117	-0.1844	1.3339	1.41928	-0.712362	-1.32645	-0.904183	0.844309	-0.208693	0.39324	-0.260021	1.04701	-1.32705	-1.36871	0.0829607	-0.32944	-1.25653	0.043576	-0.20865	-1.16	0.17407
ensmusg00000029563	Foxp2	forkhead_box_P2	1.8833	0.73237	0.0519715	-0.74327	-2.47252	-1.1429	-0.37804	-0.381339	-0.125396	0.0712827	0.445746	0.128958	0.594161	0.961586	0.374099	-0.63312	-1.55092	0.022382	0.26423	1.2	0.13283
ensmusg00000029575	Mmab	methylmalonic_aciduria_(cobalamin_deficiency)_type_B_homolog_(human)	1.80654	-0.372824	0.294345	1.97657	-1.32748	-1.05242	-0.758356	-0.517285	0.581977	0.168712	-0.454669	0.973359	0.254582	-0.602018	-0.971039	-0.76273	-1.6967	0.00031988	-0.24556	-1.19	0.22036
ensmusg00000029577	Ube3b	ubiquitin_protein_ligase_E3B	1.21384	0.86144	1.14959	1.24316	0.0300892	-1.98865	0.742458	-0.08383	-0.555703	0.710458	-0.894723	0.166271	-0.931665	-1.33709	-0.325645	-0.26813	-1.20425	0.047929	-0.078842	-1.06	0.47916
ensmusg00000029630	Cyp3a25	cytochrome_P450_family_3_subfamily_a_polypeptide_25	-0.439058	1.30836	0.498859	1.71636	-1.37195	-0.32225	0.185235	-0.13306	0.295236	1.1891	0.127421	-2.17329	0.0914972	-0.220897	-0.751561	-0.33404	-1.26054	0.030142	0.012531	1.01	0.94912
ensmusg00000029635	Cdk8	cyclin-dependent_kinase_8	0.633041	0.692149	1.44775	1.37069	-1.29532	0.106204	0.404736	-0.961774	-2.1919	0.19844	-0.286193	-0.980408	0.676545	0.145489	0.0405494	-0.36621	-1.28896	0.013798	0.3691	1.29	0.029582
ensmusg00000029699	Srcrb4d	scavenger_receptor_cysteine_rich_family_4_domains	1.25238	-0.364686	0.499656	0.597532	-1.12591	-0.88636	-0.227899	-0.459285	-0.654872	0.623755	-0.69863	2.46913	0.677577	-1.03131	-0.671082	-0.67389	-1.59537	0.013156	-0.26213	-1.2	0.35692
ensmusg00000029771	Irf5	interferon_regulatory_factor_5	1.0899	1.28934	1.25094	0.977835	-1.40658	0.428386	-0.934294	-0.673196	-1.16085	1.26754	-0.24493	0.396772	-1.08451	-0.794613	-0.401749	-0.50579	-1.4199	0.0063856	-0.18857	-1.14	0.31036
ensmusg00000029822	Osbpl3	oxysterol_binding_protein-like_3	0.310325	-0.628269	0.221818	2.25659	-0.596839	-1.51555	-0.886878	-0.451176	-0.225413	-0.281572	0.903087	1.67052	0.259124	-0.956326	-0.0794431	-0.73774	-1.66756	0.013301	-0.315	-1.24	0.25888
ensmusg00000030055	Rab43	RAB43_member_RAS_oncogene_family	0.929381	1.14248	1.10402	1.21276	0.232164	-0.986128	0.673191	-0.4342	-0.282438	1.27528	-1.73625	-1.12057	-0.576137	-0.978979	-0.454568	-0.28708	-1.22017	0.020651	0.016191	1.01	0.91801
ensmusg00000030084	Plxna1	plexin_A1	0.0141422	1.73393	0.782808	1.84112	-0.336331	-1.92552	-0.533126	0.400474	-0.975545	0.490143	0.124589	0.169263	-0.133398	-0.596022	-1.05654	-0.49315	-1.40751	0.016313	-0.11444	-1.08	0.51883
ensmusg00000030094	Xpc	xeroderma_pigmentosum_complementation_group_C	0.134698	1.96417	1.56497	1.02897	-1.13011	-1.33114	-0.0597713	-0.388581	-0.262066	1.13773	-0.348342	-0.788173	-0.689846	-0.908317	0.0758197	-0.41972	-1.33767	0.0035032	-0.035607	-1.02	0.81015
ensmusg00000030096	Slc6a6	solute_carrier_family_6_(neurotransmitter_transporter_taurine)_member_6	1.28059	0.710357	1.76889	1.5611	-1.49713	-1.18771	-0.311934	-0.239421	-0.505434	0.809271	-0.114504	-0.33295	-0.583751	-0.984023	-0.373355	-0.81607	-1.7606	7.41e-08	-0.20117	-1.15	0.14712
ensmusg00000030131	Mug2	murinoglobulin_2	0.7423	1.26528	0.677652	1.43048	-0.41207	-1.77658	-0.045226	0.686933	-0.358988	-0.00225792	1.18811	-1.6386	-1.02345	-0.349855	-0.383738	-0.38123	-1.30245	0.014223	-0.057577	-1.04	0.7455
ensmusg00000030172	Erc1	ELKS/RAB6-interacting/CAST_family_member_1	-0.364967	1.24688	1.13179	0.336622	-1.40682	-1.94293	0.0510837	-1.38605	1.00837	0.83997	-0.521696	-0.44761	0.935585	0.391569	0.128196	-0.50248	-1.41665	0.0011613	0.13213	1.1	0.35788
ensmusg00000030207	8430419L09Rik	RIKEN_cDNA_8430419L09_gene	-0.0560878	0.614663	0.0644511	0.302898	-0.191921	-1.21131	-1.07096	-1.35226	1.40478	0.476232	-1.34344	2.07873	0.766498	-0.323363	-0.158919	-0.30311	-1.2338	0.032267	-0.050076	-1.04	0.7568
ensmusg00000030244	Gys2	glycogen_synthase_2	1.51948	0.793142	1.19217	0.801187	-1.05502	-2.38162	-0.172648	0.504872	0.740879	-0.549275	-0.429712	-0.11984	-0.482019	-0.720103	0.358513	-0.35961	-1.28308	0.010405	0.026333	1.02	0.83425
ensmusg00000030287	Itpr2	inositol_145-triphosphate_receptor_2	-0.389635	1.0847	1.83759	1.12923	-0.150273	-1.97568	0.00623974	-0.934535	-0.723646	0.929001	0.128187	-1.243	-0.08942	0.501985	-0.110748	-0.39708	-1.31684	0.011138	0.14755	1.11	0.32605
ensmusg00000030359	Pzp	pregnancy_zone_protein	0.919203	1.9615	0.691762	0.601624	-0.181555	-1.90742	-1.0536	-0.557763	0.233902	-0.703385	1.17587	0.0387451	-0.802842	0.387784	-0.803819	-0.46235	-1.37778	0.0015408	-0.076502	-1.05	0.6036
ensmusg00000030447	Cyfip1	cytoplasmic_FMR1_interacting_protein_1	0.371332	0.985892	1.77575	0.345859	-0.263944	-2.17017	-0.409276	-0.998881	0.331933	0.400043	1.41671	0.063314	-0.686631	-0.930843	-0.231088	-0.29568	-1.22746	0.026065	-0.124	-1.09	0.33621
ensmusg00000030451	Herc2	hect_(homologous_to_the_E6-AP_(UBE3A)_carboxyl_terminus)_domain_and_RCC1_(CHC1)-like_domain_(RLD)_2	-0.410097	1.46805	0.677065	0.257169	-0.403605	-2.71282	0.24879	-0.696097	0.845361	1.3678	-0.134006	-0.415629	0.347156	-0.431906	-0.00723263	-0.42406	-1.3417	0.041126	-0.06432	-1.05	0.66177
ensmusg00000030486	Zfp108	zinc_finger_protein_108	-0.518856	1.26591	1.52238	0.703268	-1.58065	-0.412724	-0.426358	-0.738194	-0.500749	-0.449734	-1.6851	1.16461	0.0948236	0.928521	0.632853	-0.55649	-1.47069	0.049479	0.34355	1.27	0.22247
ensmusg00000030551	Nr2f2	nuclear_receptor_subfamily_2_group_F_member_2	0.782387	0.285135	1.33688	1.74895	-1.92535	-1.36697	0.553075	-0.565903	-0.591768	0.860173	-0.397237	0.406213	0.0396638	-0.870201	-0.295049	-0.68722	-1.61018	0.00056388	-0.10432	-1.07	0.47795
ensmusg00000030554	Synm	synemin_intermediate_filament_protein	1.32218	0.800853	0.298802	1.21329	-0.550873	-1.05763	0.333242	-0.975266	-1.13292	0.755034	-1.35075	1.57111	0.36993	-0.742256	-0.854745	-0.76435	-1.6986	0.0075323	-0.095406	-1.07	0.7378
ensmusg00000030562	Nox4	NADPH_oxidase_4	1.00858	-0.00323202	1.87706	1.62019	-0.0593868	-0.225051	0.158131	0.112028	-0.471354	0.626662	-1.61772	-1.52691	-0.956092	-0.514153	-0.0287523	-0.36244	-1.2856	0.0097455	0.16873	1.12	0.40576
ensmusg00000030600	Lrfn1	leucine_rich_repeat_and_fibronectin_type_III_domain_containing_1	1.91974	1.37542	-0.0977771	0.781949	-0.403213	-0.480415	-1.13725	-1.02115	0.154149	1.26387	-1.13725	0.731187	-1.13725	-0.415769	-0.396257	-0.60582	-1.52184	0.023927	-0.19579	-1.15	0.3466
ensmusg00000030691	Fchsd2	FCH_and_double_SH3_domains_2	0.425416	-0.475885	0.71273	0.0283843	-2.11105	-0.487043	-0.0430026	-1.29972	-0.591517	0.938929	0.693406	2.2253	0.142553	-0.0494234	-0.109078	-0.47956	-1.39432	0.023182	-0.20065	-1.15	0.23952
ensmusg00000030717	Nupr1	nuclear_protein_transcription_regulator_1	3.05145	-0.359635	-0.788679	1.22469	-0.625625	-0.436119	-0.875509	-0.221328	0.0739617	-0.437891	-0.508114	0.539918	0.0281213	-0.143763	-0.52148	-0.62055	-1.53746	0.029957	-0.049235	-1.03	0.86125
ensmusg00000030729	Pgm2l1	phosphoglucomutase_2-like_1	1.88008	0.294299	2.1829	1.4039	-0.801253	-0.728365	-0.453448	-0.392776	-0.569584	-0.0583671	-0.750535	-0.702165	-0.640177	-0.550797	-0.113707	-0.77943	-1.71645	0.00014669	0.10409	1.07	0.63371
ensmusg00000030739	Myh14	myosin_heavy_polypeptide_14	-0.0892548	2.29029	-0.211991	0.555789	0.35567	-1.41897	-1.45199	-1.4678	0.00172626	0.715104	-0.365093	0.223848	0.0499241	1.10011	-0.287355	-0.57682	-1.49156	0.0073837	0.12583	1.09	0.39687
ensmusg00000030766	Arhgap17	Rho_GTPase_activating_protein_17	1.6021	0.348757	1.26328	0.128389	-2.02052	-1.64453	0.472357	0.49067	-0.91605	0.397248	0.161497	0.799967	-0.860394	-0.0105179	-0.21226	-0.42229	-1.34005	0.044621	-0.06647	-1.05	0.70337
ensmusg00000030802	Bckdk	branched_chain_ketoacid_dehydrogenase_kinase	1.25319	0.637398	1.56413	-0.134207	-1.1588	0.421157	-0.91587	-1.3827	-0.545004	0.832221	-0.835473	1.6883	-0.365386	-0.696254	-0.362706	-0.48664	-1.40118	0.015101	-0.1667	-1.12	0.36192
ensmusg00000030826	Bcat2	branched_chain_aminotransferase_2_mitochondrial	1.32111	-0.468021	-0.405583	0.705703	-2.23112	-0.683607	-0.356991	-0.851936	-0.201323	0.347486	2.03638	0.071412	0.139462	-0.247921	0.82494	-0.45667	-1.37237	0.024499	-0.03595	-1.03	0.8423
ensmusg00000030865	Chp2	calcineurin-like_EF_hand_protein_2	-0.35019	2.52125	-0.164346	0.474329	-0.598868	-0.0122436	-1.16355	-0.965185	-0.0012138	0.197957	-0.238025	1.76328	-0.0183439	-0.289234	-1.15562	-0.73702	-1.66673	0.013118	-0.46375	-1.38	0.098645
ensmusg00000030972	Acsm5	acyl-CoA_synthetase_medium-chain_family_member_5	0.650801	0.237851	1.58257	1.73961	-1.21581	-0.820634	-0.736193	-0.750256	-0.410181	1.71068	-0.500764	0.240352	-0.155697	-0.600383	-0.971949	-0.65379	-1.5733	2.95e-07	-0.21139	-1.16	0.16594
ensmusg00000030982	9030624J02Rik	RIKEN_cDNA_9030624J02_gene	1.30394	0.483894	1.1019	0.697668	-1.47955	-1.30473	-0.176017	-0.36927	-1.58487	1.1795	-0.0516568	1.3383	-0.251429	-0.168179	-0.719498	-0.31906	-1.24752	0.014903	-0.031585	-1.02	0.82886
ensmusg00000031015	Swap70	SWA-70_protein	0.233943	0.915938	1.01283	1.70027	-1.7692	-0.896832	0.136187	0.982017	-0.386424	0.1431	-0.706135	1.10631	-0.595455	-1.30204	-0.574512	-0.46269	-1.37811	0.047971	-0.30019	-1.23	0.14536
ensmusg00000031016	Wee1	WEE_1_homolog_1_(S._pombe)	-0.415793	0.577437	0.853139	3.15209	-0.141007	0.0886686	-0.341991	-0.395658	-0.519526	0.200397	-0.89873	-0.206633	-0.507516	-0.539409	-0.905472	-0.79303	-1.73271	0.0058746	-0.30069	-1.23	0.29549
ensmusg00000031077	Fadd	Fas_(TNFRSF6)-associated_via_death_domain	1.97795	-0.238363	0.650629	0.581469	-1.50046	-1.26745	-0.0563544	-0.978024	-0.242663	1.60271	0.200816	0.835278	-0.676629	-0.786107	-0.102804	-0.59275	-1.50812	0.0024465	-0.30565	-1.24	0.078745
ensmusg00000031154	Otud5	OTU_domain_containing_5	1.41246	0.103957	1.6138	1.191	-0.894654	-1.78654	-0.333711	-0.49554	-0.106625	0.466973	-0.382691	0.126098	-0.453967	-1.43824	0.977682	-0.31834	-1.2469	0.0090081	0.013469	1.01	0.91751
ensmusg00000031229	Atrx	alpha_thalassemia/mental_retardation_syndrome_X-linked_homolog_(human)	0.545173	0.759549	1.54165	0.934109	-0.555183	-2.75408	-0.025407	-0.857404	0.0108273	0.774014	0.238419	-0.384532	0.373758	-0.548911	-0.0519821	-0.50929	-1.42335	0.0033861	0.0069042	1	0.95684
ensmusg00000031292	Cdkl5	cyclin-dependent_kinase-like_5	-0.329886	1.5599	1.10031	1.28318	-2.04708	-1.26487	0.527475	-0.356975	-0.766599	0.677727	-0.0967694	-0.153642	0.218032	0.604193	-0.954996	-0.6143	-1.53082	0.025609	0.080606	1.06	0.74443
ensmusg00000031295	Phka2	phosphorylase_kinase_alpha_2	0.495443	1.35416	1.21028	1.59249	-0.910756	-0.616654	-1.49578	-1.70477	0.350421	-0.0652144	0.0210064	0.58811	0.316065	-0.14936	-0.985436	-0.51746	-1.43143	0.00064526	-0.041225	-1.03	0.76878
ensmusg00000031314	Taf1	TAF1_RNA_polymerase_II_TATA_box_binding_protein_(TBP)-associated_factor	-0.104005	-0.169615	1.52091	0.00122375	-1.1533	-2.67337	-0.24215	-0.547804	0.476796	0.751822	0.0651637	0.020911	0.177524	0.603809	1.27208	-0.33628	-1.2625	0.039962	0.1399	1.1	0.29805
ensmusg00000031337	Mtm1	X-linked_myotubular_myopathy_gene_1	1.68086	0.24383	1.54054	0.895956	-1.2064	-0.671204	-0.264353	-0.660228	-0.651693	1.63842	-0.354021	0.251595	-0.418404	-1.06038	-0.964525	-0.54049	-1.45447	0.00046915	-0.26373	-1.2	0.12409
ensmusg00000031378	Abcd1	ATP-binding_cassette_sub-family_D_(ALD)_member_1	0.248215	1.61125	-0.214152	2.21143	-0.743089	-0.756795	-0.529934	-0.689104	0.53323	0.518946	-0.84952	0.976054	-0.318162	-0.683415	-1.31495	-0.56842	-1.4829	0.0013585	-0.32916	-1.26	0.054355
ensmusg00000031403	Dkc1	dyskeratosis_congenita_1_dyskerin	1.56234	-0.00770891	1.26371	1.17489	-0.980079	-1.2683	0.288777	0.258582	-0.866679	0.334788	-0.701832	1.30565	-0.413179	-1.57879	-0.372175	-0.49882	-1.41306	0.006565	-0.25068	-1.19	0.20661
ensmusg00000031445	Proz	protein_Z_vitamin_K-dependent_plasma_glycoprotein	0.604841	1.68643	0.692107	1.92042	-0.119171	-1.57527	-0.474281	-1.09169	-0.0530795	0.459513	0.458589	0.0604762	-0.977035	-0.620989	-0.970846	-0.41216	-1.33068	0.0019778	-0.17014	-1.13	0.11832
ensmusg00000031453	Rasa3	RAS_p21_protein_activator_3	1.49876	1.5324	0.343072	1.5121	-1.42959	-1.26874	-0.132019	0.401313	-0.705469	0.230765	-0.605706	0.792102	-0.570934	-0.902318	-0.69573	-0.63369	-1.55153	0.0011417	-0.1984	-1.15	0.22358
ensmusg00000031489	Adrb3	adrenergic_receptor_beta_3	-0.0434686	-0.301413	-1.05983	-0.674925	-1.36596	-1.19502	-0.888713	-0.7307	0.891356	0.59325	1.63337	1.7185	0.577566	0.0681811	0.777812	-0.61745	-1.53416	0.040182	-0.32238	-1.25	0.14417
ensmusg00000031583	Wrn	Werner_syndrome_homolog_(human)	0.953208	0.546679	1.17788	1.27174	-1.09737	-1.61213	0.388386	-1.18092	-0.255187	1.67293	0.276937	-0.0447186	-0.663247	-0.836158	-0.598034	-0.55821	-1.47244	0.00077709	-0.27186	-1.21	0.086886
ensmusg00000031604	Msmo1	methylsterol_monoxygenase_1	0.822413	-0.481571	0.17329	0.498325	-0.256669	-0.462533	-0.415446	-0.347751	-0.715934	0.0541285	-0.385305	3.24956	-0.666963	-0.576748	-0.4888	-0.6923	-1.61586	0.0012948	-0.47332	-1.39	0.085659
ensmusg00000031665	Sall1	sal-like_1_(Drosophila)	1.55783	0.293731	1.71483	0.713841	-1.81088	-1.87239	-0.0792172	-0.858821	-0.213082	-0.0954312	0.61582	0.202026	-0.15875	0.0580345	-0.0675427	-0.66836	-1.58927	3.18e-05	0.014005	1.01	0.91546
ensmusg00000031709	Tbc1d9	TBC1_domain_family_member_9	-0.203079	1.88513	-0.243822	1.25377	-1.37441	-1.28964	-0.657951	-0.51733	-0.404261	0.510484	-0.0388521	0.200626	-0.566386	1.88246	-0.436741	-0.59395	-1.50937	0.026123	0.13055	1.09	0.61724
ensmusg00000031796	Gtl3	cilia_and_flagella_associated_protein_20	1.19065	0.620771	0.937317	1.12488	-1.44511	-0.340577	0.985306	-0.0984238	-0.835281	0.804767	-0.622573	0.835903	-0.936023	-1.84994	-0.371666	-0.41369	-1.33209	0.037586	-0.39394	-1.31	0.067558
ensmusg00000031834	Pik3r2	phosphatidylinositol_3-kinase_regulatory_subunit_polypeptide_2_(p85_beta)	0.306876	0.56074	2.0719	1.55813	-0.0418979	-0.920887	-0.422186	-0.278599	-0.582194	0.39374	0.0565777	0.875615	-0.848326	-1.53301	-1.19647	-0.31056	-1.24019	0.019414	-0.25354	-1.19	0.04261
ensmusg00000031840	Rab3a	RAB3A_member_RAS_oncogene_family	2.64774	1.04539	1.03136	0.164001	-0.77143	-0.489647	-0.236225	-0.853148	0.334191	-0.41001	0.620969	-0.699118	-0.872174	-1.01062	-0.501288	-0.93283	-1.90902	0.00075819	-0.4482	-1.36	0.11442
ensmusg00000031902	Nfatc3	nuclear_factor_of_activated_T_cells_cytoplasmic_calcineurin_dependent_3	0.702208	0.919043	1.11244	0.712637	-1.25743	-2.23024	0.601739	-0.120185	0.0154385	1.10152	0.32379	-1.52479	-0.37208	0.326765	-0.310867	-0.30494	-1.23537	0.025865	0.047437	1.03	0.74934
ensmusg00000031988	Vps26b	vacuolar_protein_sorting_26_homolog_B_(yeast)	0.0777093	1.21834	1.74745	0.895688	0.170714	-1.06796	-0.490544	-0.822459	-0.295003	1.83351	-0.730885	-0.243036	-0.0473343	-1.12083	-1.12537	-0.28233	-1.21616	0.035765	-0.10711	-1.08	0.44125
ensmusg00000031993	Snx19	sorting_nexin_19	-0.022497	1.13365	1.49086	0.211613	-1.25901	-1.31477	-0.791686	-0.623398	-0.328517	2.03672	-0.153374	0.914672	-0.856822	-0.511659	0.0742114	-0.27041	-1.20615	0.025582	-0.087468	-1.06	0.45681
ensmusg00000032012	Pvrl1	poliovirus_receptor-related_1	0.436837	1.00539	1.39895	0.861123	-1.34643	-1.77692	0.391174	-0.114296	-0.632663	1.52865	-0.0550157	0.467228	-0.635101	-0.299243	-1.22968	-0.53646	-1.45041	0.001586	-0.28536	-1.22	0.06229
ensmusg00000032028	Nxpe2	neurexophilin_and_PC-esterase_domain_family_member_2	1.12719	-0.135963	1.52709	1.70263	-0.380182	-0.499654	-0.119004	-0.020386	-0.832876	1.13789	-1.88626	0.256895	-0.849342	-0.837255	-0.190783	-0.54957	-1.46365	0.0011694	-0.063425	-1.04	0.80007
ensmusg00000032040	Dcps	decapping_enzyme_scavenger	0.407276	0.487322	1.30935	0.587744	-1.1042	0.16496	-1.33761	-1.67175	1.0371	0.303499	1.13216	0.855756	-0.407309	-0.248797	-1.51551	-0.40403	-1.3232	0.04661	-0.30292	-1.23	0.1232
ensmusg00000032050	Rdx	radixin	0.150173	-0.0290561	1.47392	2.1043	-0.0666801	-1.14511	-0.133366	-0.979501	-0.629891	1.48163	-0.706626	0.552769	-0.333314	-0.692571	-1.04668	-0.28888	-1.22169	0.023011	-0.10334	-1.07	0.37354
ensmusg00000032097	Ddx6	DEAD_(Asp-Glu-Ala-Asp)_box_polypeptide_6	0.123202	1.0319	0.729944	0.671716	-1.35071	-2.67546	0.83286	-0.366739	0.0785497	0.976059	0.149651	-0.163887	0.238545	-0.852776	0.577141	-0.2869	-1.22002	0.047098	0.019602	1.01	0.86425
ensmusg00000032109	Nlrx1	NLR_family_member_X1	-0.509719	0.955076	0.421717	1.659	-1.16122	-1.77695	-0.742911	-0.0962252	-0.41525	1.70042	0.216972	0.787583	-0.925281	0.287611	-0.400816	-0.59468	-1.51014	0.0035248	-0.2433	-1.18	0.18448
ensmusg00000032216	Nedd4	neural_precursor_cell_expressed_developmentally_down-regulated_4	0.429759	1.14629	1.18257	-0.00788682	-0.918633	-2.05101	-0.793391	-1.64111	-0.585755	0.901121	0.946724	0.695023	0.240936	0.356791	0.0985854	-0.41099	-1.3296	0.0010031	0.02605	1.02	0.81255
ensmusg00000032232	Cgnl1	cingulin-like_1	0.783139	0.0379049	1.24022	1.04513	-0.699802	-1.77285	-0.498521	-0.657255	0.189286	1.15887	-1.3456	1.6277	-0.0433611	-0.402305	-0.662564	-0.50796	-1.42204	0.00016333	-0.1408	-1.1	0.37571
ensmusg00000032253	Phip	pleckstrin_homology_domain_interacting_protein	-0.762677	0.717025	0.881027	-0.234687	-1.81497	-1.63627	0.0617971	-0.947396	0.274553	1.25561	-0.458708	-0.048603	1.2564	1.31815	0.138748	-0.36677	-1.28946	0.027909	0.2287	1.17	0.12183
ensmusg00000032254	Kif23	kinesin_family_member_23	-0.420114	0.958431	1.1653	0.642519	-1.02927	-1.23246	-1.13175	-0.557623	-1.23246	-0.135798	0.792274	0.319119	-0.255816	-0.0342045	2.15185	-0.69697	-1.6211	0.0097633	0.18856	1.14	0.45068
ensmusg00000032267	Usp28	ubiquitin_specific_peptidase_28	0.356349	2.14527	0.640696	1.50631	-0.363781	-0.666866	0.89377	-0.112753	-1.72895	0.441106	-0.638795	-0.409001	-0.711596	-0.567216	-0.784543	-0.48848	-1.40297	0.023477	0.014788	1.01	0.95313
ensmusg00000032312	Csk	c-src_tyrosine_kinase	2.08178	0.703346	0.68215	1.21466	-1.03433	-1.40518	-0.399524	-0.715772	-0.592647	0.593121	-0.0748701	1.05091	-0.331363	-0.988952	-0.783328	-0.41241	-1.33091	0.00090521	-0.1242	-1.09	0.26384
ensmusg00000032340	Neo1	neogenin	0.326869	0.219405	1.81284	1.20361	-0.597217	-2.1655	0.372197	0.0885117	-1.02688	1.19739	-0.492289	-0.394697	0.152631	-0.966929	0.270058	-0.39009	-1.31048	0.026332	0.071384	1.05	0.65192
ensmusg00000032374	Plod2	procollagen_lysine_2-oxoglutarate_5-dioxygenase_2	0.131561	0.853618	2.51964	0.728483	-1.57708	-0.376871	-0.599438	-0.765986	-0.315193	0.423098	0.624347	0.0768236	-0.123326	-0.155347	-1.44433	-0.70943	-1.63516	0.016398	-0.27762	-1.21	0.32023
ensmusg00000032386	Trip4	thyroid_hormone_receptor_interactor_4	1.06507	0.197631	1.44333	0.765134	-1.15884	-0.467829	-1.13214	-1.0661	-0.215169	2.0939	-0.672143	0.456099	-0.0430367	-0.255968	-1.00993	-0.36498	-1.28786	0.0026684	-0.092627	-1.07	0.47835
ensmusg00000032410	Xrn1	5'-3'_exoribonuclease_1	0.696003	2.39842	0.700695	0.338727	-0.23918	-2.41722	0.118192	-0.182406	-0.527917	0.334119	0.17299	-0.249562	-0.693278	0.0452279	-0.494802	-0.35302	-1.27723	0.038975	0.0012013	1	0.99278
ensmusg00000032479	Map4	microtubule-associated_protein_4	0.821584	0.452135	1.50687	1.69007	0.105754	-2.29411	-0.100462	-0.210891	-0.381311	0.58451	-0.950151	0.186996	-0.521124	-0.980003	0.0901366	-0.38173	-1.3029	0.016644	-0.007629	-1.01	0.95213
ensmusg00000032482	Cspg5	chondroitin_sulfate_proteoglycan_5	0.518636	-0.35349	3.1542	0.504547	-0.0420368	-0.40578	-0.237352	0.176901	-1.1251	-0.0834003	-0.717396	-0.585849	-0.805162	-0.429169	0.430451	-0.62477	-1.54196	0.032214	0.30701	1.24	0.26585
ensmusg00000032531	Amotl2	angiomotin-like_2	0.538787	1.25845	1.05914	1.94814	-0.640966	-0.941321	-0.40656	-0.571556	-0.813578	1.16573	0.00591522	-0.123264	-0.162742	-1.73912	-0.577058	-0.58369	-1.49868	2.32e-05	-0.24272	-1.18	0.17235
ensmusg00000032571	Pik3r4	phosphatidylinositol_3_kinase_regulatory_subunit_polypeptide_4_p150	1.30078	1.36523	0.50564	0.741214	-1.20974	-2.31392	0.349398	-1.01367	0.0311285	0.780531	0.18255	0.625995	-0.329134	-0.430932	-0.585071	-0.55546	-1.46964	0.0015463	-0.16439	-1.12	0.17457
ensmusg00000032612	Usp4	ubiquitin_specific_peptidase_4_(proto-oncogene)	1.78992	0.929516	1.47141	0.865463	-1.01832	-1.76845	0.186759	-0.152169	-0.59363	0.565359	-0.150373	-0.119764	-1.0884	-0.949257	0.0319406	-0.27836	-1.21282	0.01466	-0.018896	-1.01	0.8615
ensmusg00000032637	Atxn2l	ataxin_2-like	1.10862	0.240716	-0.370769	0.837888	-1.60365	-2.15421	-0.637944	-0.0763587	-0.177753	-0.292169	0.868223	-0.247784	0.297718	1.73267	0.474797	-0.27709	-1.21175	0.044833	0.19233	1.14	0.16295
ensmusg00000032640	Chsy1	chondroitin_sulfate_synthase_1	0.966837	1.435	1.77853	0.651383	-1.06382	-1.88377	0.131619	-0.391459	0.281084	-0.0925311	-0.281605	0.238677	-1.30253	0.284955	-0.752375	-0.59051	-1.50578	0.019396	-0.13637	-1.1	0.59188
ensmusg00000032741	Tpcn1	two_pore_channel_1	0.144479	1.82212	0.263786	1.61745	-1.20418	-1.41619	0.865355	-0.197404	0.892669	0.319148	-1.11069	0.0101772	-0.488624	-1.08023	-0.437868	-0.35951	-1.28299	0.022781	-0.1198	-1.09	0.39661
ensmusg00000032743	D430042O09Rik	RIKEN_cDNA_D430042O09_gene	0.299833	1.04638	1.75358	0.321003	-0.291481	-1.99789	-0.812371	-1.51102	0.539376	0.513478	1.16291	0.182499	-0.463746	-0.676611	-0.0659419	-0.52271	-1.43665	0.0012964	-0.18883	-1.14	0.17625
ensmusg00000032777	Gtf3c1	general_transcription_factor_III_C_1	0.687164	0.653527	0.534163	0.216599	-2.08493	-1.92953	-0.414204	-1.21267	0.51692	1.3463	0.518904	0.325155	-0.135511	0.718068	0.260041	-0.65111	-1.57038	1.19e-05	-0.035334	-1.02	0.77484
ensmusg00000032782	Cntrob	centrobin_centrosomal_BRCA2_interacting_protein	0.110299	0.0581904	-0.448953	1.9683	-1.83054	-1.23116	-0.272447	-0.691602	0.540563	-0.771621	0.349073	1.6311	0.616053	-0.482491	0.455242	-0.67401	-1.5955	0.014878	-0.038475	-1.03	0.87839
ensmusg00000032812	Arap1	ArfGAP_with_RhoGAP_domain_ankyrin_repeat_and_PH_domain_1	0.906868	0.243315	0.323657	0.183043	-1.7715	-1.49464	-0.572679	-1.49076	0.492082	1.31489	0.510086	1.57903	-0.173787	-0.413148	0.363542	-0.69181	-1.61531	1.42e-06	-0.25365	-1.19	0.025687
ensmusg00000032827	Ppp1r9a	protein_phosphatase_1_regulatory_(inhibitor)_subunit_9A	0.475003	2.48048	0.948889	0.692102	1.11546	-0.354288	-1.06191	-1.15945	-0.684827	0.107449	-0.744083	-0.653274	-0.649257	0.183596	-0.695894	-0.6178	-1.53453	0.014835	0.14284	1.1	0.47887
ensmusg00000032890	Rims3	regulating_synaptic_membrane_exocytosis_3	0.160161	1.32235	0.949587	0.981428	-1.28983	-0.0575443	-1.81069	-1.61444	-0.529896	-0.275582	0.495347	1.10427	-0.468093	0.173868	0.859062	-0.86144	-1.81685	0.0022593	0.053003	1.04	0.83342
ensmusg00000032915	Emr4	EGF-like_module_containing_mucin-like_hormone_receptor-like_sequence_4	-0.678389	2.46114	1.05344	1.16542	0.320771	-0.722139	-1.32557	-0.809721	0.632903	-0.0446955	-0.548464	-0.226803	-1.09429	-0.0271847	-0.156426	-0.66482	-1.58537	0.011536	-0.1347	-1.1	0.56541
ensmusg00000033009	Ogfod1	2-oxoglutarate_and_iron-dependent_oxygenase_domain_containing_1	0.706646	0.806102	0.764366	1.47552	-1.76309	-1.7032	-0.149427	0.282715	-0.266216	1.16287	-0.744644	0.87718	-0.562523	-0.953801	0.0675012	-0.47341	-1.38839	0.0054888	-0.12675	-1.09	0.40865
ensmusg00000033060	Lmo7	LIM_domain_only_7	-0.411729	0.148302	0.734527	0.662426	-0.49803	-2.10843	-1.05007	-0.59989	0.600384	0.979598	1.76842	0.316431	0.967155	-0.592462	-0.916629	-0.30302	-1.23372	0.037249	-0.15402	-1.11	0.31196
ensmusg00000033170	Card10	caspase_recruitment_domain_family_member_10	1.12647	0.316218	1.0895	2.36579	-0.725332	-0.587367	0.494328	-0.223792	-0.610785	0.533646	-1.01305	0.0794214	-0.639362	-0.829125	-1.37656	-0.58257	-1.49751	0.0012617	-0.30095	-1.23	0.13345
ensmusg00000033228	Scaf11	SR-related_CTD-associated_factor_11	0.524718	1.69774	1.08584	0.799293	-1.35032	-2.24752	0.352905	-0.243665	0.103478	0.735246	-0.524221	-0.82745	-0.330062	0.512622	-0.288608	-0.30848	-1.2384	0.016582	0.085337	1.06	0.48792
ensmusg00000033253	Szt2	seizure_threshold_2	1.0282	0.517771	1.54989	0.273041	-0.515415	-1.93281	0.0120735	-0.996653	-0.481638	1.79471	-0.00583078	-0.539839	-1.1632	0.226169	0.233544	-0.50552	-1.41963	0.0029245	-0.051295	-1.04	0.7766
ensmusg00000033350	Chst2	carbohydrate_sulfotransferase_2	-0.00822069	-0.0402013	1.96579	0.162706	-0.803998	-1.23515	-0.226846	-0.847021	-0.61248	0.0429178	1.55761	1.18679	-1.47097	-0.442553	0.771621	-0.60713	-1.52323	0.015201	-0.29221	-1.22	0.27914
ensmusg00000033365	Ipo13	importin_13	-0.188284	1.53787	0.67322	1.35999	0.246267	-2.13163	-0.207885	-0.837338	0.0401952	1.14971	-1.06654	0.838525	-0.19383	-0.580909	-0.639357	-0.39488	-1.31483	0.038362	-0.11173	-1.08	0.49309
ensmusg00000033396	Spg11	spastic_paraplegia_11	0.59443	1.52739	1.02592	1.11526	0.484891	-2.34649	0.030165	-1.15593	-0.857376	0.619668	-0.109533	0.0830218	-0.37286	0.159407	-0.797977	-0.41371	-1.33211	0.020219	0.0070818	1	0.959
ensmusg00000033499	Larp4b	La_ribonucleoprotein_domain_family_member_4B	0.60667	0.440881	1.8913	1.08966	-1.45214	-2.26744	0.567596	0.310025	-0.6441	-0.0695525	-0.56605	0.089298	-0.0561558	0.384895	-0.324886	-0.28986	-1.22252	0.026382	0.12651	1.09	0.22018
ensmusg00000033540	Idua	iduronidase_alpha-L-	0.726422	0.577967	1.06874	0.527728	0.553399	-1.41063	-0.742752	-1.03713	-0.201379	0.386083	-1.36303	-1.20549	-0.394539	1.95594	0.55867	-0.4902	-1.40464	0.02545	0.50046	1.41	0.032851
ensmusg00000033577	Myo6	myosin_VI	1.0285	1.44316	1.46072	-0.131696	-0.368894	-2.0616	-0.00751336	-0.878161	-0.450854	1.51116	-0.309953	0.252222	-0.661468	-0.161775	-0.663839	-0.33654	-1.26272	0.01696	-0.069482	-1.05	0.55988
ensmusg00000033671	Cep350	centrosomal_protein_350	-0.132599	-0.106082	0.962834	-0.110144	-1.96631	-2.19867	0.708602	-0.505867	0.224301	0.41398	-0.290076	-0.038106	1.12752	1.24655	0.664064	-0.38753	-1.30815	0.04565	0.33664	1.26	0.0047293
ensmusg00000033676	Gabrb3	gamma-aminobutyric_acid_(GABA)_A_receptor_subunit_beta_3	0.925109	-0.824752	1.48033	1.13758	-0.649041	-0.470658	-0.267202	-0.886184	-0.594307	2.42457	-0.730981	-0.660632	-0.213837	-0.278772	-0.391223	-0.61622	-1.53285	0.039252	-0.12407	-1.09	0.66462
ensmusg00000033720	Sfxn5	sideroflexin_5	0.772176	0.938226	0.958652	1.81783	-1.05128	-1.01588	-0.506712	-0.114479	-0.529414	1.78971	-0.821068	-0.320179	-0.170416	-1.0705	-0.676662	-0.72681	-1.65498	2.75e-06	-0.21695	-1.16	0.27852
ensmusg00000033762	Recql4	RecQ_protein-like_4	0.16822	0.849054	1.25941	1.11574	-0.2463	-0.76436	-0.449024	-0.372816	0.00830304	2.2046	-1.11842	-0.0533745	-0.0244006	-1.27929	-1.29734	-0.6434	-1.56201	0.014797	-0.43826	-1.35	0.12745
ensmusg00000033763	Mtss1l	metastasis_suppressor_1-like	-0.139559	1.36244	0.541042	1.79894	-1.10455	-2.14467	0.309168	0.127902	-0.256045	-0.143304	-0.0403536	1.27725	-0.291459	-0.745617	-0.551178	-0.59637	-1.51191	0.037889	-0.29113	-1.22	0.20729
ensmusg00000033854	Kcnk10	potassium_channel_subfamily_K_member_10	-0.483566	0.521004	2.76981	0.595453	-1.0307	-0.574626	-0.862888	-0.424225	-0.710619	1.24893	-0.172124	0.393302	0.0469205	-0.529712	-0.786956	-0.97891	-1.97098	0.0011552	-0.3263	-1.25	0.25555
ensmusg00000033857	Engase	endo-beta-N-acetylglucosaminidase	0.755255	1.77458	0.612303	1.08169	-1.20454	-0.515469	-0.49125	-0.579391	-0.680388	-0.24202	-0.68721	1.8954	-1.17097	-0.682773	0.134784	-0.55203	-1.46615	0.004905	-0.13597	-1.1	0.54198
ensmusg00000033955	Tnks1bp1	tankyrase_1_binding_protein_1	0.0699107	0.603789	1.00544	2.31334	-1.26306	-1.29042	-0.228521	-0.250484	-0.446099	0.883233	-1.11079	0.988841	-0.109785	-0.656012	-0.50938	-0.63982	-1.55813	0.00011968	-0.11167	-1.08	0.50036
ensmusg00000034007	Scaper	S_phase_cyclin_A-associated_protein_in_the_ER	1.55996	0.265237	0.0282011	0.30857	-0.661962	-1.24623	-1.05293	-1.75599	0.701184	0.110594	1.49813	0.153041	-1.02533	-0.061439	1.17897	-0.5748	-1.48947	0.0037235	-0.10747	-1.08	0.59816
ensmusg00000034126	Pomt2	protein-O-mannosyltransferase_2	0.465836	1.4698	1.30558	1.72843	0.363318	-1.14777	0.147663	-1.02255	0.611386	-0.0489662	-1.38411	-0.028537	-1.02452	-0.861053	-0.57451	-0.27507	-1.21005	0.046173	-0.044457	-1.03	0.74522
ensmusg00000034152	Exoc3	exocyst_complex_component_3	1.39919	0.49278	2.08332	0.282716	0.063762	-1.52393	0.157381	-0.358241	0.0776575	0.45727	-0.557223	-0.0928029	-1.35398	0.409749	-1.53765	-0.29748	-1.229	0.037099	-0.10586	-1.08	0.4884
ensmusg00000034160	Ogt	O-linked_N-acetylglucosamine_(GlcNAc)_transferase_(UDP-N-acetylglucosamine:polypeptide-N-acetylglucosaminyl_transferase)	1.37439	-0.958427	1.35858	2.28524	0.156602	-1.05686	-0.711561	-1.00867	-0.991049	0.111487	-0.227537	0.145369	0.282314	-0.487846	-0.272027	-0.4365	-1.35332	0.013802	0.098459	1.07	0.44427
ensmusg00000034254	Agpat1	1-acylglycerol-3-phosphate_O-acyltransferase_1_(lysophosphatidic_acid_acyltransferase_alpha)	1.33875	0.20438	0.349587	1.86384	-1.21036	-0.715648	-0.90104	-0.997551	-1.1176	0.670129	0.228782	1.44695	-0.445175	-0.851403	0.136367	-0.4837	-1.39833	0.0093594	-0.10256	-1.07	0.59437
ensmusg00000034295	Fhod3	formin_homology_2_domain_containing_3	0.517973	-0.0323058	2.29195	2.05852	-0.435839	-0.939509	-0.107509	0.348626	-0.764419	-0.367389	-1.06046	-0.712419	-0.0855254	0.103727	-0.815418	-0.76108	-1.69476	0.0066452	0.43548	1.35	0.12389
ensmusg00000034308	Sdr42e1	short_chain_dehydrogenase/reductase_family_42E_member_1	1.39608	0.788622	0.655571	0.798521	-2.16464	-0.246628	-0.626652	-0.0722719	-0.181074	1.50118	-0.98565	0.581633	0.0526865	-1.24731	-0.250056	-0.41347	-1.33189	0.0067901	-0.10425	-1.07	0.44947
ensmusg00000034329	Brip1	BRCA1_interacting_protein_C-terminal_helicase_1	0.961672	1.66878	-0.0750974	2.23819	-0.636272	-0.096813	-0.320909	-0.87435	-1.17696	-0.0510624	-1.11	0.574621	-0.995728	0.0991316	-0.205205	-0.64094	-1.55934	0.015029	0.096621	1.07	0.72632
ensmusg00000034377	Tulp4	tubby_like_protein_4	0.039697	0.57535	1.84402	1.46871	-0.560953	-1.80385	0.449835	0.0580647	-0.334829	1.3006	-0.55158	-0.0159532	-0.870613	-1.10899	-0.489507	-0.40087	-1.3203	0.014148	-0.2228	-1.17	0.10115
ensmusg00000034445	Cyb561a3	cytochrome_b561_family_member_A3	-0.521475	-0.269436	1.47431	1.27335	-0.731595	-0.89615	-0.461341	-1.38821	-0.737688	1.06777	0.385801	1.83246	0.113231	-1.08401	-0.0570086	-0.5691	-1.4836	0.0080888	-0.29287	-1.23	0.17032
ensmusg00000034456	Uroc1	urocanase_domain_containing_1	-0.358381	1.68707	0.328918	2.18502	-0.618827	-0.470689	-0.186337	0.309337	0.124772	-0.172499	1.07672	-1.16867	-0.535694	-0.846521	-1.35423	-0.30303	-1.23373	0.044227	-0.19792	-1.15	0.21927
ensmusg00000034471	Caskin2	CASK-interacting_protein_2	0.695164	1.61916	0.0895858	0.266656	-0.493799	-1.95803	-0.643371	0.142364	0.838111	0.380513	-0.288877	1.59588	0.124704	-1.24384	-1.12421	-0.33553	-1.26184	0.048529	-0.25818	-1.2	0.093902
ensmusg00000034574	Daam1	dishevelled_associated_activator_of_morphogenesis_1	0.607807	1.1369	1.1322	1.6088	-1.90287	-1.02868	1.34313	-0.390769	-0.540268	0.422272	-0.432311	-0.696236	-0.395543	-0.14916	-0.715272	-0.40339	-1.32261	0.014678	0.040991	1.03	0.74933
ensmusg00000034575	Papd7	PAP_associated_domain_containing_7	0.206913	0.240286	1.60034	1.06087	-1.7102	-0.767707	0.229768	-0.533375	-0.337338	1.73343	-1.06074	0.865942	-0.278913	-1.12946	-0.119815	-0.45635	-1.37207	0.0068439	-0.17387	-1.13	0.33346
ensmusg00000034771	Tle2	transducin-like_enhancer_of_split_2_homolog_of_Drosophila_E(spl)	-0.0205375	-0.539741	0.841029	2.82201	-0.982465	-0.884972	-1.36061	0.499274	0.251243	-0.122607	0.418313	-0.295143	-0.550708	-0.55808	0.482998	-0.70873	-1.63436	0.016606	-0.12592	-1.09	0.62337
ensmusg00000034774	Dsg1c	desmoglein_1_gamma	-0.287023	-0.722368	0.568903	2.14338	-1.00173	-1.4569	-0.447056	-0.551901	1.20548	-0.223216	0.564771	1.3082	-0.0816686	-1.13734	0.118482	-0.67065	-1.59179	0.023578	-0.53756	-1.45	0.058202
ensmusg00000034854	Mfsd12	major_facilitator_superfamily_domain_containing_12	0.949225	0.750945	1.79948	0.967381	-0.265292	1.07231	-0.632151	-0.852954	-0.869152	0.631245	-1.55297	0.362549	-0.441618	-0.585085	-1.33392	-0.46017	-1.3757	0.038601	-0.12959	-1.09	0.60323
ensmusg00000034902	Pip5k1c	phosphatidylinositol-4-phosphate_5-kinase_type_1_gamma	-0.017342	0.19509	1.79659	1.86581	-0.268221	-0.949033	0.0136034	-0.683002	-0.41726	1.42244	-0.56161	0.278606	-0.548161	-1.63789	-0.489631	-0.38676	-1.30745	0.0085983	-0.25713	-1.2	0.093607
ensmusg00000034940	Synrg	synergin_gamma	-0.0584767	1.23739	0.68336	0.327608	-1.56905	-2.33223	0.584191	-0.633846	1.19196	1.05209	-0.322235	-0.55833	0.193615	0.452244	-0.248296	-0.37838	-1.29988	0.024993	0.019907	1.01	0.89706
ensmusg00000035051	Dhx57	DEAH_(Asp-Glu-Ala-Asp/His)_box_polypeptide_57	1.78633	0.712886	0.00908249	2.03554	-1.088	-1.38957	-0.582453	-0.983715	0.447954	-0.104574	-0.260976	0.546309	0.280023	-0.912662	-0.496175	-0.73986	-1.67001	0.0001579	-0.12266	-1.09	0.51396
ensmusg00000035112	Wnk4	WNK_lysine_deficient_protein_kinase_4	0.413678	0.783604	2.6133	0.282469	0.0769757	-0.608447	-0.0760538	-0.0559802	-1.04895	-0.693363	-0.869059	-1.48085	0.165742	1.03603	-0.539085	-0.5343	-1.44824	0.030204	0.77664	1.71	0.0044032
ensmusg00000035181	Heatr5a	HEAT_repeat_containing_5A	0.268805	0.427236	1.78136	1.1771	0.177534	-2.20545	0.345947	-0.84612	-0.727318	1.32295	-0.629101	0.303147	-0.452267	-0.333166	-0.610655	-0.46762	-1.38283	0.024726	-0.10455	-1.08	0.5287
ensmusg00000035236	Scai	suppressor_of_cancer_cell_invasion	1.30328	2.00395	0.377828	0.713709	-0.520821	0.222349	-0.908702	-0.215893	-1.61553	0.69918	-0.535254	0.926715	-1.06092	-0.924029	-0.465855	-0.53137	-1.4453	0.036122	-0.22149	-1.17	0.4217
ensmusg00000035284	Vps13c	vacuolar_protein_sorting_13C_(yeast)	-0.341029	2.37163	0.580378	0.713176	-0.388947	-2.18592	-0.469956	-0.725847	0.0692618	1.1314	0.164421	-0.359398	0.161613	-0.291713	-0.42907	-0.56448	-1.47885	0.0033777	-0.071601	-1.05	0.59749
ensmusg00000035305	Ror1	receptor_tyrosine_kinase-like_orphan_receptor_1	0.0157382	1.63017	1.07352	0.400436	-0.76817	-1.58963	-1.36694	-0.00330872	-0.179132	0.502166	0.031173	1.69158	-0.514845	-1.23807	0.315309	-0.60941	-1.52564	0.0068246	-0.27358	-1.21	0.19936
ensmusg00000035349	Mia2	melanoma_inhibitory_activity_2	-0.201106	1.37825	1.28168	1.12103	-1.14504	-1.94602	0.68989	-0.385434	0.253717	0.898838	-1.03041	-0.651836	0.0964547	0.528846	-0.888862	-0.29237	-1.22465	0.027362	0.080146	1.06	0.54412
ensmusg00000035504	Reep6	receptor_accessory_protein_6	0.339538	0.486983	1.34607	2.05342	-1.22535	-1.50615	-0.0334323	0.0991446	0.163686	1.1983	-0.389012	-0.368793	-0.208858	-1.23516	-0.72037	-0.38305	-1.3041	0.0022736	-0.13856	-1.1	0.25535
ensmusg00000035513	Ntng2	netrin_G2	0.011104	0.858848	0.586431	1.41484	-1.68191	-0.578623	-0.731139	-0.53246	-0.81075	0.766739	-0.80852	2.15287	0.0427618	-0.0612926	-0.628899	-0.77222	-1.7079	0.0080354	-0.14958	-1.11	0.59779
ensmusg00000035517	Tdrd7	tudor_domain_containing_7	1.85338	0.0717211	1.84314	0.580575	0.29916	-0.573726	-0.774017	-0.285139	-1.72033	0.609781	-0.29266	0.687351	-0.818113	-0.552245	-0.928876	-0.3346	-1.26103	0.026428	-0.085277	-1.06	0.58468
ensmusg00000035629	1700021K19Rik	RIKEN_cDNA_1700021K19_gene	0.571604	0.583632	1.51441	1.14577	-2.02455	-1.30408	0.267576	-0.272065	-0.459117	1.32783	-0.401047	0.668217	-0.0793207	-0.839284	-0.699576	-0.69404	-1.61781	0.0011093	-0.2682	-1.2	0.11182
ensmusg00000035769	Xylb	xylulokinase_homolog_(H._influenzae)	-0.0944602	-0.346328	0.988746	1.45985	-1.65629	-2.16834	-0.290631	-0.253419	0.721754	0.691218	0.65623	1.07242	0.161476	-0.715308	-0.226913	-0.50765	-1.42173	0.0028936	-0.23507	-1.18	0.035584
ensmusg00000035842	Ddx11	DEAD/H_(Asp-Glu-Ala-Asp/His)_box_helicase_11	0.757365	0.60924	2.11294	1.20596	-0.95698	-1.6571	-0.656005	-0.858261	-0.290126	0.780068	0.0169124	0.459082	-1.08033	-0.484784	0.0420064	-1.0347	-2.04869	1.31e-05	-0.28853	-1.22	0.21982
ensmusg00000035864	Syt1	synaptotagmin_I	1.89135	1.78942	0.626004	0.0161075	-0.647672	-1.03092	-0.711645	-1.17813	-0.3464	-0.167826	-0.0498506	1.3	-1.12372	0.191677	-0.55839	-0.86085	-1.81611	5.44e-05	-0.23072	-1.17	0.28897
ensmusg00000035875	AI182371	expressed_sequence_AI182371	1.53679	0.172466	0.481447	0.666434	-0.95506	0.348854	-1.12948	-1.07524	-0.268162	-0.145295	2.38862	-0.0452132	-1.12226	-0.281539	-0.572367	-0.27905	-1.2134	0.045663	-0.1668	-1.12	0.26796
ensmusg00000035914	Cd276	CD276_antigen	0.913898	0.118858	2.1859	1.42819	0.0132086	-0.545186	0.140973	-0.112423	-1.39227	0.717529	0.0131984	-0.447671	-0.819368	-0.772111	-1.44273	-0.45245	-1.36836	0.039135	-0.27319	-1.21	0.29227
ensmusg00000035944	Ttc38	tetratricopeptide_repeat_domain_38	-0.433733	0.577384	-0.178868	1.85856	-0.402028	-1.83008	-0.192611	-0.647176	1.72347	0.430249	1.19884	-0.925755	-0.141512	-0.614231	-0.42251	-0.31162	-1.2411	0.044698	-0.18178	-1.13	0.26706
ensmusg00000036022	Fam122b	family_with_sequence_similarity_122_member_B	1.54801	0.565193	0.844829	1.17858	-0.406311	-1.67831	0.563464	-0.583483	0.149199	-1.04816	-1.67477	0.895411	0.421924	0.021721	-0.7973	-0.64817	-1.56718	0.023498	0.17092	1.13	0.55185
ensmusg00000036110	Slc17a2	solute_carrier_family_17_(sodium_phosphate)_member_2	-0.0826985	-0.161333	2.61766	1.26075	-1.04709	-1.1203	0.424344	0.307541	-0.488547	0.872181	-0.151726	-0.406598	-0.577695	-1.13052	-0.315964	-0.48772	-1.40223	0.013306	-0.24442	-1.18	0.11077
ensmusg00000036155	Mgat5	mannoside_acetylglucosaminyltransferase_5	0.443147	1.43022	1.968	-0.096068	0.344417	-0.248014	-0.952161	-1.55705	-0.721468	0.946878	-0.111216	0.93961	-0.534774	-1.08749	-0.764034	-0.3652	-1.28806	0.048002	-0.21601	-1.16	0.14058
ensmusg00000036188	Ankmy2	ankyrin_repeat_and_MYND_domain_containing_2	-0.413208	0.742864	1.90662	0.75739	0.0150767	-1.1416	-1.07672	-0.62672	-1.15196	-0.163867	0.426213	1.95775	-0.0875986	-0.874086	-0.270149	-0.4491	-1.36519	0.030406	-0.14046	-1.1	0.51449
ensmusg00000036353	P2ry12	purinergic_receptor_P2Y_G-protein_coupled_12	0.768017	1.06761	0.843379	2.10378	-0.659017	-0.90423	0.673093	-0.712752	-0.557235	-0.162282	1.04518	-0.360759	-0.844235	-1.12033	-1.18022	-0.63892	-1.55716	0.032924	-0.49899	-1.41	0.076603
ensmusg00000036534	Slc38a7	solute_carrier_family_38_member_7	0.984726	1.13348	0.708821	1.96022	-1.05328	-1.70271	0.710273	-0.5713	-0.470831	0.258913	-0.179333	0.582967	-0.930113	-0.787499	-0.644327	-0.57396	-1.4886	0.0012897	-0.23361	-1.18	0.076414
ensmusg00000036552	Ermard	ER_membrane_associated_RNA_degradation	0.286859	2.2814	0.687064	0.346826	-0.549592	-1.46674	-0.479154	-1.30963	-0.235294	1.29917	0.565263	-0.500661	0.511212	-0.958835	-0.477885	-0.51395	-1.42795	0.025066	-0.098786	-1.07	0.66526
ensmusg00000036555	Iqce	IQ_motif_containing_E	0.569513	1.31084	0.796268	1.29074	-1.1303	-1.5802	0.743411	-0.838683	-0.791844	1.25218	-0.457607	0.469544	-0.957205	0.316118	-0.992778	-0.72214	-1.64963	0.0028981	-0.22347	-1.17	0.35164
ensmusg00000036561	Ppp6r2	protein_phosphatase_6_regulatory_subunit_2	1.62782	1.19188	1.33229	0.785822	-1.40525	-0.350247	0.578831	-0.866607	-1.04475	0.77287	-1.05409	0.344873	-0.388838	-1.00869	-0.515913	-0.28399	-1.21756	0.027145	0.0056511	1	0.96186
ensmusg00000036565	Ttyh3	tweety_homolog_3_(Drosophila)	0.406715	-0.0984673	1.80303	2.49073	-0.797567	-0.609987	-1.04296	0.283065	-0.182834	-0.124612	-0.48658	0.384952	-1.15816	-0.57998	-0.287339	-0.44998	-1.36602	0.012428	-0.11289	-1.08	0.47705
ensmusg00000036568	Gltscr1l	GLTSCR1-like	1.09931	0.960642	0.936099	1.07951	-1.61031	-2.24896	-0.378468	-0.948102	0.15182	0.48909	0.24216	-0.587771	0.422625	-0.129427	0.521782	-0.83017	-1.77789	4.57e-06	0.12712	1.09	0.40455
ensmusg00000036591	Arhgap21	Rho_GTPase_activating_protein_21	1.31018	0.563565	1.41574	1.56943	-0.236579	-1.76028	0.776469	0.0121572	-0.911064	0.265981	-0.890243	0.283179	-0.836176	-0.626949	-0.935418	-0.41893	-1.33694	0.0112	-0.091448	-1.07	0.48818
ensmusg00000036644	Tbc1d9b	TBC1_domain_family_member_9B	0.407409	0.226108	1.77649	1.45837	-0.444646	-1.90779	-0.0854183	0.130653	-1.0757	1.16448	-1.30939	-0.148702	-0.286867	-0.340986	0.43599	-0.38557	-1.30638	0.0099395	0.15307	1.11	0.29198
ensmusg00000036819	Jmjd4	jumonji_domain_containing_4	0.938157	0.94694	0.508012	0.452626	-1.41969	-1.07763	0.212943	0.33298	0.0996462	0.671963	-1.14485	2.01813	-0.649957	-0.511564	-1.3777	-0.42095	-1.33881	0.029362	-0.37005	-1.29	0.079992
ensmusg00000036893	Ehmt1	euchromatic_histone_methyltransferase_1	0.9838	0.478692	1.3444	1.34387	-2.68507	-0.674094	0.0751606	-0.274489	-0.0512803	0.469998	-0.69912	0.144435	-0.748289	-0.0873064	0.379291	-0.58201	-1.49693	0.0061187	0.033893	1.02	0.81537
ensmusg00000036904	Fzd8	frizzled_homolog_8_(Drosophila)	0.842332	1.85362	0.171985	2.02829	-0.820481	-0.865996	0.836982	-0.843783	-0.507618	0.329842	-1.15724	-0.20208	-0.46492	-0.909954	-0.290981	-0.62852	-1.54598	0.002316	-0.012621	-1.01	0.94571
ensmusg00000036959	Bcorl1	BCL6_co-repressor-like_1	0.419275	0.705163	1.45175	1.68685	-0.641321	-1.18921	0.000402642	-0.733936	-1.2278	1.57627	-0.304231	0.380971	-0.281677	-0.881445	-0.96106	-0.78003	-1.71717	2.08e-05	-0.32094	-1.25	0.15787
ensmusg00000036968	Cnpy4	canopy_4_homolog_(zebrafish)	1.3442	-0.987286	0.620112	0.69418	-1.32338	-0.955324	-1.4815	0.420002	-0.00873847	0.413347	0.269264	1.72406	0.866822	-0.993229	-0.602525	-0.57148	-1.48605	0.047936	-0.29555	-1.23	0.25746
ensmusg00000036985	Zdhhc9	zinc_finger_DHHC_domain_containing_9	0.951526	0.734346	1.11738	1.50339	-0.598718	-2.38553	-0.560942	-0.20779	-0.0479951	-0.364657	-0.254333	1.28074	-0.364702	-0.81616	0.0134401	-0.43313	-1.35016	0.002009	-0.048419	-1.03	0.67983
ensmusg00000037031	Tspan15	tetraspanin_15	0.301358	1.30996	0.125689	0.637124	-1.25098	-1.51896	-1.20915	-0.55022	0.885345	0.712808	1.25589	0.88666	-1.42134	0.389833	-0.554008	-0.66686	-1.58761	0.004862	-0.40612	-1.33	0.089202
ensmusg00000037104	Socs5	suppressor_of_cytokine_signaling_5	1.80288	0.0875332	0.608207	0.992036	-1.45416	-0.531877	0.402328	-0.428562	-1.3969	0.721444	0.908557	0.197003	-1.65683	-0.641597	0.389936	-0.40047	-1.31994	0.037401	-0.15696	-1.11	0.47755
ensmusg00000037172	E330009J07Rik	RIKEN_cDNA_E330009J07_gene	0.572177	-0.205163	1.80396	1.74334	-1.04818	-0.951225	1.08314	0.412763	-0.467339	0.389339	-0.776512	0.198721	-0.963824	-1.36695	-0.42425	-0.44037	-1.35695	0.046877	-0.37569	-1.3	0.052484
ensmusg00000037234	Hook3	hook_homolog_3_(Drosophila)	0.6644	0.107142	0.959195	1.56939	-1.3233	-2.4027	0.487339	-0.780149	-0.138638	1.24159	-0.243246	0.279849	0.0145502	-0.200543	-0.234872	-0.4478	-1.36396	0.0043385	-0.027398	-1.02	0.8095
ensmusg00000037287	Tbcel	tubulin_folding_cofactor_E-like	0.977799	1.12344	0.198096	1.68312	-0.955836	-1.11767	-0.835629	-0.428673	0.325393	1.38741	-1.57051	0.645999	-0.436468	-0.135462	-0.861015	-0.49868	-1.41292	0.00016098	-0.10487	-1.08	0.51348
ensmusg00000037295	Ldlrap1	low_density_lipoprotein_receptor_adaptor_protein_1	1.03549	1.74747	0.0826983	1.44984	-0.334055	-0.905704	0.772857	-0.375244	-0.661043	1.34116	-1.1083	-0.302152	-0.8426	-0.840269	-1.06015	-0.31681	-1.24557	0.035517	-0.13474	-1.1	0.36708
ensmusg00000037353	Letmd1	LETM1_domain_containing_1	1.12751	0.946422	1.1557	1.20879	-0.167306	-0.822149	-0.00469095	-0.47008	-1.53939	0.812257	-0.843927	1.3197	-0.968183	-1.15225	-0.602409	-0.36388	-1.28688	0.0035948	-0.1547	-1.11	0.3395
ensmusg00000037410	Tbc1d2b	TBC1_domain_family_member_2B	0.484307	0.647971	2.39237	1.15117	-0.874087	-1.01734	-0.0048529	-0.457171	-0.863315	0.772874	-0.697231	0.698601	-1.19308	-0.581923	-0.458286	-0.48548	-1.40005	0.00040282	-0.14727	-1.11	0.31776
ensmusg00000037426	Depdc5	DEP_domain_containing_5	1.15868	-0.0991025	2.29369	1.15084	-0.555705	-1.06828	-0.369492	-0.717887	-0.312192	0.850102	-0.895179	0.646165	-0.134313	-1.03343	-0.913906	-0.50099	-1.41518	0.0011628	-0.16122	-1.12	0.31206
ensmusg00000037461	Ints7	integrator_complex_subunit_7	1.89083	0.413602	0.957343	-0.349609	-1.82042	-0.344831	0.100943	-1.54277	-0.0843469	0.158267	1.2064	0.601386	-1.24105	0.00579036	0.0484623	-0.35932	-1.28282	0.031579	-0.12093	-1.09	0.4216
ensmusg00000037475	Thoc2	THO_complex_2	0.473863	0.202157	1.09802	-0.345744	-1.09212	-2.43996	-0.0301087	-0.782209	0.704714	-0.336205	1.10988	-0.89012	0.542077	1.14625	0.639503	-0.29262	-1.22486	0.041849	0.17038	1.13	0.26789
ensmusg00000037486	Asxl2	additional_sex_combs_like_2_(Drosophila)	0.853223	0.547665	0.830141	0.693208	-1.96668	-2.03588	1.38242	-0.176258	-0.349634	0.676913	-0.0270366	-0.382632	0.362352	-0.876801	0.468996	-0.43356	-1.35056	0.035769	0.068028	1.05	0.64897
ensmusg00000037533	Rapgef6	Rap_guanine_nucleotide_exchange_factor_(GEF)_6	-0.101578	1.0121	1.68386	0.77761	-0.393331	-2.46322	0.316018	-0.371697	-0.181099	1.40314	-0.0387565	-0.934971	-0.182023	-0.35341	-0.172631	-0.37913	-1.30056	0.031324	-0.0062837	-1	0.96736
ensmusg00000037542	Aldh8a1	aldehyde_dehydrogenase_8_family_member_A1	0.594464	0.20774	1.27972	1.30489	-0.855418	-0.0511247	-1.63879	-1.08209	0.0292977	1.82253	0.633564	0.0580733	-0.577986	-0.614219	-1.11065	-0.29729	-1.22883	0.021114	-0.17653	-1.13	0.12444
ensmusg00000037553	Zdhhc18	zinc_finger_DHHC_domain_containing_18	1.12222	1.05959	1.80648	0.935687	-0.70253	-0.808217	0.141092	-1.04807	-0.603264	1.13637	-1.35183	0.398724	-0.440592	-0.932305	-0.713355	-0.41976	-1.33771	0.001635	-0.071802	-1.05	0.63012
ensmusg00000037754	Ppp1r16b	protein_phosphatase_1_regulatory_(inhibitor)_subunit_16B	-0.326544	-0.0348806	1.82799	1.78818	-1.19248	-1.66891	0.974835	-0.152442	-0.294582	0.403127	-0.462093	0.394877	0.292365	-1.14051	-0.408924	-0.55244	-1.46656	0.049192	-0.16804	-1.12	0.48001
ensmusg00000037761	Actr5	ARP5_actin-related_protein_5	1.38481	1.27719	0.278799	0.437075	-0.98871	-1.97221	0.709534	-1.49134	-0.61703	1.0244	-0.521148	0.690427	-0.123687	0.397565	-0.485678	-0.42078	-1.33865	0.040196	0.024341	1.02	0.89526
ensmusg00000037773	Pced1a	PC-esterase_domain_containing_1A	0.85295	-0.251416	2.08507	1.32032	-0.536694	-0.120625	-0.338102	-0.00894691	-1.04457	0.506664	-1.48287	1.1244	-0.544649	-1.2136	-0.347935	-0.31391	-1.24307	0.043823	-0.061695	-1.04	0.73168
ensmusg00000037795	N4bp2	NEDD4_binding_protein_2	0.94976	1.88641	0.0743653	0.606695	-1.08692	-1.82035	0.0615831	-0.688887	0.790562	1.16487	-0.616456	-1.28919	0.254889	-0.320035	0.0326956	-0.32694	-1.25435	0.017507	0.061207	1.04	0.67137
ensmusg00000037815	Ctnna1	catenin_(cadherin_associated_protein)_alpha_1	0.924162	0.903311	0.0806342	0.822417	-0.233309	-2.82705	-1.10578	-0.999967	0.506149	0.584241	0.581401	0.400561	0.0605201	-0.189424	0.492136	-0.3092	-1.23902	0.023774	0.010085	1.01	0.92474
ensmusg00000037818	3110057O12Rik	RIKEN_cDNA_3110057O12_gene	0.173137	-0.211564	1.52261	1.03733	-1.38162	-1.35214	0.123999	-1.17628	1.35279	1.39226	-0.155313	0.568711	-0.414276	-0.661013	-0.818641	-0.3772	-1.29882	0.011658	-0.25617	-1.19	0.082392
ensmusg00000037885	Stk35	serine/threonine_kinase_35	1.5718	0.970739	0.486761	2.032	-1.01699	-1.60084	-0.146651	-1.19875	-0.294295	-0.03557	-0.866129	-0.279872	0.0396016	-0.139577	0.477776	-0.54155	-1.45554	0.00027003	0.1946	1.14	0.13537
ensmusg00000037896	Rcor1	REST_corepressor_1	1.65452	0.530318	0.953949	-0.2993	-1.28486	-1.478	0.0342815	-0.76608	-0.87616	2.09425	-0.509726	0.164584	0.0399622	-0.332691	0.074953	-0.34451	-1.26972	0.016174	0.015926	1.01	0.91144
ensmusg00000037926	Ssh2	slingshot_homolog_2_(Drosophila)	0.125612	0.848123	1.6162	0.880242	-1.15525	-1.54509	0.990139	-0.508636	-0.549924	0.548373	-1.64046	-0.871407	0.18062	0.189976	0.891472	-0.4156	-1.33385	0.012919	0.39064	1.31	0.015743
ensmusg00000037999	Arap2	ArfGAP_with_RhoGAP_domain_ankyrin_repeat_and_PH_domain_2	0.753959	1.0137	1.44332	1.28651	-0.018531	-1.86884	-0.815235	-1.12168	0.253881	0.200565	0.826829	0.573627	-0.855748	-0.804998	-0.867355	-0.37939	-1.30079	0.0071063	-0.18233	-1.13	0.15868
ensmusg00000038022	Fam188b	family_with_sequence_similarity_188_member_B	0.00732211	-0.598609	0.625551	2.94721	-1.30076	0.309263	-0.492221	-1.19538	0.429764	-0.232168	0.675051	-0.237332	-0.194492	-0.228713	-0.514482	-0.55905	-1.4733	0.049153	-0.17145	-1.13	0.49401
ensmusg00000038034	Igsf8	immunoglobulin_superfamily_member_8	-0.666148	-0.265201	2.57721	1.78952	-0.387044	-0.439495	-0.378336	-0.38477	-0.980585	0.233495	0.0289662	0.804742	-0.571261	-0.892937	-0.46816	-0.57966	-1.4945	0.023374	-0.34446	-1.27	0.14919
ensmusg00000038047	Haus6	HAUS_augmin-like_complex_subunit_6	0.443074	1.50695	1.4535	1.44289	-0.02726	-0.860903	-0.154256	-0.334718	-1.36045	-0.307287	0.119407	0.156874	0.0972771	-2.11258	-0.0625312	-0.46249	-1.37792	0.018802	-0.059281	-1.04	0.80968
ensmusg00000038056	Kmt2c	lysine_(K)-specific_methyltransferase_2C	-0.0586994	1.57168	1.11908	0.813413	0.580747	-2.58492	-0.0715609	-0.625633	-0.0270261	0.546261	0.189575	-1.08011	-0.3294	0.519414	-0.562811	-0.40298	-1.32224	0.042738	0.056474	1.04	0.71964
ensmusg00000038058	Nod1	nucleotide-binding_oligomerization_domain_containing_1	-0.754329	1.5769	1.36355	2.02306	-1.27591	-0.520628	0.0943461	-0.0466245	-0.977237	0.130883	-0.756037	0.435529	0.146305	-0.338513	-1.1013	-0.45637	-1.37209	0.019267	0.026421	1.02	0.88057
ensmusg00000038080	Kdm1b	lysine_(K)-specific_demethylase_1B	0.44614	1.15187	0.456808	2.01376	-0.120396	-1.10916	-0.712131	-1.23381	-0.960646	1.47586	-0.385796	0.756163	-0.719487	-0.395609	-0.663555	-0.6096	-1.52584	0.00036353	-0.21073	-1.16	0.21272
ensmusg00000038092	Hsd3b5	hydroxy-delta-5-steroid_dehydrogenase_3_beta-_and_steroid_delta-isomerase_5	2.07714	0.548898	0.316969	2.33962	0.333658	-0.409408	-0.370709	-0.526802	-0.716814	-0.00951313	-0.836335	-0.747418	-0.753731	-0.632658	-0.612898	-1.1725	-2.25402	6.88e-06	-0.12979	-1.09	0.64382
ensmusg00000038121	Fam210a	family_with_sequence_similarity_210_member_A	0.600626	1.66981	0.684575	1.68311	-0.710998	-0.437226	1.13595	0.2646	-0.143046	0.13818	-1.2885	-1.54259	-0.73903	-0.686314	-0.629146	-0.39507	-1.31501	0.015287	0.07349	1.05	0.69945
ensmusg00000038122	Tbc1d32	TBC1_domain_family_member_32	0.753529	1.45435	0.447278	1.28909	1.1859	-1.66712	-1.0933	-0.887096	-0.493724	0.243065	-0.238877	1.02981	-1.20061	-0.62015	-0.202148	-0.58522	-1.50027	0.020797	-0.30969	-1.24	0.13162
ensmusg00000038167	Plekhg6	pleckstrin_homology_domain_containing_family_G_(with_RhoGef_domain)_member_6	1.56477	1.06806	0.393438	2.11001	-0.746885	-0.669049	-0.734405	-0.764477	-0.676569	-0.0640484	-0.277269	1.13249	-0.661063	-0.75541	-0.919595	-0.78334	-1.72111	2.2e-06	-0.29528	-1.23	0.082847
ensmusg00000038178	Slc43a2	solute_carrier_family_43_member_2	-0.871462	2.76634	0.039758	1.06915	-0.687119	-0.899126	-0.581048	-0.621049	-1.20128	0.163018	0.259912	-0.176406	-0.382574	0.342578	0.779312	-0.46752	-1.38273	0.023084	0.22964	1.17	0.18315
ensmusg00000038241	Cep250	centrosomal_protein_250	-0.932259	0.412263	1.58061	1.97199	-0.954321	-1.75053	0.39133	-0.256537	-0.281507	1.10187	-0.865858	0.215077	0.103573	-0.435389	-0.300314	-0.59563	-1.51113	0.02196	-0.048611	-1.03	0.81166
ensmusg00000038425	Poli	polymerase_(DNA_directed)_iota	0.663085	0.129608	0.89402	1.03894	-0.659532	-1.01658	-0.467448	-0.617214	-1.39612	1.8586	1.23381	0.718891	-0.695806	-1.19697	-0.487281	-0.73057	-1.65929	0.0022783	-0.53818	-1.45	0.054873
ensmusg00000038517	Tbkbp1	TBK1_binding_protein_1	1.2827	0.493159	1.12228	0.897126	-1.51208	-1.55333	1.0242	-0.616566	-0.420143	0.677225	-0.433033	1.1087	-1.22406	-0.350452	-0.495721	-0.5868	-1.50191	0.0094791	-0.29996	-1.23	0.13364
ensmusg00000038615	Nfe2l1	nuclear_factor_erythroid_derived_2-like_1	0.351838	-0.46918	0.170974	0.770003	-1.16371	-2.05736	0.41711	-0.923633	1.23532	1.6273	-1.19363	0.769052	0.442887	0.140289	-0.117245	-0.30363	-1.23425	0.035116	-0.02923	-1.02	0.84149
ensmusg00000038679	Trps1	trichorhinophalangeal_syndrome_I_(human)	-0.342451	-0.259108	0.145411	0.52666	-1.1652	-0.833354	-0.761475	-1.01726	0.394782	2.32686	1.90539	-0.31222	0.310505	-0.589308	-0.329237	-0.694	-1.61776	0.019807	-0.47169	-1.39	0.097817
ensmusg00000038780	Smurf1	SMAD_specific_E3_ubiquitin_protein_ligase_1	0.968107	1.14247	0.704997	1.20908	0.103864	-0.922933	0.528519	-0.0712477	-1.65415	0.758774	-1.04665	1.17089	-0.817489	-0.873242	-1.201	-0.36053	-1.2839	0.015871	-0.22056	-1.17	0.27493
ensmusg00000038855	Itpkb	inositol_145-trisphosphate_3-kinase_B	-0.0795981	0.158563	0.978934	1.75474	-1.32053	-1.5413	0.588565	-0.519444	0.369006	0.362012	-0.600131	1.30216	0.558151	-1.52452	-0.486605	-0.51875	-1.43271	0.01352	-0.23895	-1.18	0.25619
ensmusg00000038990	Cables2	CDK5_and_Abl_enzyme_substrate_2	1.1178	-0.708799	1.56447	2.07812	-0.604395	-1.1806	0.000712458	-0.756017	-0.488929	0.111784	0.481178	0.563776	-0.966817	-1.18959	-0.0226838	-0.42916	-1.34645	0.0072626	-0.19297	-1.14	0.17839
ensmusg00000039062	Anpep	alanyl_(membrane)_aminopeptidase	1.30632	0.335216	1.65897	1.40236	-1.07145	-1.60016	-0.347699	-0.28283	-0.219545	0.474595	-0.534785	1.08957	-0.923706	-0.39326	-0.893583	-0.62471	-1.5419	3.69e-06	-0.24161	-1.18	0.052556
ensmusg00000039084	Chad	chondroadherin	0.534593	-0.385893	0.282085	2.35053	-1.01292	-1.25213	-0.191338	-0.228255	1.06729	1.15067	-0.63508	-0.899799	0.705567	-0.718294	-0.767011	-0.78513	-1.72325	0.0079992	-0.17442	-1.13	0.54393
ensmusg00000039087	Rreb1	ras_responsive_element_binding_protein_1	0.398362	1.94421	1.15273	1.14215	-0.469895	-2.26973	-0.155813	-0.127375	-0.150359	0.777038	-0.647763	0.0388726	-0.732106	-0.335459	-0.564862	-0.63483	-1.55275	0.001622	-0.13971	-1.1	0.28353
ensmusg00000039089	L3mbtl3	l(3)mbt-like_3_(Drosophila)	1.04981	0.657338	1.01648	0.494954	-1.34706	-2.18485	-0.159248	-0.140966	-0.617171	1.39304	-0.0549639	1.25167	-0.603632	-0.295992	-0.459418	-0.71098	-1.63692	0.0028879	-0.30481	-1.24	0.11265
ensmusg00000039156	Stim2	stromal_interaction_molecule_2	0.0222886	1.18009	0.977284	1.70866	0.294991	-1.32313	-0.643888	-1.13434	0.424406	0.752874	-1.13945	-0.551378	-0.955228	1.15692	-0.770102	-0.45785	-1.37349	0.0077285	0.053513	1.04	0.77842
ensmusg00000039159	Ube2h	ubiquitin-conjugating_enzyme_E2H	1.20438	0.394079	0.759487	1.64841	0.0507341	-1.90199	0.0625052	-0.245791	-0.493753	1.28822	-1.1165	-0.304359	0.483004	-1.28044	-0.547995	-0.29956	-1.23077	0.027432	0.01064	1.01	0.93746
ensmusg00000039164	Naif1	nuclear_apoptosis_inducing_factor_1	1.64876	0.0870897	1.44695	0.249194	-1.74667	-0.66097	-1.49672	-1.17129	0.264201	0.640722	-0.476856	0.848755	-0.104836	0.719613	-0.247939	-0.75467	-1.68725	0.00090667	0.0089673	1.01	0.96582
ensmusg00000039298	Cdk5rap2	CDK5_regulatory_subunit_associated_protein_2	0.12582	1.31387	1.1836	1.26395	-1.06777	-0.895042	-1.74644	-0.0215126	-0.317926	1.44634	-0.219019	0.663096	-1.17424	-0.112445	-0.442273	-0.6819	-1.60425	0.0022272	-0.28381	-1.22	0.17608
ensmusg00000039536	Stau1	staufen_(RNA_binding_protein)_homolog_1_(Drosophila)	0.973159	0.562283	1.03134	1.33564	-0.820424	-1.68929	-0.277708	-1.10657	0.821666	1.20961	0.451143	0.103824	-1.09703	-0.311079	-1.18657	-0.34867	-1.27339	0.002365	-0.20172	-1.15	0.10271
ensmusg00000039585	Myo9a	myosin_IXa	0.974903	2.04437	0.702558	0.787757	-0.529816	-1.76695	1.30122	-0.376179	-1.13096	0.0455631	-0.692353	-0.39517	-0.267791	-0.727444	0.0302843	-0.45473	-1.37053	0.035279	0.15712	1.12	0.37071
ensmusg00000039621	Prex1	phosphatidylinositol-345-trisphosphate-dependent_Rac_exchange_factor_1	0.366379	1.74483	0.606395	1.42484	-0.975672	-0.959792	-0.65671	-0.692003	-0.642964	1.09085	-0.688471	1.38237	-0.414071	-1.12668	-0.459312	-0.85065	-1.80331	3.16e-06	-0.3597	-1.28	0.094684
ensmusg00000039637	Coro7	coronin_7	-0.918277	2.2958	-0.182411	0.925546	-0.20678	-0.966063	-1.27368	-0.885511	0.334967	0.498725	0.152806	0.422774	-0.816186	1.35639	-0.738092	-0.43877	-1.35545	0.037811	-0.057086	-1.04	0.7588
ensmusg00000039648	Ccbl1	cysteine_conjugate-beta_lyase_1	-0.374468	0.99502	0.707897	0.50773	-0.867619	-0.0452532	-1.16239	-0.881405	-0.194937	-0.0630652	2.88593	-0.254985	-0.786364	-0.0522046	-0.413882	-0.57087	-1.48542	0.0018878	-0.30244	-1.23	0.25813
ensmusg00000039671	Zmynd8	zinc_finger_MYND-type_containing_8	1.44926	0.808535	0.395205	0.621855	-1.83658	-1.97843	-0.301769	-0.700895	0.251164	-0.296695	1.00233	1.16956	-0.0785007	-0.549283	0.0442389	-0.62225	-1.53927	0.00020675	-0.13727	-1.1	0.35806
ensmusg00000039678	Tbc1d13	TBC1_domain_family_member_13	0.483318	-0.0534109	1.57945	1.01096	-1.52904	-1.38784	0.306154	-0.866229	-0.486117	1.35958	-1.62953	0.292596	0.185475	0.43336	0.301268	-0.40224	-1.32156	0.0037055	0.17823	1.13	0.24182
ensmusg00000039683	Sdk1	sidekick_homolog_1_(chicken)	0.503404	1.74345	2.06841	0.384128	-0.856201	-1.05054	-0.279962	-0.497296	-1.05054	-0.859827	-0.275911	-1.05054	1.00451	0.286551	-0.0696458	-0.54209	-1.45608	0.034933	0.29379	1.23	0.11838
ensmusg00000039741	Bahcc1	BAH_domain_and_coiled-coil_containing_1	-0.0370061	1.53091	0.998332	2.28609	-0.874199	-1.23268	-0.168447	-0.215317	-0.694056	0.878803	-0.738266	-0.00446107	-0.198874	-0.943238	-0.587595	-0.7199	-1.64707	0.00014401	-0.13248	-1.1	0.46263
ensmusg00000039765	Cc2d2a	coiled-coil_and_C2_domain_containing_2A	0.951871	0.626958	-1.01741	0.912287	-0.950436	-1.62043	0.0436212	-0.778473	-0.173714	-0.00850855	0.54473	2.07273	0.243073	-1.3331	0.486802	-0.58339	-1.49837	0.047025	-0.26778	-1.2	0.33453
ensmusg00000039781	Cep131	centrosomal_protein_131	1.63308	0.170066	1.34752	0.918189	-0.653338	-1.1659	-0.124351	-1.27304	-0.0105904	1.00851	-0.873935	1.28072	-0.537199	-0.991106	-0.728634	-0.75993	-1.69341	0.0007064	-0.40912	-1.33	0.078087
ensmusg00000039840	Epg5	ectopic_P-granules_autophagy_protein_5_homolog_(C._elegans)	-0.399192	0.814402	1.08274	0.752326	-1.79192	-2.33782	0.190073	-0.411973	-0.275879	1.3759	-0.111236	-0.158667	0.510652	0.37695	0.383649	-0.43348	-1.35049	0.0092927	0.12468	1.09	0.3299
ensmusg00000039849	Pcif1	PDX1_C-terminal_inhibiting_factor_1	0.597082	1.65268	1.25554	1.2715	-1.48675	-1.11014	0.257693	0.7386	-1.33235	-0.0193597	0.132085	0.2182	-0.767465	-1.05323	-0.354074	-0.29556	-1.22736	0.035618	-0.027116	-1.02	0.83615
ensmusg00000039853	Trim14	tripartite_motif-containing_14	1.09139	2.51962	-0.17487	0.999535	-1.50374	-0.463759	0.0432137	-1.1174	-0.294929	0.484529	0.100112	-0.439702	-0.0739351	-1.07944	-0.0906334	-0.57605	-1.49076	0.0034627	-0.064761	-1.05	0.69306
ensmusg00000039976	Tbc1d16	TBC1_domain_family_member_16	0.701167	0.574152	0.830215	1.78151	-0.751775	-1.51782	0.0980988	0.975773	-0.770454	1.3607	-0.863991	0.161267	-0.727773	-1.03617	-0.814906	-0.4009	-1.32033	0.023417	-0.24	-1.18	0.13475
ensmusg00000040181	Fmo1	flavin_containing_monooxygenase_1	-0.216926	0.313059	0.969057	1.96334	-2.08195	-1.27956	-0.575827	-0.481173	0.531616	0.387613	1.10942	-0.700474	0.460172	0.00183116	-0.400206	-0.39573	-1.31561	0.0025344	0.00099427	1	0.99425
ensmusg00000040363	Bcor	BCL6_interacting_corepressor	-0.0609011	0.369258	2.0345	0.612636	-0.490231	-2.65331	0.409488	-0.653245	-0.0819501	0.657451	0.415777	-0.252106	0.174826	-0.810502	0.328306	-0.41152	-1.33009	0.033025	-0.010886	-1.01	0.93956
ensmusg00000040407	Akap9	A_kinase_(PRKA)_anchor_protein_(yotiao)_9	-0.304226	1.76387	0.72259	0.298816	-0.182515	-2.56542	-0.216029	-0.553987	-0.288212	1.52777	-0.423829	-0.0746189	0.0928685	0.64227	-0.439352	-0.41981	-1.33775	0.027612	0.053271	1.04	0.70736
ensmusg00000040412	5330417C22Rik	RIKEN_cDNA_5330417C22_gene	0.770188	-0.437598	1.34922	1.98086	-0.333007	-1.71351	-1.16612	-1.1895	-0.388743	0.386337	0.707668	-0.535293	0.409889	-0.356621	0.516223	-0.74905	-1.68069	0.010378	0.090114	1.06	0.75394
ensmusg00000040471	Ggt6	gamma-glutamyltransferase_6	-0.00623292	0.860064	0.13641	1.98292	-0.866381	0.020876	-0.323846	-1.64702	-1.0689	0.374922	1.66884	-0.193965	-1.22438	-0.074708	0.361408	-0.34953	-1.27415	0.041867	-0.059532	-1.04	0.74017
ensmusg00000040481	Bptf	bromodomain_PHD_finger_transcription_factor	0.233816	1.00517	0.479472	-0.291063	-1.51393	-2.56476	0.13348	-0.303121	0.822381	0.812886	-0.64926	-0.348391	0.753558	1.00704	0.422725	-0.34935	-1.27399	0.03224	0.19033	1.14	0.15904
ensmusg00000040505	Abcg5	ATP-binding_cassette_sub-family_G_(WHITE)_member_5	1.24261	1.77829	0.665513	1.39688	-0.941688	-0.927843	0.00745245	0.317386	-0.15705	0.256063	-0.117604	-1.81285	-1.22178	-0.0846377	-0.400727	-0.39468	-1.31465	0.0034111	0.031535	1.02	0.85276
ensmusg00000040549	Ckap5	cytoskeleton_associated_protein_5	0.79079	0.574672	0.456071	0.823726	-1.02817	-2.4463	-0.717365	-1.04031	0.352518	0.234887	1.54519	0.41122	-0.691846	0.235882	0.499031	-0.39692	-1.31669	0.0075759	-0.047765	-1.03	0.7532
ensmusg00000040616	Tmem51	transmembrane_protein_51	0.186276	0.940097	0.0577003	0.936881	-0.640845	-0.349162	-0.0204741	-0.970794	0.218826	-1.50852	1.1482	2.22324	-0.732022	-1.24234	-0.247058	-0.49076	-1.40518	0.036147	-0.45181	-1.37	0.10324
ensmusg00000040620	Dhx33	DEAH_(Asp-Glu-Ala-His)_box_polypeptide_33	0.818371	-0.21817	1.28253	0.35531	-0.920335	-2.35247	-0.11199	0.178555	-0.153169	1.6774	-0.475834	0.828787	-0.306839	0.426971	-1.02912	-0.35383	-1.27795	0.045242	-0.11447	-1.08	0.47176
ensmusg00000040721	Zfhx2	zinc_finger_homeobox_2	-0.167738	0.768483	0.860304	-0.285697	-0.886389	-1.48855	-0.644845	-1.39202	2.53513	0.276417	-0.158722	0.232278	0.676198	0.0743139	-0.399168	-0.66224	-1.58254	0.00024305	-0.15186	-1.11	0.45286
ensmusg00000040725	Hnrnpul1	heterogeneous_nuclear_ribonucleoprotein_U-like_1	-0.0588247	0.0364942	0.379386	0.950472	-1.24117	-2.50926	-0.303928	-0.982247	1.03032	1.00332	0.169064	1.38024	-0.122764	0.115544	0.153356	-0.31945	-1.24785	0.01317	-0.077962	-1.06	0.46785
ensmusg00000040734	Ppp1r13l	protein_phosphatase_1_regulatory_(inhibitor)_subunit_13_like	1.40332	-0.681152	1.95777	0.955026	-0.917961	-1.40141	0.634369	0.099757	-0.729393	1.02411	-0.543358	0.277785	-1.05723	-0.44027	-0.58137	-0.56804	-1.48251	0.047058	-0.35787	-1.28	0.17688
ensmusg00000040738	Ints8	integrator_complex_subunit_8	0.882822	-0.470926	2.23123	0.881222	-0.844631	-2.37681	-0.0393356	-0.325052	0.159051	0.21681	-0.386789	0.504428	-0.105	0.177986	-0.505007	-0.37862	-1.3001	0.029255	0.013244	1.01	0.92794
ensmusg00000040855	Reps2	RALBP1_associated_Eps_domain_containing_protein_2	1.14735	2.17529	0.841556	1.08159	-0.0751651	-0.902729	-0.236018	-1.68855	0.507219	-0.259575	-0.649092	0.10336	-0.531374	-1.04089	-0.472974	-0.34611	-1.27113	0.013596	-0.045574	-1.03	0.70239
ensmusg00000041044	Lrit1	leucine-rich_repeat_immunoglobulin-like_and_transmembrane_domains_1	-0.00316866	-0.344243	1.26675	1.52121	-1.32828	-1.31938	-0.10593	0.519239	-0.953162	1.62916	0.151398	0.749145	-0.487201	-1.33821	0.0426779	-0.55227	-1.46639	0.020232	-0.41059	-1.33	0.075611
ensmusg00000041058	Wwp1	WW_domain_containing_E3_ubiquitin_protein_ligase_1	0.725407	0.958775	1.56765	1.74916	-0.536481	-1.47503	0.605115	-0.405123	-0.548671	0.964985	-0.928395	-0.697825	-0.516128	-0.982043	-0.481397	-0.3436	-1.26892	0.0045082	-0.0089705	-1.01	0.94121
ensmusg00000041119	Pde9a	phosphodiesterase_9A	0.572726	1.1193	0.626048	0.628276	-0.441863	-0.321617	-0.864838	-1.99052	-1.01773	0.833554	1.68737	0.913352	-0.864872	-0.243091	-0.636088	-0.65862	-1.57857	0.0038636	-0.39959	-1.32	0.060755
ensmusg00000041133	Smc1a	structural_maintenance_of_chromosomes_1A	0.627883	0.897738	0.571702	0.903784	-0.836618	-2.67955	-0.697987	-1.32871	0.483528	0.794644	0.212475	0.198834	-0.155446	0.648323	0.359398	-0.4891	-1.40357	0.00082496	0.042071	1.03	0.72276
ensmusg00000041147	Brca2	breast_cancer_2	0.965108	-0.0366743	1.71613	1.33333	-1.21169	-1.78783	0.157729	0.393609	-1.15456	1.23672	-0.504258	-0.0588783	-0.349594	-0.268246	-0.43089	-0.6815	-1.60381	0.011629	-0.044543	-1.03	0.85389
ensmusg00000041225	Arhgap12	Rho_GTPase_activating_protein_12	0.995744	1.05802	1.5532	0.965169	-2.21184	-1.1037	-0.482182	-0.85655	-0.0779702	0.933252	0.369246	-0.3327	-0.557728	-0.154514	-0.0974444	-0.44634	-1.36258	0.0011923	-0.025406	-1.02	0.85321
ensmusg00000041237	Pklr	pyruvate_kinase_liver_and_red_blood_cell	-0.00970909	-0.199663	-0.0959519	0.199005	-0.242203	-0.334693	-0.405387	-0.442091	-0.184031	0.285856	-0.487632	3.48961	-0.613447	-0.561159	-0.398505	-0.31979	-1.24815	0.022035	-0.53842	-1.45	0.060951
ensmusg00000041324	Inhba	inhibin_beta-A	0.931163	0.270914	0.583934	0.192058	-1.78709	-1.77167	0.663303	-0.471252	-0.174603	0.221087	-0.748895	2.0725	-0.532163	-0.122635	0.673356	-0.59645	-1.51199	0.041529	-0.071217	-1.05	0.78372
ensmusg00000041528	Rnf123	ring_finger_protein_123	-0.350372	1.77393	0.997321	1.70279	-0.224129	-1.68697	-0.13982	0.0636689	-1.23432	0.245847	-1.37016	-0.243998	0.322154	0.447224	-0.303174	-0.31465	-1.24371	0.033724	0.26028	1.2	0.035155
ensmusg00000041530	Ago1	argonaute_RISC_catalytic_subunit_1	0.945166	0.596375	1.41841	1.65447	-0.711549	-1.33886	0.80462	-0.427814	-0.84157	1.03099	-1.11402	0.128097	-0.270801	-1.02492	-0.848599	-0.54503	-1.45905	0.00109	-0.13772	-1.1	0.42748
ensmusg00000041782	Lad1	ladinin	0.773932	1.42305	-0.331103	0.397728	-1.03338	-0.773656	-0.854729	-1.21425	-1.13226	0.967011	-0.249844	1.95647	-0.825915	0.598516	0.298426	-0.8684	-1.82564	2.41e-05	-0.067195	-1.05	0.77942
ensmusg00000041797	Abca9	ATP-binding_cassette_sub-family_A_(ABC1)_member_9	-0.716122	1.14346	1.20408	1.52347	-0.930707	-0.700107	-0.955649	-1.5895	0.733483	0.0937609	0.297366	1.15636	-0.00279302	-1.28055	0.0234542	-0.61593	-1.53255	0.0045457	-0.258	-1.2	0.19976
ensmusg00000041828	Abca8a	ATP-binding_cassette_sub-family_A_(ABC1)_member_8a	-0.240681	0.497302	0.211477	1.54716	-1.09055	-1.71608	0.307523	-0.26899	0.722859	-0.219665	1.91505	-1.05746	-1.09869	-0.12289	0.613639	-0.48785	-1.40235	0.013079	-0.14887	-1.11	0.5002
ensmusg00000041879	Ipo9	importin_9	0.226949	0.811067	1.19842	1.04349	-0.0716992	-2.18599	-0.200179	-0.273458	-1.902	0.902195	0.813716	0.617021	-0.476336	-0.111689	-0.391514	-0.28939	-1.22212	0.043962	-0.010202	-1.01	0.946
ensmusg00000041961	Znrf3	zinc_and_ring_finger_3	0.0439746	2.59343	0.349936	0.337066	-0.893479	-0.447912	-0.90922	-1.34196	-0.273335	0.897791	0.0225142	-0.0800723	-0.259157	1.08792	-1.1275	-0.44032	-1.35691	0.011043	0.01274	1.01	0.93757
ensmusg00000041966	Dcaf17	DDB1_and_CUL4_associated_factor_17	1.47683	0.312224	0.716251	0.571233	-2.16253	-1.43079	0.608202	-0.975752	-0.241685	0.454941	0.755141	1.14377	-0.0534975	-0.598176	-0.576165	-0.51991	-1.43387	0.0073147	-0.20059	-1.15	0.18789
ensmusg00000042055	Wdr11	WD_repeat_domain_11	0.382834	0.419634	0.523897	0.245009	-1.00785	-2.4468	-0.995006	-1.08681	0.153629	1.14902	0.445821	1.49002	-0.113546	0.277859	0.562299	-0.49003	-1.40447	0.00091839	-0.055569	-1.04	0.63528
ensmusg00000042202	Slc35e2	solute_carrier_family_35_member_E2	0.219755	1.36102	1.38338	-0.137149	-2.21823	-1.12376	0.641559	-0.767295	-1.21578	0.723803	0.204431	0.358875	0.631398	0.421695	-0.483701	-0.3478	-1.27262	0.025478	0.11206	1.08	0.39745
ensmusg00000042228	Lyn	Yamaguchi_sarcoma_viral_(v-yes-1)_oncogene_homolog	1.11875	1.84229	1.39229	0.18042	0.231416	-1.51238	-0.180667	-0.491535	-1.06704	-0.0360489	-0.89998	0.735212	-1.48155	-0.100845	0.269649	-0.31932	-1.24774	0.038838	0.049074	1.03	0.7462
ensmusg00000042284	Itga1	integrin_alpha_1	0.744484	1.62085	0.930359	0.466251	-0.483336	-2.57169	-0.260434	-0.284062	0.639635	0.548274	-0.740038	-0.220976	-0.506337	-0.706499	0.823523	-0.46092	-1.37642	0.0092325	0.018874	1.01	0.90028
ensmusg00000042302	Ehbp1	EH_domain_binding_protein_1	1.72911	0.0630636	1.18998	0.862222	-1.56442	-0.72048	0.791704	-0.984524	-1.79636	-0.306248	-0.306918	0.918517	0.147269	-0.0538734	0.0309624	-0.47045	-1.38554	0.016874	0.20191	1.15	0.31517
ensmusg00000042320	Prox2	prospero_homeobox_2	1.62767	1.60371	0.0811178	0.754155	-0.945581	-2.10057	-0.489571	-1.27792	0.148868	0.448595	0.502058	0.534909	-0.29979	-0.288002	-0.299649	-0.93096	-1.90654	0.0018965	-0.2888	-1.22	0.23763
ensmusg00000042323	Pbrm1	polybromo_1	-0.117983	0.840809	1.36419	0.375688	-1.33726	-2.42949	0.519335	-0.651375	-0.0483625	1.42695	-0.0427807	0.811553	-0.253886	-0.118627	-0.338758	-0.37031	-1.29263	0.017447	-0.096363	-1.07	0.38728
ensmusg00000042404	Dennd4b	DENN/MADD_domain_containing_4B	1.27339	0.396699	-0.186929	0.644994	-1.35251	-1.90252	-0.0928796	-1.03627	-0.333628	0.512356	2.11855	0.288496	0.208973	-0.498176	-0.0405453	-0.54941	-1.46349	0.010314	-0.15797	-1.12	0.45078
ensmusg00000042429	Adora1	adenosine_A1_receptor	0.30011	1.95749	-0.955021	1.74818	-0.855122	-1.20745	-0.581134	-0.556198	0.993606	-0.166425	0.110856	0.819322	-0.0364381	-0.374411	-1.19737	-0.60362	-1.51952	0.0028292	-0.31863	-1.25	0.057577
ensmusg00000042439	Zfp532	zinc_finger_protein_532	0.70492	0.770094	-0.0372238	-0.228361	-1.71738	-1.74324	-1.00471	-0.762953	0.513407	1.25318	0.946005	1.07097	0.567646	-0.881461	0.549112	-0.65821	-1.57812	0.00439	-0.20257	-1.15	0.33472
ensmusg00000042492	Tbc1d10b	TBC1_domain_family_member_10b	1.60863	0.430025	0.69466	0.810279	-1.99368	-1.09989	0.490914	-0.353174	-0.883857	-0.530378	-0.44263	1.23393	-1.05912	0.411953	0.682336	-0.35087	-1.27533	0.030535	0.10869	1.08	0.50786
ensmusg00000042496	Prdm10	PR_domain_containing_10	2.04018	0.364947	0.584671	1.7785	-1.68068	0.0322741	-0.803181	-0.272931	0.0313331	-0.600656	-0.519226	0.79268	-0.0863034	-0.773178	-0.888422	-0.63189	-1.54959	0.0094083	-0.14003	-1.1	0.54781
ensmusg00000042520	Ubap2l	ubiquitin-associated_protein_2-like	-0.873157	1.55295	0.55413	0.316585	-1.4806	-2.28821	0.198191	-0.88941	-0.0216169	0.886166	0.795925	-0.118137	0.634468	0.53379	0.198923	-0.3062	-1.23645	0.043191	0.081786	1.06	0.50651
ensmusg00000042684	Npl	N-acetylneuraminate_pyruvate_lyase	0.739471	0.440818	2.87982	0.629907	-0.958183	-0.418742	-0.344748	-0.0659378	0.639604	-0.358982	-1.19266	-0.236667	-0.731427	-0.884063	-0.138205	-0.60855	-1.52473	0.042887	-0.092304	-1.07	0.73897
ensmusg00000042694	Obfc1	oligonucleotide/oligosaccharide-binding_fold_containing_1	0.741053	-0.00623459	0.671281	0.838573	-1.22493	-0.446276	-0.583621	-0.845603	1.73576	-1.54078	-0.98716	1.70904	0.384934	-0.300091	-0.145945	-0.63199	-1.5497	0.024854	-0.040542	-1.03	0.88782
ensmusg00000042744	Gm15800	predicted_gene_15800	-0.521355	0.677981	1.39933	1.57827	-0.745293	-2.19153	0.685479	-0.396864	0.100482	1.37429	-0.612646	-0.613909	-0.281919	-0.249151	-0.203163	-0.39737	-1.3171	0.0274	-0.01715	-1.01	0.90592
ensmusg00000042797	Aqp11	aquaporin_11	-0.221099	0.960446	0.157156	2.69018	-0.313474	-0.588417	-1.21809	0.0294388	-0.407745	0.70084	-0.679425	0.768688	-0.779713	-1.22624	0.127445	-0.36948	-1.29189	0.038625	-0.14087	-1.1	0.34702
ensmusg00000042810	Krba1	KRAB-A_domain_containing_1	1.10956	0.260328	1.29549	2.02338	-1.0171	-1.07488	1.18883	-0.544814	0.275836	-0.224608	-0.19684	-0.239769	-0.853256	-1.19293	-0.809232	-0.37124	-1.29346	0.029653	-0.18308	-1.14	0.25385
ensmusg00000043099	Hic1	hypermethylated_in_cancer_1	-0.442426	1.01563	0.854197	2.57658	0.140287	-0.427931	-0.408928	-0.544761	-0.984298	-0.206176	0.841928	-0.737939	-0.422421	-1.49532	0.241572	-0.51665	-1.43063	0.042766	-0.094346	-1.07	0.73224
ensmusg00000043241	Upf2	UPF2_regulator_of_nonsense_transcripts_homolog_(yeast)	0.69982	-0.279558	1.31593	0.592815	-1.78274	-2.38622	0.287617	-0.385486	-0.0930523	1.11654	-0.245399	0.761263	0.207581	0.475649	-0.284759	-0.51865	-1.43261	0.0079447	0.0047167	1	0.9722
ensmusg00000043262	Uevld	UEV_and_lactate/malate_dehyrogenase_domains	1.93728	-0.0893084	1.38647	0.772057	-1.13351	-1.56552	0.242555	-0.179157	-0.600878	1.23031	-0.84484	-0.153406	-1.00794	-0.361762	0.367655	-0.37209	-1.29423	0.026974	0.015683	1.01	0.9267
ensmusg00000043418	Lrit2	leucine-rich_repeat_immunoglobulin-like_and_transmembrane_domains_2	1.09369	-0.299527	1.44933	1.59767	-1.15871	-0.531005	-0.499846	-0.710562	-1.18687	1.23752	0.838805	0.301069	-0.269998	-1.19701	-0.664555	-1.0218	-2.03045	4.01e-05	-0.51889	-1.43	0.061477
ensmusg00000043671	Dpy19l3	dpy-19-like_3_(C._elegans)	0.650511	-0.81836	2.16314	1.62706	-0.0127548	-1.91505	-0.338658	-0.152076	0.069449	-0.348319	-0.432673	-0.870752	-0.506476	0.275799	0.60916	-0.47633	-1.3912	0.036241	0.24738	1.19	0.19769
ensmusg00000043673	Kcns3	potassium_voltage-gated_channel_delayed-rectifier_subfamily_S_member_3	1.82897	-0.22394	2.24319	0.250805	-0.613571	-1.10236	-0.375562	-0.52257	-0.633305	0.456569	-1.10236	-0.224112	1.01216	-0.261608	-0.732295	-0.60692	-1.523	0.026892	0.13142	1.1	0.54881
ensmusg00000043789	Vwce	von_Willebrand_factor_C_and_EGF_domains	0.955435	0.185105	0.713922	1.47638	-0.526422	-0.810507	-0.735901	-0.684239	-1.67475	0.716825	0.0719532	2.0264	-0.490059	-0.62259	-0.601551	-0.53622	-1.45017	0.00016485	-0.21026	-1.16	0.30027
ensmusg00000043962	Thrap3	thyroid_hormone_receptor_associated_protein_3	-0.431363	1.55249	-0.107954	0.514213	-0.388935	-1.99143	-1.31691	-0.54684	0.199116	1.82324	1.13236	0.343157	-0.200464	-0.242367	-0.338322	-0.29195	-1.22429	0.049601	-0.14248	-1.1	0.23189
ensmusg00000043991	Pura	purine_rich_element_binding_protein_A	0.530682	-0.122034	1.29298	0.865786	-1.66876	-2.09363	1.06343	-0.494876	0.133934	1.10858	0.155778	0.0564169	0.470157	-1.09639	-0.202052	-0.4223	-1.34006	0.019856	-0.11709	-1.08	0.39294
ensmusg00000044030	Irf2bp1	interferon_regulatory_factor_2_binding_protein_1	0.450645	0.190154	1.23359	-0.379776	-2.09158	-0.715611	-0.640558	-0.855111	-0.342678	1.60289	-0.72489	1.63913	0.361025	0.136813	0.135964	-0.47671	-1.39157	0.0063201	-0.010385	-1.01	0.94903
ensmusg00000044250	Pced1b	PC-esterase_domain_containing_1B	-0.389872	2.10493	1.31587	0.278944	-0.913639	0.140925	-0.728536	-1.65146	0.181791	-0.750298	1.00924	-0.800736	0.495692	0.543111	-0.83596	-0.58823	-1.5034	0.028831	0.096173	1.07	0.71362
ensmusg00000044254	Pcsk9	proprotein_convertase_subtilisin/kexin_type_9	0.584703	-0.360208	0.156592	0.184823	-0.241423	-0.425085	-0.294749	-0.446401	-0.719435	0.0518645	-0.359449	3.39176	-0.615207	-0.437754	-0.470031	-0.60035	-1.51608	0.0064377	-0.42329	-1.34	0.11683
ensmusg00000044317	Gpr4	G_protein-coupled_receptor_4	-0.227363	2.44282	1.18824	-0.135016	-1.37078	-0.866372	-0.86195	0.0208207	-0.254217	-0.670707	-0.326467	-0.562182	-0.100825	0.251911	1.47209	-0.65538	-1.57503	0.026935	0.45351	1.37	0.10403
ensmusg00000044349	Snhg11	small_nucleolar_RNA_host_gene_11	0.396383	-0.000771473	0.0596291	1.25883	-0.190494	-0.684082	-1.5919	-1.01422	0.933959	-0.0211348	-0.735483	-1.26094	0.315026	2.23485	0.300351	-0.58007	-1.49492	0.034154	0.45777	1.37	0.093381
ensmusg00000044447	Dock5	dedicator_of_cytokinesis_5	1.22823	0.635839	1.44209	1.27133	-0.815714	-2.09099	0.0422512	-0.178292	-0.150345	1.049	-1.22951	0.107605	-0.180928	-0.596462	-0.534113	-0.53948	-1.45345	0.00083258	-0.040686	-1.03	0.78224
ensmusg00000044505	Lingo4	leucine_rich_repeat_and_Ig_domain_containing_4	-0.6944	2.67548	0.288718	0.650061	-0.197591	-0.675792	-0.539028	-1.21835	-0.25993	0.910025	-1.43391	0.735426	0.0607844	-0.00719572	-0.294293	-0.6016	-1.5174	0.045769	0.023964	1.02	0.9331
ensmusg00000044674	Fzd1	frizzled_homolog_1_(Drosophila)	1.03664	-0.488624	0.86021	1.39897	-1.46057	-1.51328	0.96851	-0.0890942	-0.836941	1.16884	-0.281622	1.08289	-0.301331	-0.8672	-0.677399	-0.45323	-1.3691	0.044826	-0.28952	-1.22	0.12927
ensmusg00000044707	Ccnjl	cyclin_J-like	-0.025607	1.5835	0.685046	0.381036	-1.1375	-1.41565	-1.41565	-1.15171	-0.481451	0.358544	0.469104	0.458455	-0.346093	0.224664	1.81331	-0.76457	-1.69886	0.0036174	0.12881	1.09	0.63857
ensmusg00000044708	Kcnj10	potassium_inwardly-rectifying_channel_subfamily_J_member_10	0.354766	1.59213	-0.250698	1.42449	-0.685993	-1.17611	-1.17611	-0.304062	-0.000285712	-0.454653	0.679819	1.74098	-1.11721	-0.935243	0.308177	-0.65138	-1.57067	0.016591	-0.39229	-1.31	0.13474
ensmusg00000044783	Hjurp	Holliday_junction_recognition_protein	0.490072	1.43137	0.893134	2.31699	-1.12911	-1.00541	-0.0757309	-0.921339	-0.104768	0.614043	-0.927239	0.0828837	-0.447186	-0.931719	-0.285989	-0.75177	-1.68386	9.44e-07	-0.12228	-1.09	0.39717
ensmusg00000045312	Lhfpl2	lipoma_HMGIC_fusion_partner-like_2	-0.245361	0.616324	0.749738	2.50696	-1.21868	-0.641076	-0.379467	-1.26078	-0.611527	0.405937	0.152153	0.694873	0.294286	-1.36432	0.300941	-0.86383	-1.81986	0.00015081	-0.13214	-1.1	0.56753
ensmusg00000045374	Wdr81	WD_repeat_domain_81	0.488641	-0.159587	0.999712	1.179	-2.24503	-1.36663	0.893333	-0.175043	-0.804753	0.983744	0.600344	0.413027	0.512512	-1.06615	-0.253118	-0.44678	-1.36299	0.027969	-0.11808	-1.09	0.45827
ensmusg00000045482	Trrap	transformation/transcription_domain-associated_protein	0.111168	0.808707	1.56554	1.23377	-0.876117	-2.08188	0.505862	-0.697332	-0.653294	1.43017	-0.0720254	-0.0754195	0.0940037	-0.953603	-0.339551	-0.51612	-1.4301	0.0029763	-0.10205	-1.07	0.49071
ensmusg00000045636	Mtus1	mitochondrial_tumor_suppressor_1	0.540863	0.0330189	0.260509	0.0792971	-2.21082	-2.14257	-0.141262	-0.580344	1.21023	0.458624	0.173805	-0.0487612	1.12467	0.78328	0.459473	-0.42433	-1.34195	0.0047407	0.14252	1.1	0.26553
ensmusg00000045672	Col27a1	collagen_type_XXVII_alpha_1	0.348989	-0.628749	1.19145	2.03472	-0.241776	-0.781042	0.101098	-0.0759569	-1.05758	-0.0255436	-1.02618	1.95578	-0.501677	-0.369977	-0.923556	-0.51343	-1.42744	0.030994	-0.24788	-1.19	0.35689
ensmusg00000045776	Lrtm1	leucine-rich_repeats_and_transmembrane_domains_1	-0.662511	0.362062	-1.34045	-0.270166	-0.969052	-1.03721	-1.13528	-0.894335	-0.0743855	1.84324	0.263118	1.03067	0.673607	1.21656	0.99413	-0.57017	-1.4847	0.035821	0.17682	1.13	0.35367
ensmusg00000045795	Whamm	WAS_protein_homolog_associated_with_actin_golgi_membranes_and_microtubules	0.808951	0.146268	1.74827	0.849045	-0.983848	-1.65005	-1.08176	-0.705947	-0.718156	1.49805	0.706914	0.0444291	0.140926	-0.941787	0.138691	-0.36548	-1.28831	0.0030577	-0.037279	-1.03	0.77967
ensmusg00000045991	Onecut2	one_cut_domain_family_member_2	1.03022	0.693384	0.394285	0.682318	-1.10635	-2.57796	0.378237	-0.689358	1.49034	0.68269	0.0328914	0.173555	-0.316054	-0.157029	-0.711175	-0.517	-1.43098	0.0052106	-0.2227	-1.17	0.10676
ensmusg00000046062	Ppp1r15b	protein_phosphatase_1_regulatory_(inhibitor)_subunit_15b	0.214569	0.916675	0.558858	1.27287	-1.01877	-1.90898	0.301033	-0.626322	0.744083	1.9404	-0.898412	-0.301308	-0.335015	-0.828364	-0.0313111	-0.31955	-1.24794	0.011643	-0.082709	-1.06	0.54152
ensmusg00000046070	Igfals	insulin-like_growth_factor_binding_protein_acid_labile_subunit	0.496182	0.616612	1.49505	2.02655	-1.05984	-0.806546	0.22161	0.0746084	-1.25354	1.20178	-0.330801	-0.217347	-0.876665	-0.762944	-0.824708	-0.65685	-1.57664	8.86e-05	-0.28697	-1.22	0.13035
ensmusg00000046138	9930021J03Rik	RIKEN_cDNA_9930021J03_gene	0.811018	0.676431	0.621834	1.63427	-0.811097	-2.00717	-0.183502	-0.528459	-1.48097	0.944893	-0.51579	-0.512818	-0.131285	0.960548	0.522101	-0.48159	-1.39628	0.002024	0.29203	1.22	0.070882
ensmusg00000046230	Vps13a	vacuolar_protein_sorting_13A_(yeast)	0.852203	1.96653	1.31405	1.04814	0.108598	-1.77978	-0.297243	-0.524567	-1.03109	0.531485	-1.12632	-0.428483	-0.0751353	-0.080552	-0.477845	-0.51646	-1.43044	0.0021112	0.17201	1.13	0.24763
ensmusg00000046351	Zfp322a	zinc_finger_protein_322A	0.136697	0.449126	0.855386	-0.122246	-1.60679	-1.61509	0.211203	-0.343478	1.81327	-0.158318	-1.01131	1.58586	0.669316	-0.496891	-0.366734	-0.36851	-1.29102	0.044495	-0.099389	-1.07	0.62064
ensmusg00000046380	Jrk	jerky	0.710527	1.81688	-0.933757	-0.347037	-1.57335	-1.11869	-1.24838	-0.656192	1.14293	0.470852	0.540461	0.716238	-0.681896	0.662257	0.499149	-0.71043	-1.63629	0.017592	-0.15752	-1.12	0.55992
ensmusg00000046574	Prr12	proline_rich_12	0.467621	1.34422	0.74625	1.81696	-0.889366	-0.870802	-0.771298	-1.11297	-0.793596	1.33414	-0.870608	0.886917	-0.715771	-0.513068	-0.0586305	-0.71279	-1.63897	6.91e-06	-0.1218	-1.09	0.5078
ensmusg00000046743	Fat4	FAT_tumor_suppressor_homolog_4_(Drosophila)	1.52339	-0.568386	1.52527	1.13352	-0.917012	-1.68497	0.804802	-0.404232	-0.889778	1.23742	-0.385062	-0.00238376	-0.16706	-0.7211	-0.484418	-0.58359	-1.49857	0.043959	-0.16128	-1.12	0.54526
ensmusg00000046761	Fam83h	family_with_sequence_similarity_83_member_H	0.657579	1.86449	0.417222	0.476551	-0.369435	-1.82998	0.138835	-1.01033	0.525157	1.50561	-0.896891	0.504475	-1.04572	-0.59147	-0.346086	-0.51322	-1.42723	0.0047203	-0.27505	-1.21	0.091389
ensmusg00000046861	Hectd3	HECT_domain_containing_3	0.628472	0.289956	1.30022	2.26142	-0.533754	-0.0659254	-0.625146	-0.888735	-0.839177	1.4612	-1.14596	-0.165535	-0.761748	-0.274142	-0.641152	-0.37488	-1.29673	0.0069482	-0.020934	-1.01	0.8863
ensmusg00000047022	Mipol1	mirror-image_polydactyly_gene_1_homolog_(human)	0.332952	1.7819	0.36962	1.0046	-1.28005	-0.0297532	-0.665045	-1.86589	-0.77016	1.49544	0.0330099	-0.627471	-0.209463	0.782689	-0.352377	-0.77886	-1.71577	0.00582	0.078519	1.06	0.76472
ensmusg00000047036	Zfp445	zinc_finger_protein_445	1.00458	1.85563	0.877754	0.912427	-0.824335	-1.87502	-0.367047	-0.0153655	-0.45367	0.400258	-1.06823	-1.26934	0.352687	0.59624	-0.126574	-0.35704	-1.2808	0.0065574	0.23674	1.18	0.067564
ensmusg00000047045	Tmem164	transmembrane_protein_164	-0.621978	0.207442	1.73618	1.16452	-1.55585	-1.1117	0.0533005	-0.804299	-0.0177303	0.777632	1.41146	0.321621	0.256607	-1.39633	-0.420887	-0.53138	-1.44531	0.0080043	-0.3298	-1.26	0.091326
ensmusg00000047098	Rnf31	ring_finger_protein_31	0.715584	0.332037	0.736956	0.818061	-2.10232	-1.7242	-1.0121	0.58448	-0.18268	-0.684932	0.8764	1.37007	-0.220152	0.457599	0.0352001	-0.46006	-1.3756	0.011891	0.0052117	1	0.97525
ensmusg00000047248	C2cd3	C2_calcium-dependent_domain_containing_3	0.413647	0.180292	1.35673	0.533205	-1.57243	-2.30675	1.14848	-0.671507	0.288755	0.252943	-0.0323342	-0.818284	1.05386	-0.19981	0.373199	-0.45767	-1.37332	0.032819	0.20494	1.15	0.22705
ensmusg00000047454	Gphn	gephyrin	0.297963	1.21026	1.0443	0.932528	-0.548277	-1.21561	-1.58537	-1.49206	0.0505573	1.87935	-0.408632	-0.088388	0.142721	0.217893	-0.437238	-0.55772	-1.47194	0.00010255	-0.021227	-1.01	0.87923
ensmusg00000047496	Rnf152	ring_finger_protein_152	0.600497	1.67159	0.355647	2.02885	-0.788178	-1.29047	0.362359	-0.198658	-0.733251	0.626749	-0.861397	0.383228	-0.176452	-1.39861	-0.581892	-0.76212	-1.69598	0.00024829	-0.26709	-1.2	0.2075
ensmusg00000047654	Tssk6	testis-specific_serine_kinase_6	1.73296	1.5843	1.18908	0.357551	-0.821768	-0.821768	-0.821768	-0.821768	-0.821768	-0.1947	-0.821768	1.28313	0.406803	-0.821768	-0.606752	-0.54253	-1.45652	0.014505	-0.023624	-1.02	0.86935
ensmusg00000047789	Slc38a9	solute_carrier_family_38_member_9	-0.439417	1.26584	1.55821	1.11391	-1.35026	-0.75395	-0.292605	0.115902	-1.02717	-1.00359	-0.379047	-0.384619	1.46688	0.930576	-0.820659	-0.36495	-1.28784	0.045793	0.37967	1.3	0.049394
ensmusg00000048170	Mcmbp	MCM_(minichromosome_maintenance_deficient)_binding_protein	0.00264082	-0.122803	2.11481	0.940445	-1.81379	-1.67712	0.126031	0.177195	-0.380261	0.342513	0.506589	0.629224	-1.12577	-0.218366	0.498666	-0.29607	-1.2278	0.039835	-0.037168	-1.03	0.77779
ensmusg00000048218	Amigo2	adhesion_molecule_with_Ig_like_domain_2	1.04749	0.128585	1.90214	1.0749	-0.562924	-1.01419	0.464631	0.559964	-0.8812	0.684678	-0.78371	0.704419	-1.29375	-0.745548	-1.28548	-0.38169	-1.30287	0.031526	-0.35998	-1.28	0.057206
ensmusg00000048388	Fam171b	family_with_sequence_similarity_171_member_B	1.18181	0.66312	0.810555	0.619916	-0.827201	-1.41279	-0.837167	-0.556665	-0.840121	1.94089	0.267265	0.707094	0.394886	-1.08527	-1.02632	-0.9734	-1.96346	0.00041971	-0.41436	-1.33	0.14597
ensmusg00000048498	Cd300e	CD300e_antigen	0.548395	2.41635	1.15261	1.02	0.0387918	-0.224456	-0.709425	-0.165785	-0.737719	-1.01898	-0.455428	-0.0354961	-1.12891	-1.24393	0.543985	-0.80914	-1.75217	0.0024379	-0.0027633	-1	0.99228
ensmusg00000048938	Nr1h5	nuclear_receptor_subfamily_1_group_H_member_5	0.947397	1.58861	-0.0856917	2.40878	-0.280696	-1.02998	-0.0698465	-0.820675	-0.652051	0.35437	-0.262727	0.397576	-0.97282	-0.576327	-0.94592	-0.81419	-1.75831	0.0066651	-0.44543	-1.36	0.11946
ensmusg00000049354	Dcaf7	DDB1_and_CUL4_associated_factor_7	0.654985	-0.00606443	0.82094	1.55637	-1.38814	-2.37248	0.137421	0.195287	-0.366513	0.346217	0.569807	1.21234	-0.143224	-0.770478	-0.446465	-0.40022	-1.31971	0.015888	-0.15114	-1.11	0.21307
ensmusg00000049562	Ap5b1	adaptor-related_protein_complex_5_beta_1_subunit	-0.867595	1.06242	1.38102	0.974969	-0.581811	-1.89434	-0.539393	-0.361619	-0.035617	1.19607	-0.272356	1.55339	-0.303657	-0.798561	-0.512909	-0.55045	-1.46454	0.027862	-0.35873	-1.28	0.096867
ensmusg00000049672	Zbtb14	zinc_finger_and_BTB_domain_containing_14	0.869973	-0.128969	0.97162	1.576	-1.12488	-1.58372	0.3878	0.211618	-0.758079	1.1321	-0.307108	1.00202	-0.246559	-1.63765	-0.364173	-0.40057	-1.32003	0.033976	-0.2497	-1.19	0.1884
ensmusg00000049800	Sertad2	SERTA_domain_containing_2	0.452368	1.38175	1.27111	1.27155	-0.169578	-1.01334	-0.259715	-1.48764	-1.19651	0.692855	-1.01443	-1.04428	1.11982	0.124761	-0.128726	-0.4699	-1.38501	0.0021202	0.34659	1.27	0.028741
ensmusg00000049823	Zbtb12	zinc_finger_and_BTB_domain_containing_12	0.758742	-0.236302	0.888202	1.47819	-0.777467	-0.430026	-0.580922	-1.02979	0.614441	0.670381	-1.22846	2.02458	-0.57956	-0.469206	-1.10281	-0.759	-1.69232	0.0077159	-0.47337	-1.39	0.099674
ensmusg00000049866	Arl4c	ADP-ribosylation_factor-like_4C	0.423763	1.32127	-0.106122	2.01712	0.0932479	-1.92396	-0.0139957	-1.0377	-0.779195	0.48787	-0.917754	0.510743	-0.177102	-0.730903	0.832712	-0.5644	-1.47877	0.047538	0.11552	1.08	0.66513
ensmusg00000050079	Rspry1	ring_finger_and_SPRY_domain_containing_1	1.73779	0.0785519	1.35906	0.633492	-1.99448	0.259458	-0.0791067	-1.31503	0.792149	0.740919	-0.332057	-0.0471646	-0.126659	-0.551006	-1.15592	-0.3458	-1.27086	0.030188	-0.12069	-1.09	0.3908
ensmusg00000050587	Lrrc4c	leucine_rich_repeat_containing_4C	0.639789	1.27102	0.582159	0.149047	-0.192195	-1.58063	-1.30536	-0.526596	0.0848433	0.871916	1.79529	0.352768	-1.31368	0.261696	-1.09007	-0.58711	-1.50223	0.041702	-0.51823	-1.43	0.065659
ensmusg00000050730	Arhgap42	Rho_GTPase_activating_protein_42	0.0188665	1.51443	1.48638	0.282127	-0.459144	0.080987	-0.857596	-1.88577	-0.897874	0.535003	-0.254071	-1.37806	1.22071	0.601701	-0.00769944	-0.33954	-1.26535	0.03111	0.30832	1.24	0.028547
ensmusg00000050994	Adgb	androglobin	0.177323	1.33112	1.98533	1.08666	-0.264272	-0.568912	-0.401709	-1.35501	-0.381078	0.268068	1.26783	-0.689523	-1.29033	-0.722973	-0.442526	-0.76276	-1.69673	0.011201	-0.40947	-1.33	0.14772
ensmusg00000051041	Olfml1	olfactomedin-like_1	0.772268	-0.00298611	-0.318594	0.945086	-0.913526	-1.07939	-0.367581	-0.806623	-0.910079	1.42329	0.674739	1.77573	-0.00317428	-1.70228	0.513119	-0.4032	-1.32244	0.02954	-0.26553	-1.2	0.22964
ensmusg00000051149	Adnp	activity-dependent_neuroprotective_protein	-0.340311	0.380455	1.955	0.970878	-0.677946	-2.0627	-0.36262	-0.523399	0.457619	0.204373	-1.48723	-0.397021	0.673338	0.447499	0.762063	-0.62258	-1.53963	0.015848	0.38629	1.31	0.11041
ensmusg00000051329	Nup160	nucleoporin_160	-0.00313777	-0.123542	1.38749	0.23857	-1.41554	-2.14361	-0.454142	-0.451402	1.32855	5.98269e-05	-0.0874856	-0.411338	0.92627	1.45985	-0.250598	-0.45996	-1.3755	0.013888	0.18595	1.14	0.33137
ensmusg00000051586	Mical3	microtubule_associated_monooxygenase_calponin_and_LIM_domain_containing_3	0.69967	1.83308	0.63284	0.537909	-1.09605	-1.44763	0.888724	0.209926	-0.280096	0.704358	-0.746929	0.960078	-1.49384	-0.526451	-0.875584	-0.36203	-1.28523	0.03668	-0.28194	-1.22	0.065368
ensmusg00000051682	Treml4	triggering_receptor_expressed_on_myeloid_cells-like_4	-0.346831	1.42379	1.7147	1.64839	0.241213	-0.262583	-1.10955	-1.07168	0.811346	-1.09877	-0.78258	0.324967	-0.957625	-0.416987	-0.117791	-0.7246	-1.65244	0.0083673	-0.12239	-1.09	0.65749
ensmusg00000051817	Sox12	SRY_(sex_determining_region_Y)-box_12	0.738578	-0.160052	2.20696	1.93185	-0.941718	-1.24081	0.0117446	-0.294312	-0.341855	0.145023	-0.297198	0.326374	-0.388499	-1.29018	-0.405901	-1.0553	-2.07815	8.49e-05	-0.48526	-1.4	0.059082
ensmusg00000051977	Prdm9	PR_domain_containing_9	1.65798	0.636857	-0.0647718	1.25082	-0.658097	-2.02879	-0.191001	-0.0927501	-0.168739	0.307385	-0.2126	1.42291	-0.613987	-1.44039	0.195184	-0.61704	-1.53373	0.019924	-0.33321	-1.26	0.17301
ensmusg00000052085	Dock8	dedicator_of_cytokinesis_8	0.604347	2.03673	0.651143	1.8719	-0.130211	-0.879168	-0.474744	-1.53432	0.126156	0.572451	-0.472489	-0.218297	-0.8531	-0.624898	-0.675502	-0.54418	-1.45819	0.00071918	-0.15217	-1.11	0.22265
ensmusg00000052117	D630039A03Rik	RIKEN_cDNA_D630039A03_gene	1.30404	0.700564	-0.0981024	2.22563	-1.29045	-1.70271	-0.107443	-0.515403	0.680387	0.437164	-0.30294	-0.684017	-0.513841	0.442175	-0.575061	-0.83804	-1.78762	0.00065719	-0.051245	-1.04	0.82296
ensmusg00000052406	Rexo4	REX4_RNA_exonuclease_4_homolog_(S._cerevisiae)	1.19431	-0.958872	1.33817	1.61971	-1.75324	-0.649245	-0.738938	-0.412935	-0.205468	0.636624	-0.984336	1.24777	-0.0050671	-0.144512	-0.183961	-0.58467	-1.4997	0.0034155	-0.019361	-1.01	0.9091
ensmusg00000052407	Ccdc171	coiled-coil_domain_containing_171	1.39153	0.864596	0.406743	1.86608	-0.989706	-0.650553	-0.449729	-0.834698	-0.314408	0.650301	-1.10418	-1.45336	0.987225	-0.669953	0.300106	-0.74166	-1.6721	0.0006122	0.34036	1.27	0.18448
ensmusg00000052488	Cherp	calcium_homeostasis_endoplasmic_reticulum_protein	1.48248	0.841463	1.17523	-0.315239	-1.56388	-1.99625	-0.212227	-0.26435	0.121975	0.350568	0.0976333	-0.268432	-0.657689	1.5224	-0.313685	-0.36455	-1.28748	0.01595	0.089873	1.06	0.55658
ensmusg00000052539	Magi3	membrane_associated_guanylate_kinase_WW_and_PDZ_domain_containing_3	0.79962	0.986032	2.02743	0.466755	-0.993876	-1.50463	0.61078	-0.565485	0.974125	0.384357	0.160799	-1.2122	-0.772919	-0.668899	-0.69189	-0.3332	-1.2598	0.010257	-0.10206	-1.07	0.4929
ensmusg00000052595	A1cf	APOBEC1_complementation_factor	0.764975	0.27025	2.14647	1.00521	-0.672411	-1.82987	0.368359	0.512494	-0.081331	0.947791	-0.86722	-0.519058	-0.362366	-1.00082	-0.682468	-0.43484	-1.35176	0.011494	-0.12831	-1.09	0.3632
ensmusg00000053279	Aldh1a1	aldehyde_dehydrogenase_family_1_subfamily_A1	-0.0663525	-0.504946	0.0419565	1.07071	-0.593248	-0.830015	-0.646972	-0.314596	0.668674	1.84539	-2.16284	-0.342196	1.2134	0.911055	-0.290028	-0.27896	-1.21332	0.035175	0.21795	1.16	0.40054
ensmusg00000053411	Cbx7	chromobox_7	0.389815	1.11788	1.59218	1.52649	-0.319273	-0.835393	-0.229339	-1.19275	-1.53341	1.44352	-0.193885	-0.0489403	-0.580673	-0.554492	-0.581724	-0.62765	-1.54505	0.00079179	-0.11055	-1.08	0.61829
ensmusg00000053436	Mapk14	mitogen-activated_protein_kinase_14	0.178104	1.27005	0.882981	1.06679	-1.14995	-1.60165	-0.742801	-0.764012	-0.106808	1.05862	-0.984039	1.36639	-1.07611	0.53305	0.0693841	-0.27339	-1.20864	0.01422	0.0085233	1.01	0.94122
ensmusg00000054199	Gon4l	gon-4-like_(C.elegans)	0.492617	1.00632	1.31154	0.833975	-1.12896	-2.67029	0.806918	-0.489005	-0.0319861	0.176002	-0.205856	0.173955	-0.808272	0.525105	0.00793063	-0.40968	-1.32839	0.029144	0.042149	1.03	0.7842
ensmusg00000054252	Fgfr3	fibroblast_growth_factor_receptor_3	0.734054	0.0597882	0.98791	1.87623	-1.00656	-0.831593	-0.663414	-0.67359	-0.862288	0.722911	-0.673534	1.90418	-0.481663	-0.853169	-0.239264	-0.68987	-1.61314	1.73e-05	-0.23391	-1.18	0.2406
ensmusg00000054280	Prr14l	proline_rich_14-like	-0.129888	1.63364	1.37922	0.988862	-1.10363	-2.10109	1.00615	-0.653253	0.113192	0.62597	-0.294547	-0.282715	-0.701445	0.0629237	-0.543391	-0.43483	-1.35175	0.0154	-0.049489	-1.03	0.71988
ensmusg00000054676	1600014C10Rik	RIKEN_cDNA_1600014C10_gene	0.130636	-0.274805	0.597531	1.64679	-1.21545	-0.816211	0.0870348	-1.01386	-0.213884	1.13615	-0.738537	2.15009	-0.114667	-1.00861	-0.352209	-0.43754	-1.35429	0.0030587	-0.27008	-1.21	0.088341
ensmusg00000054693	Adam10	a_disintegrin_and_metallopeptidase_domain_10	0.760432	1.23413	0.740114	0.923711	-1.35157	-0.984507	0.64172	-1.59668	-0.754446	1.52257	-1.22849	-0.284699	0.17068	-0.222265	0.429301	-0.32351	-1.25137	0.020831	0.13309	1.1	0.32674
ensmusg00000055053	Nfic	nuclear_factor_I/C	0.0437646	0.549971	1.28739	1.80015	-0.698569	-1.79097	0.492651	0.0898457	-0.130867	1.20321	-1.02304	-0.0531708	0.304723	-1.2511	-0.823986	-0.43534	-1.35223	0.01051	-0.13215	-1.1	0.41424
ensmusg00000055204	Ankrd17	ankyrin_repeat_domain_17	0.277656	2.26627	0.69108	0.29695	-1.587	-1.78644	0.879189	0.452866	0.0791019	0.231038	-0.603256	-0.722525	-0.526865	0.418802	-0.366867	-0.37282	-1.29488	0.04133	0.097122	1.07	0.47744
ensmusg00000055296	Tmem245	transmembrane_protein_245	0.487573	0.100554	1.17006	1.34583	-1.35047	-2.40346	1.20551	-0.639904	-0.614824	0.850329	-0.0411053	0.0100929	-0.0444834	-0.0148808	-0.0608191	-0.49819	-1.41244	0.016728	0.044906	1.03	0.71645
ensmusg00000055319	Sec23ip	Sec23_interacting_protein	1.85613	0.257364	0.735362	-0.673908	-0.0939489	-1.69108	-0.550892	-1.19381	1.78916	0.220764	0.146944	0.614496	-0.820626	0.147211	-0.743159	-0.34861	-1.27333	0.036203	-0.2077	-1.15	0.16938
ensmusg00000055707	Klhl26	kelch-like_26	2.05786	0.277586	0.876541	0.182008	-0.298872	-1.30614	-1.20846	-0.539761	-0.755324	1.50404	1.18277	-0.248184	-0.765	-0.505809	-0.453253	-0.58726	-1.50239	0.0050686	-0.28048	-1.21	0.18866
ensmusg00000055737	Ghr	growth_hormone_receptor	0.245127	-0.239982	0.967224	2.09138	-0.708279	-1.41517	0.250811	0.0351487	0.10281	1.58488	-0.00522367	-0.108144	-0.329954	-1.62866	-0.841955	-0.2751	-1.21008	0.037083	-0.25213	-1.19	0.047187
ensmusg00000055897	Ppp4r1l-ps	protein_phosphatase_4_regulatory_subunit_1-like_pseudogene	1.02312	-0.567949	-0.043303	2.65353	-0.731478	-0.88427	-0.480678	0.140768	-0.19371	-0.760171	0.146643	1.41505	-0.0955497	-0.978195	-0.643802	-0.45805	-1.37368	0.04915	-0.23243	-1.17	0.29863
ensmusg00000055923	Aasdh	aminoadipate-semialdehyde_dehydrogenase	1.24962	-0.512268	0.133985	1.13242	-1.06639	-1.75607	-1.11801	-1.13761	1.2654	0.428519	0.598458	-0.149636	-0.739807	0.81166	0.859722	-0.75113	-1.68311	0.00049484	-0.016754	-1.01	0.93824
ensmusg00000056050	Mia3	melanoma_inhibitory_activity_3	0.93453	0.955792	1.8063	1.39158	-0.0253262	-1.72495	-0.541145	-0.923769	-0.409964	0.237485	-1.17349	-1.01494	0.366661	0.303669	-0.182442	-0.47489	-1.38981	0.00026106	0.25802	1.2	0.036438
ensmusg00000056305	Usp39	ubiquitin_specific_peptidase_39	1.15134	0.246633	1.25611	1.5814	-0.160807	-0.669056	-0.148177	-1.4288	-0.0257184	0.428626	0.221232	0.78467	-1.64321	-0.0296559	-1.5646	-0.34482	-1.26999	0.019017	-0.25512	-1.19	0.098243
ensmusg00000056310	Tyw1	tRNA-yW_synthesizing_protein_1_homolog_(S._cerevisiae)	0.296604	1.19321	1.7061	0.429287	-0.788362	-1.56745	0.294349	0.203641	-1.1785	-0.280759	-1.50874	-0.280076	-0.267615	1.49236	0.255948	-0.33195	-1.25871	0.030312	0.41154	1.33	0.0069224
ensmusg00000056342	Usp34	ubiquitin_specific_peptidase_34	0.270477	0.74855	1.42551	0.271596	-0.216471	-2.57406	0.367143	-1.00103	0.36313	0.99485	-0.414711	-0.962209	0.514332	0.793675	-0.580787	-0.35329	-1.27747	0.030534	0.1232	1.09	0.40211
ensmusg00000056608	Chd9	chromodomain_helicase_DNA_binding_protein_9	0.412643	1.6429	1.08048	1.61428	-1.12219	-1.79035	-0.0616619	-0.537134	-0.685035	0.826757	-0.178813	0.348173	-0.572961	0.00573892	-0.982828	-0.66783	-1.58868	4.85e-05	-0.12808	-1.09	0.39076
ensmusg00000056763	Cspp1	centrosome_and_spindle_pole_associated_protein_1	0.992573	0.49498	1.73459	0.724509	-2.1173	-0.184592	-0.235738	-1.38522	-0.298489	-0.187468	0.236376	0.331816	-1.31129	0.668335	0.53692	-0.4937	-1.40805	0.0065188	0.052889	1.04	0.76718
ensmusg00000058056	Palld	palladin_cytoskeletal_associated_protein	0.652833	0.210995	0.684702	0.451588	-0.950799	-1.41355	-0.355369	-1.2083	2.46345	1.04898	-0.611617	0.0633809	-0.532183	0.201166	-0.705273	-0.65504	-1.57466	6.58e-06	-0.31989	-1.25	0.10862
ensmusg00000058152	Chsy3	chondroitin_sulfate_synthase_3	1.23651	0.205199	0.789427	-0.634655	-1.65787	-0.00760204	-0.791438	-1.05464	2.247	-0.0470301	-0.236374	0.496953	-0.123694	0.642756	-1.06453	-0.61629	-1.53293	0.016327	-0.25868	-1.2	0.29927
ensmusg00000058301	Upf1	UPF1_regulator_of_nonsense_transcripts_homolog_(yeast)	0.529503	-0.0184267	1.28016	0.689127	-1.99854	-2.0741	-0.0775009	-0.252856	0.558731	1.52455	0.236737	0.512479	-0.30639	-0.236663	-0.366809	-0.51001	-1.42406	0.0017794	-0.20504	-1.15	0.072658
ensmusg00000058655	Eif4b	eukaryotic_translation_initiation_factor_4B	0.769368	0.733477	1.95365	1.15874	-1.06421	-1.07377	-0.0140459	0.0755778	-1.5791	1.21054	-0.688299	-0.842102	-0.0486269	-0.519489	-0.0717007	-0.32306	-1.25098	0.0024144	0.12914	1.09	0.31585
ensmusg00000058921	Slc10a5	solute_carrier_family_10_(sodium/bile_acid_cotransporter_family)_member_5	0.698775	-0.00114996	1.87263	0.741824	-1.6337	-1.79854	0.190256	-0.447773	-0.0990141	1.24764	0.099051	0.185796	0.484634	-1.14584	-0.39459	-0.52598	-1.43991	0.0010804	-0.13975	-1.1	0.32886
ensmusg00000059183	Mtfmt	mitochondrial_methionyl-tRNA_formyltransferase	1.32445	-0.738522	0.621109	1.55717	-1.54622	-1.25525	-0.308488	-0.284378	-0.851827	0.949418	-0.0847516	1.22329	-0.43387	-0.926815	0.75468	-0.64327	-1.56187	0.007315	-0.12881	-1.09	0.57771
ensmusg00000059273	Zc3h4	zinc_finger_CCCH-type_containing_4	0.675769	0.746942	0.618321	0.102768	-2.03104	-2.57631	-0.326518	0.398555	0.182707	0.885023	0.41451	-0.128983	0.501674	0.554487	-0.0179004	-0.42428	-1.3419	0.017496	0.07129	1.05	0.5829
ensmusg00000059409	Ppp2r5d	protein_phosphatase_2_regulatory_subunit_B'_delta	0.294105	0.0044801	1.99947	1.16087	-0.429376	-1.45408	0.566014	-0.0588373	-1.68701	1.02837	-1.03622	0.455302	0.235541	-0.290702	-0.78793	-0.29366	-1.22575	0.049392	0.088817	1.06	0.58977
ensmusg00000059552	Trp53	transformation_related_protein_53	0.201569	-0.053462	-0.0955949	0.0768901	-2.04817	-1.55387	-0.159517	-0.987865	1.37968	0.275825	0.855147	1.84728	0.180925	-0.252052	0.33322	-0.51378	-1.42779	0.0076002	-0.24416	-1.18	0.12286
ensmusg00000059772	Slx1b	SLX1_structure-specific_endonuclease_subunit_homolog_B_(S._cerevisiae)	0.838655	0.799076	1.89467	1.67416	-1.40891	-0.509926	-0.561534	-0.503965	-0.625901	-0.093619	0.405944	0.590243	-0.955081	-1.23757	-0.306238	-0.89003	-1.85321	0.0001035	-0.40347	-1.32	0.098338
ensmusg00000059908	Mug1	murinoglobulin_1	-0.0278363	2.13601	0.0441463	0.563369	0.0983763	-0.900844	-0.788082	-1.05533	-0.416854	0.178134	-0.636992	-1.76897	0.798376	1.43845	0.338042	-0.43672	-1.35352	0.010956	0.54403	1.46	0.001501
ensmusg00000060012	Kif13b	kinesin_family_member_13B	-0.23521	1.69018	0.96598	0.86994	-1.31498	-1.58248	-0.871297	-1.38585	0.54407	0.962901	-0.208609	-0.135649	-0.0641494	1.0545	-0.28935	-0.68832	-1.61141	2.43e-06	0.055372	1.04	0.70654
ensmusg00000060261	Gtf2i	general_transcription_factor_II_I	1.01844	0.486505	1.45117	1.04187	-0.564058	-1.7091	-0.747004	-1.55063	-0.0590839	1.52982	-0.326823	0.310291	-0.325041	0.234503	-0.790863	-0.51297	-1.42698	4.93e-05	-0.077016	-1.05	0.53826
ensmusg00000060487	Samd5	sterile_alpha_motif_domain_containing_5	2.55973	1.27661	1.43071	0.0167754	-0.256167	-1.11372	-0.385078	-0.0674484	-0.29079	-0.27217	-0.527742	-0.453364	-0.171553	-0.632072	-1.11372	-0.57892	-1.49373	0.039629	-0.086268	-1.06	0.68676
ensmusg00000060657	Marf1	meiosis_arrest_female_1	1.52083	-0.54927	0.917351	1.16183	-1.31846	-1.65275	0.36256	-1.59019	-0.147069	0.857179	0.780579	-0.474896	0.436981	-0.495348	0.190668	-0.39324	-1.31334	0.004937	0.022914	1.02	0.85555
ensmusg00000060862	Zbtb40	zinc_finger_and_BTB_domain_containing_40	0.0836288	-0.392219	0.634955	0.527387	-0.952312	-1.73817	-0.238758	-1.32241	2.02577	0.375221	-0.698618	-0.283414	-0.0130374	1.55585	0.43612	-0.5575	-1.47172	0.0043861	0.15095	1.11	0.48815
ensmusg00000061288	Taok3	TAO_kinase_3	1.1058	0.103361	1.06947	0.247343	-2.34666	-1.78827	-0.0983088	-0.362987	0.204897	1.28546	-0.310317	0.927833	-0.217706	0.0794634	0.100623	-0.58228	-1.49721	0.0013307	-0.082818	-1.06	0.48836
ensmusg00000061313	Ddhd2	DDHD_domain_containing_2	1.3711	-0.169267	1.86612	-0.19781	-1.3086	-1.20919	0.264429	-0.513987	-0.62568	1.0366	-0.947264	1.4886	-0.623181	-0.201915	-0.229957	-0.4724	-1.38742	0.0070985	-0.11437	-1.08	0.49744
ensmusg00000061436	Hipk2	homeodomain_interacting_protein_kinase_2	0.601727	1.17215	1.76276	0.985898	-0.89608	-1.81652	0.539852	-0.298741	-0.148578	1.0499	-1.15561	-0.0897224	-0.153471	-0.816206	-0.737361	-0.73923	-1.66928	0.00062516	-0.17506	-1.13	0.34858
ensmusg00000061759	1700052N19Rik	RIKEN_cDNA_1700052N19_gene	0.65235	0.454997	1.94401	0.384737	-1.88311	-0.443154	0.0766255	-0.794329	-0.514667	1.18171	1.10928	0.101333	-1.18979	-0.822874	-0.257119	-0.43923	-1.35588	0.013905	-0.27714	-1.21	0.1132
ensmusg00000061859	Inadl	InaD-like_(Drosophila)	-0.349028	1.85907	0.275148	-0.309165	0.0631314	-1.9148	-1.49733	-1.16664	1.17815	0.142627	0.673301	0.385877	-0.513313	0.499249	0.673719	-0.40109	-1.32051	0.035767	-0.026099	-1.02	0.86602
ensmusg00000062017	Abca14	ATP-binding_cassette_sub-family_A_(ABC1)_member_14	0.0531672	0.185071	2.52347	0.70236	-0.740612	-1.03848	-0.743206	-1.03848	-0.466798	1.49485	-0.00949106	-0.23568	0.488715	-1.03848	-0.136413	-0.79365	-1.73345	0.0030462	-0.11306	-1.08	0.63511
ensmusg00000062075	Lmnb2	lamin_B2	1.0545	-0.599776	2.03243	1.14724	-1.76688	0.224282	-0.154649	-0.956878	-0.575476	0.736445	-0.890456	0.775727	0.00420765	-0.807138	-0.223589	-0.53145	-1.44538	0.020939	-0.060944	-1.04	0.75934
ensmusg00000062410	Hsd3b3	hydroxy-delta-5-steroid_dehydrogenase_3_beta-_and_steroid_delta-isomerase_3	0.408756	0.979502	-0.150736	2.81471	-0.290807	-0.408533	-0.556197	-0.69413	0.944104	0.197105	-0.387364	-1.31074	-0.225118	-0.373369	-0.947183	-0.73495	-1.66434	0.00040569	-0.13108	-1.1	0.63999
ensmusg00000062563	Cys1	cystin_1	0.294439	0.618911	0.427232	2.71931	-0.525417	-0.9554	-0.16628	-0.659098	-0.610933	0.293754	0.206453	0.723796	0.18022	-1.27994	-1.26705	-0.81424	-1.75837	0.0042559	-0.43954	-1.36	0.12635
ensmusg00000062646	Ganc	glucosidase_alpha;_neutral_C	-0.0437056	-0.203689	1.61826	1.34022	-1.59605	-1.82002	-0.203265	-0.290721	-0.047369	0.865624	0.184684	0.521322	0.797188	-1.34642	0.223952	-0.40341	-1.32263	0.012506	-0.045237	-1.03	0.77395
ensmusg00000062661	Ncs1	neuronal_calcium_sensor_1	1.83043	-0.470453	0.405365	-0.0406499	-1.26572	-1.26572	-1.04639	-0.425868	0.220572	-0.831457	-0.0309977	1.219	-0.627604	0.691563	1.63793	-0.51716	-1.43114	0.038452	0.14619	1.11	0.58569
ensmusg00000062949	Atp11c	ATPase_class_VI_type_11C	1.18119	0.796831	1.16681	0.620993	-0.0213041	-2.55457	-0.301078	-1.28335	0.218195	1.0375	-0.238163	-0.337873	0.509039	-0.608598	-0.185622	-0.48876	-1.40324	0.0029021	0.0034755	1	0.97753
ensmusg00000062960	Kdr	kinase_insert_domain_protein_receptor	-0.494417	1.90847	1.33082	1.44375	-1.18486	-1.29268	0.365472	0.296035	-0.349372	0.483538	-0.998714	0.291577	-0.0574249	-0.836205	-0.905993	-0.5284	-1.44233	0.0069662	-0.12077	-1.09	0.43798
ensmusg00000062980	Cped1	cadherin-like_and_PC-esterase_domain_containing_1	0.941134	1.31895	1.26325	1.0257	0.81364	-1.11786	-0.622241	-1.5786	0.112311	0.581331	0.0609139	0.0968536	-1.67373	-0.722051	-0.499604	-0.40051	-1.31997	0.012796	-0.24206	-1.18	0.063087
ensmusg00000063455	D630045J12Rik	RIKEN_cDNA_D630045J12_gene	2.05819	0.948531	0.430973	0.818025	0.649292	-0.726651	-0.909792	-0.377244	-0.386448	1.41638	-0.980004	-0.0320322	-1.28684	-0.829631	-0.792754	-0.56222	-1.47654	0.013437	-0.44692	-1.36	0.058096
ensmusg00000064128	Cenpj	centromere_protein_J	1.84897	0.351004	-0.39861	0.0818436	-1.60046	-0.975733	-0.783705	-0.901008	0.207433	0.466241	0.737601	1.87805	-0.349853	0.327904	-0.889678	-0.66583	-1.58648	0.0056003	-0.33599	-1.26	0.12739
ensmusg00000064294	Aox3	aldehyde_oxidase_3	0.401067	0.163143	1.49283	1.75577	-1.35498	-1.70598	-0.0309521	0.362304	-0.147435	1.29234	-0.11573	-0.926618	-0.671248	-0.745052	0.230549	-0.63805	-1.55622	0.0011691	-0.11532	-1.08	0.51301
ensmusg00000064351	mt-Co1	mitochondrially_encoded_cytochrome_c_oxidase_I	2.07867	0.54892	0.34048	1.70834	-0.5073	-2.03504	0.0206495	0.169933	-0.54393	-0.607873	0.480949	-0.146807	-0.887455	-0.403848	-0.215682	-0.52906	-1.44299	0.0032775	-0.040629	-1.03	0.76348
ensmusg00000066043	Phactr4	phosphatase_and_actin_regulator_4	1.29047	0.18424	0.443446	1.01839	-2.13231	-1.97292	0.711218	-0.0817584	0.0464903	0.22997	-0.89517	-0.251087	-0.126993	0.760153	0.775862	-0.34281	-1.26822	0.030059	0.21332	1.16	0.094212
ensmusg00000066151	Fkbp15	FK506_binding_protein_15	0.54381	1.34728	0.429462	0.895975	-2.20222	-1.55281	-0.745091	-1.03339	-0.348807	0.788486	0.801743	-0.0251488	0.0416949	0.714625	0.344389	-0.40121	-1.32062	0.0015875	0.0806	1.06	0.51437
ensmusg00000066258	Trim12a	tripartite_motif-containing_12A	0.340508	1.64591	1.01124	0.904134	-1.41314	-1.44648	-0.582757	-0.636053	-0.876372	-0.898968	1.05561	1.01791	-0.59713	-0.152889	0.62848	-1.0212	-2.02961	9.08e-06	0.0040221	1	0.98741
ensmusg00000066306	Numa1	nuclear_mitotic_apparatus_protein_1	-0.090577	0.456851	0.601411	0.591167	-2.01458	-2.1604	0.584451	-0.267606	-0.287358	0.487422	-0.814467	0.0731193	1.35724	0.711907	0.771423	-0.34014	-1.26588	0.032392	0.31776	1.25	0.0041291
ensmusg00000066440	Zfyve26	zinc_finger_FYVE_domain_containing_26	0.825297	1.0801	1.09399	0.484383	-1.76665	-1.87198	0.818195	-0.998762	-0.138663	0.888665	0.0907981	0.916383	-0.382259	-0.726082	-0.313413	-0.59935	-1.51503	0.0013124	-0.23194	-1.17	0.043874
ensmusg00000066643	Wdr35	WD_repeat_domain_35	0.134828	1.95001	0.161912	0.242563	-2.23859	-0.684835	-0.855654	-0.965018	0.336369	0.173852	1.32456	0.547505	0.199275	-0.737791	0.411016	-0.525	-1.43893	0.018962	-0.10737	-1.08	0.59262
ensmusg00000067199	Frat1	frequently_rearranged_in_advanced_T_cell_lymphomas	0.475405	-0.287728	1.98661	1.24527	-0.597858	-1.87524	-0.776744	0.0397627	-0.606554	0.735313	-0.618756	-1.00029	1.17091	-0.0965165	0.206418	-0.5493	-1.46338	0.013136	0.32938	1.26	0.11555
ensmusg00000067279	Ppp1r3c	protein_phosphatase_1_regulatory_(inhibitor)_subunit_3C	-0.182435	2.68958	0.345552	1.12879	-0.328502	0.390303	-0.5587	-1.17061	0.72434	-0.282777	-0.195436	-0.636005	-0.911007	0.202719	-1.21581	-0.62663	-1.54395	0.0067936	-0.26073	-1.2	0.23543
ensmusg00000067629	Syngap1	synaptic_Ras_GTPase_activating_protein_1_homolog_(rat)	1.79852	0.25033	2.03221	0.342355	-1.54278	-0.809819	-0.873368	-0.546472	-0.274929	-0.387347	-0.214265	0.414787	-0.0232855	-1.05773	0.891801	-0.67231	-1.59362	0.021655	0.05532	1.04	0.84626
ensmusg00000067825	Pex26	peroxisomal_biogenesis_factor_26	0.625286	1.61139	1.07728	0.822202	-2.24563	-1.38448	0.310036	0.465289	-0.139977	0.598165	-0.638806	-0.290802	0.31635	-0.94995	-0.176354	-0.36755	-1.29016	0.023308	0.036167	1.03	0.78738
ensmusg00000068036	Mllt4	myeloid/lymphoid_or_mixed-lineage_leukemia_(trithorax_homolog_Drosophila);_translocated_to_4	-0.510009	0.868902	0.465402	0.352986	-0.674194	-1.82662	-1.00692	-1.39948	1.92909	0.590907	0.901345	0.771015	-0.552079	0.261588	-0.171939	-0.45225	-1.36817	0.0016302	-0.23265	-1.17	0.091902
ensmusg00000068263	Efcc1	EF_hand_and_coiled-coil_domain_containing_1	1.02512	-0.423263	1.59673	1.22497	-0.544098	-0.939972	-1.72486	-0.694813	1.05368	0.352893	-0.47106	0.433163	-0.75279	-1.03277	0.897073	-0.68642	-1.60929	0.022664	-0.18482	-1.14	0.52016
ensmusg00000068284	Gm608	predicted_gene_608	0.490091	0.735205	1.74751	1.18198	-0.586165	-2.19916	0.727152	0.523031	-0.597178	0.581696	-0.893351	-0.995358	0.0492566	-0.444035	-0.32068	-0.39318	-1.31328	0.032431	0.14917	1.11	0.28736
ensmusg00000068747	Sort1	sortilin_1	1.0549	1.15965	1.5619	0.819338	1.08039	-0.207149	-0.321457	-1.13677	-1.37318	0.867096	-1.15119	-0.0700147	-0.479037	-0.884042	-0.920435	-0.46849	-1.38366	0.020793	-0.091045	-1.07	0.66498
ensmusg00000068923	Syt11	synaptotagmin_XI	0.568933	-0.965924	1.65013	0.629216	-0.549007	-1.55868	-0.33946	-0.691515	1.78412	0.109747	1.27909	-0.376889	-1.10725	-0.155585	-0.276924	-0.57274	-1.48735	0.032568	-0.45298	-1.37	0.080929
ensmusg00000069170	Gpr98	G_protein-coupled_receptor_98	1.75394	-0.0268186	0.775802	1.05426	-0.486764	-0.729445	-1.04311	-0.166016	-0.673945	1.77805	-1.34893	0.853844	-0.891809	-0.375303	-0.473754	-0.72294	-1.65054	0.012066	-0.24402	-1.18	0.39465
[truncated: 868 more rows]

## Sheet: Supplementary Data 2
Supplementary Data 2. Insulin-regulated hepatic gene sets in WT and ERRα KO mice. Related to Fig. 1n.
TCA cycle / OXPHOS							WT_INS vs WT_C			ERRα KO_INS vs WT_INS
[truncated: 104 more rows]

## Sheet: Supplementary Data 3
Supplementary Data 3. ERRα-bound insulin-sensitive DEGs in HepG2 cells. Related to Supplementary Fig. 1k.
[truncated: 16,885 more rows]
[truncated: 9 more columns]

[truncated: 5 more sheets: Supplementary Data 4, Supplementary Data 5, Supplementary Data 6, Supplementary Data 7, Supplementary Data 8]
