# Supplementary material for: Insulin action and resistance are dependent on a GSK3β-FBXW7-ERRα transcriptional axis
Source: Nat Commun. 2022 Apr 19;13:2105. doi: 10.1038/s41467-022-29722-6 (PMC9019090; doi:10.1038/s41467-022-29722-6)
Supplement: Supplementary file 5 — Source Data [file 41467_2022_29722_MOESM5_ESM.xlsx]

## Sheet: Fig1
Fig. 1b	Esrra mRNA fold change (liver)	Fasted	Refed
		0.91	0.907
		1.152	0.999
		0.979	1.152
		1.148	1.101
		0.855	1.028
		0.955	0.942
Fig. 1d	Esrra mRNA fold change (liver)	ND	1-week HFD
		0.58	1.272
		0.664	0.871
		1.742	0.996
		1.02	1.009
		0.994
Fig. 1f	Esrra mRNA fold change (liver)	ZT8	ZT16
		1.08216	1.03091
		0.762559	1.03091
		0.86389	0.961874
		1.29139	1.29139
Fig. 1h	Esrra mRNA fold change (liver)	Veh	Gluc
		0.797	1.197
		1.539	0.969
		0.923	0.82
		1.02	0.987
		0.722	1.209
Fig. 1j	Esrra mRNA fold change (liver)	Veh	Ins 0.5h
		0.797	0.854
		1.037	1.312
		0.854	1.349
		1.312	0.981
Fig. 1k	ERRα / Lamin B1, n=5	Veh	Ins
		1.326	2.052
		0.863	2.95
		1.256	3.226
		0.595	2.722
		0.96	2.537
Fig. 1l	Esrra mRNA fold change (liver)	Veh	Ins 4h
		0.898	1.028
		1.124	1.463
		0.942	1.305
		1.18	1.017
		0.855
Fig. 1m	Raw RNAseq data are provided in Supplementary Table 1
Fig. 1n	Raw RNAseq data are provided in Supplementary Table 2

## Sheet: FigS1
Supplementary Fig. 1b	ESRRA mRNA fold change (HepG2)	2.5 mM Glucose	5 mM Glucose	12.5 mM Glucose	25 mM Glucose
		0.886	1.149	0.883	0.993
		0.801	1.357	0.914	0.966
		1.043	0.688	0.64	1.011
		1.27	0.986	0.779	1.121
Supplementary Fig. 1d	ESRRA mRNA fold change (HepG2)	ctr	ins 0.58 ug/ml	ins 10 ug/ml
		1.115	0.941	0.778
		0.887	0.845	1.199
		0.998	1.308	0.944
Supplementary Fig. 1f	ESRRA mRNA fold change (HepG2)	Ins 0h	Ins 0.25h	Ins 0.25h	Ins 4h
		1.1	0.931	0.988	1.115
		1.104	0.851	1.04	1.048
		0.797	0.909	0.731	1.092
Supplementary Fig. 1g	817 Up DEGs (WT only)	836 down DEGs (WT only)	376 Up DEGs (WT&KO)	426 down DEGs (WT&KO)	764 Up DEGs (KO only)	771 down DEGs (KO only)
	ensmusg00000000028	ensmusg00000000056	ensmusg00000000374	ensmusg00000000120	ensmusg00000000278	ensmusg00000000317
	ensmusg00000000031	ensmusg00000000131	ensmusg00000000385	ensmusg00000000149	ensmusg00000000538	ensmusg00000000320
	ensmusg00000000078	ensmusg00000000148	ensmusg00000000531	ensmusg00000000594	ensmusg00000000628	ensmusg00000000326
	ensmusg00000000088	ensmusg00000000247	ensmusg00000000876	ensmusg00000000631	ensmusg00000000686	ensmusg00000000359
	ensmusg00000000171	ensmusg00000000416	ensmusg00000000915	ensmusg00000000957	ensmusg00000000804	ensmusg00000000440
	ensmusg00000000378	ensmusg00000000532	ensmusg00000001670	ensmusg00000001053	ensmusg00000001138	ensmusg00000000552
	ensmusg00000000384	ensmusg00000000782	ensmusg00000001964	ensmusg00000001911	ensmusg00000001248	ensmusg00000000673
	ensmusg00000000581	ensmusg00000000823	ensmusg00000002289	ensmusg00000001995	ensmusg00000001348	ensmusg00000000693
	ensmusg00000000743	ensmusg00000000901	ensmusg00000002831	ensmusg00000002147	ensmusg00000001417	ensmusg00000001029
	ensmusg00000001056	ensmusg00000001065	ensmusg00000003518	ensmusg00000003344	ensmusg00000001419	ensmusg00000001062
	ensmusg00000001103	ensmusg00000001150	ensmusg00000003721	ensmusg00000003644	ensmusg00000001424	ensmusg00000001157
	ensmusg00000001240	ensmusg00000001323	ensmusg00000004071	ensmusg00000004500	ensmusg00000001666	ensmusg00000001247
	ensmusg00000001542	ensmusg00000001552	ensmusg00000004221	ensmusg00000004561	ensmusg00000001672	ensmusg00000001270
	ensmusg00000001627	ensmusg00000002017	ensmusg00000005262	ensmusg00000004677	ensmusg00000001739	ensmusg00000001313
	ensmusg00000001665	ensmusg00000002103	ensmusg00000005553	ensmusg00000004698	ensmusg00000001768	ensmusg00000001473
	ensmusg00000001687	ensmusg00000002129	ensmusg00000005625	ensmusg00000005107	ensmusg00000001786	ensmusg00000001588
	ensmusg00000001946	ensmusg00000002227	ensmusg00000005846	ensmusg00000005373	ensmusg00000001870	ensmusg00000001630
	ensmusg00000002043	ensmusg00000002409	ensmusg00000006205	ensmusg00000006567	ensmusg00000002107	ensmusg00000001774
	ensmusg00000002058	ensmusg00000002489	ensmusg00000006740	ensmusg00000006705	ensmusg00000002319	ensmusg00000001844
	ensmusg00000002233	ensmusg00000002496	ensmusg00000007659	ensmusg00000006711	ensmusg00000002413	ensmusg00000001983
	ensmusg00000002395	ensmusg00000002748	ensmusg00000009293	ensmusg00000008035	ensmusg00000002847	ensmusg00000002249
	ensmusg00000002580	ensmusg00000002812	ensmusg00000011305	ensmusg00000008393	ensmusg00000002948	ensmusg00000002326
	ensmusg00000002768	ensmusg00000002885	ensmusg00000014353	ensmusg00000008575	ensmusg00000003123	ensmusg00000002329
	ensmusg00000002844	ensmusg00000003166	ensmusg00000015357	ensmusg00000009376	ensmusg00000003154	ensmusg00000002332
	ensmusg00000002992	ensmusg00000003283	ensmusg00000016528	ensmusg00000009378	ensmusg00000003269	ensmusg00000002393
	ensmusg00000003072	ensmusg00000003660	ensmusg00000016758	ensmusg00000009621	ensmusg00000003382	ensmusg00000002428
	ensmusg00000003134	ensmusg00000003949	ensmusg00000017615	ensmusg00000009681	ensmusg00000003438	ensmusg00000002778
	ensmusg00000003429	ensmusg00000004085	ensmusg00000017950	ensmusg00000010051	ensmusg00000003452	ensmusg00000002845
	ensmusg00000003545	ensmusg00000004099	ensmusg00000018143	ensmusg00000010064	ensmusg00000003546	ensmusg00000002944
	ensmusg00000003762	ensmusg00000004270	ensmusg00000018427	ensmusg00000010277	ensmusg00000003581	ensmusg00000003161
	ensmusg00000004264	ensmusg00000004462	ensmusg00000018765	ensmusg00000010601	ensmusg00000004364	ensmusg00000003299
	ensmusg00000004285	ensmusg00000004562	ensmusg00000018927	ensmusg00000012609	ensmusg00000004508	ensmusg00000003429
	ensmusg00000004394	ensmusg00000004798	ensmusg00000019082	ensmusg00000014426	ensmusg00000004567	ensmusg00000003477
	ensmusg00000004460	ensmusg00000004952	ensmusg00000019232	ensmusg00000014599	ensmusg00000004568	ensmusg00000003585
	ensmusg00000004609	ensmusg00000005043	ensmusg00000019254	ensmusg00000014850	ensmusg00000004655	ensmusg00000003623
	ensmusg00000004843	ensmusg00000005087	ensmusg00000019312	ensmusg00000015143	ensmusg00000004815	ensmusg00000003680
	ensmusg00000005220	ensmusg00000005198	ensmusg00000019464	ensmusg00000015846	ensmusg00000005089	ensmusg00000003868
	ensmusg00000005413	ensmusg00000005268	ensmusg00000019577	ensmusg00000015970	ensmusg00000005142	ensmusg00000004098
	ensmusg00000005683	ensmusg00000005501	ensmusg00000019838	ensmusg00000016028	ensmusg00000005417	ensmusg00000004268
	ensmusg00000005802	ensmusg00000005534	ensmusg00000019854	ensmusg00000016382	ensmusg00000005514	ensmusg00000004341
	ensmusg00000005968	ensmusg00000005547	ensmusg00000019866	ensmusg00000016664	ensmusg00000005580	ensmusg00000004446
	ensmusg00000005973	ensmusg00000005566	ensmusg00000019944	ensmusg00000017639	ensmusg00000005621	ensmusg00000004451
	ensmusg00000006024	ensmusg00000005677	ensmusg00000019988	ensmusg00000017756	ensmusg00000005686	ensmusg00000004633
	ensmusg00000006050	ensmusg00000005774	ensmusg00000019990	ensmusg00000018428	ensmusg00000005871	ensmusg00000004661
	ensmusg00000006057	ensmusg00000005886	ensmusg00000019996	ensmusg00000018547	ensmusg00000006005	ensmusg00000004748
	ensmusg00000006273	ensmusg00000005907	ensmusg00000020034	ensmusg00000018583	ensmusg00000006221	ensmusg00000005225
	ensmusg00000006315	ensmusg00000005958	ensmusg00000020038	ensmusg00000018849	ensmusg00000006574	ensmusg00000005583
	ensmusg00000006333	ensmusg00000006154	ensmusg00000020085	ensmusg00000018999	ensmusg00000006575	ensmusg00000005803
	ensmusg00000006356	ensmusg00000006235	ensmusg00000020099	ensmusg00000019189	ensmusg00000006800	ensmusg00000006218
	ensmusg00000006360	ensmusg00000006281	ensmusg00000020107	ensmusg00000019726	ensmusg00000007476	ensmusg00000006288
	ensmusg00000006362	ensmusg00000006390	ensmusg00000020108	ensmusg00000019768	ensmusg00000007817	ensmusg00000006356
	ensmusg00000006403	ensmusg00000006538	ensmusg00000020176	ensmusg00000019846	ensmusg00000008348	ensmusg00000006445
	ensmusg00000006412	ensmusg00000006585	ensmusg00000020182	ensmusg00000019906	ensmusg00000008730	ensmusg00000006471
	ensmusg00000006456	ensmusg00000006932	ensmusg00000020186	ensmusg00000019961	ensmusg00000008763	ensmusg00000006728
	ensmusg00000006462	ensmusg00000007617	ensmusg00000020212	ensmusg00000019989	ensmusg00000008845	ensmusg00000006777
	ensmusg00000006589	ensmusg00000007670	ensmusg00000020300	ensmusg00000020072	ensmusg00000009207	ensmusg00000006782
	ensmusg00000006599	ensmusg00000007827	ensmusg00000020349	ensmusg00000020131	ensmusg00000010453	ensmusg00000007338
	ensmusg00000006611	ensmusg00000007880	ensmusg00000020431	ensmusg00000020140	ensmusg00000010517	ensmusg00000007987
	ensmusg00000006732	ensmusg00000008200	ensmusg00000020530	ensmusg00000020175	ensmusg00000010608	ensmusg00000008036
	ensmusg00000007207	ensmusg00000008307	ensmusg00000020553	ensmusg00000020189	ensmusg00000011257	ensmusg00000008153
	ensmusg00000007812	ensmusg00000008496	ensmusg00000020593	ensmusg00000020248	ensmusg00000013858	ensmusg00000009030
	ensmusg00000007833	ensmusg00000009575	ensmusg00000020627	ensmusg00000020261	ensmusg00000014498	ensmusg00000009035
	ensmusg00000007872	ensmusg00000009828	ensmusg00000020634	ensmusg00000020277	ensmusg00000014550	ensmusg00000009894
	ensmusg00000008435	ensmusg00000010175	ensmusg00000020642	ensmusg00000020326	ensmusg00000014852	ensmusg00000010054
	ensmusg00000008475	ensmusg00000011382	ensmusg00000020649	ensmusg00000020422	ensmusg00000015027	ensmusg00000010307
	ensmusg00000008668	ensmusg00000014039	ensmusg00000020689	ensmusg00000020532	ensmusg00000015305	ensmusg00000012519
	ensmusg00000008822	ensmusg00000014355	ensmusg00000020694	ensmusg00000020546	ensmusg00000015468	ensmusg00000012848
	ensmusg00000009246	ensmusg00000014418	ensmusg00000020848	ensmusg00000020605	ensmusg00000015519	ensmusg00000014503
	ensmusg00000009406	ensmusg00000014859	ensmusg00000020917	ensmusg00000020628	ensmusg00000015533	ensmusg00000014554
	ensmusg00000009630	ensmusg00000015133	ensmusg00000021025	ensmusg00000020669	ensmusg00000015656	ensmusg00000014905
	ensmusg00000009863	ensmusg00000015176	ensmusg00000021192	ensmusg00000020733	ensmusg00000015869	ensmusg00000015134
	ensmusg00000010095	ensmusg00000015224	ensmusg00000021222	ensmusg00000021185	ensmusg00000015957	ensmusg00000015342
	ensmusg00000010760	ensmusg00000015340	ensmusg00000021253	ensmusg00000021273	ensmusg00000015971	ensmusg00000015843
	ensmusg00000011148	ensmusg00000015354	ensmusg00000021271	ensmusg00000021277	ensmusg00000016128	ensmusg00000015968
	ensmusg00000011179	ensmusg00000015488	ensmusg00000021282	ensmusg00000021360	ensmusg00000016984	ensmusg00000016252
	ensmusg00000013593	ensmusg00000015597	ensmusg00000021338	ensmusg00000021573	ensmusg00000017009	ensmusg00000016308
	ensmusg00000013701	ensmusg00000015839	ensmusg00000021395	ensmusg00000021611	ensmusg00000017221	ensmusg00000016510
	ensmusg00000013736	ensmusg00000015947	ensmusg00000021485	ensmusg00000021629	ensmusg00000017428	ensmusg00000016940
	ensmusg00000013822	ensmusg00000016496	ensmusg00000021613	ensmusg00000021669	ensmusg00000017446	ensmusg00000017144
	ensmusg00000014313	ensmusg00000016526	ensmusg00000021750	ensmusg00000021670	ensmusg00000017677	ensmusg00000017167
	ensmusg00000014956	ensmusg00000016756	ensmusg00000021890	ensmusg00000021707	ensmusg00000017707	ensmusg00000017713
	ensmusg00000015092	ensmusg00000016918	ensmusg00000022032	ensmusg00000021823	ensmusg00000017716	ensmusg00000017723
	ensmusg00000015165	ensmusg00000016933	ensmusg00000022139	ensmusg00000021910	ensmusg00000018076	ensmusg00000017764
	ensmusg00000015290	ensmusg00000017119	ensmusg00000022237	ensmusg00000022010	ensmusg00000018160	ensmusg00000018379
	ensmusg00000015312	ensmusg00000017418	ensmusg00000022270	ensmusg00000022218	ensmusg00000018166	ensmusg00000018415
	ensmusg00000015337	ensmusg00000017485	ensmusg00000022358	ensmusg00000022364	ensmusg00000018167	ensmusg00000018509
	ensmusg00000015575	ensmusg00000018363	ensmusg00000022553	ensmusg00000022443	ensmusg00000018412	ensmusg00000018819
	ensmusg00000015671	ensmusg00000018433	ensmusg00000022555	ensmusg00000022505	ensmusg00000018417	ensmusg00000018920
	ensmusg00000015755	ensmusg00000018476	ensmusg00000022629	ensmusg00000022742	ensmusg00000018486	ensmusg00000018974
	ensmusg00000015804	ensmusg00000018501	ensmusg00000022676	ensmusg00000022751	ensmusg00000018548	ensmusg00000019066
	ensmusg00000015806	ensmusg00000018559	ensmusg00000022790	ensmusg00000022761	ensmusg00000018565	ensmusg00000019437
	ensmusg00000015837	ensmusg00000018909	ensmusg00000022809	ensmusg00000022766	ensmusg00000018707	ensmusg00000019718
	ensmusg00000016252	ensmusg00000019256	ensmusg00000022848	ensmusg00000022885	ensmusg00000019055	ensmusg00000019796
	ensmusg00000016257	ensmusg00000019841	ensmusg00000022855	ensmusg00000022906	ensmusg00000019368	ensmusg00000019920
	ensmusg00000016319	ensmusg00000019845	ensmusg00000022863	ensmusg00000022948	ensmusg00000019822	ensmusg00000020010
	ensmusg00000016427	ensmusg00000019849	ensmusg00000022911	ensmusg00000022965	ensmusg00000019843	ensmusg00000020032
	ensmusg00000016559	ensmusg00000019861	ensmusg00000022945	ensmusg00000023022	ensmusg00000019899	ensmusg00000020098
	ensmusg00000017002	ensmusg00000019878	ensmusg00000022946	ensmusg00000023087	ensmusg00000019947	ensmusg00000020142
	ensmusg00000017057	ensmusg00000019907	ensmusg00000023025	ensmusg00000023186	ensmusg00000019978	ensmusg00000020255
	ensmusg00000017188	ensmusg00000019952	ensmusg00000023067	ensmusg00000023832	ensmusg00000020027	ensmusg00000020287
	ensmusg00000017412	ensmusg00000020017	ensmusg00000023286	ensmusg00000023951	ensmusg00000020044	ensmusg00000020458
	ensmusg00000017837	ensmusg00000020021	ensmusg00000023828	ensmusg00000024140	ensmusg00000020048	ensmusg00000020459
	ensmusg00000017969	ensmusg00000020064	ensmusg00000023905	ensmusg00000024236	ensmusg00000020053	ensmusg00000020471
	ensmusg00000018001	ensmusg00000020091	ensmusg00000024049	ensmusg00000024378	ensmusg00000020074	ensmusg00000020484
	ensmusg00000018012	ensmusg00000020100	ensmusg00000024052	ensmusg00000024544	ensmusg00000020075	ensmusg00000020514
	ensmusg00000018171	ensmusg00000020114	ensmusg00000024182	ensmusg00000024833	ensmusg00000020105	ensmusg00000020538
	ensmusg00000018217	ensmusg00000020167	ensmusg00000024222	ensmusg00000024866	ensmusg00000020124	ensmusg00000020629
	ensmusg00000018566	ensmusg00000020241	ensmusg00000024259	ensmusg00000024960	ensmusg00000020154	ensmusg00000020658
	ensmusg00000018761	ensmusg00000020290	ensmusg00000024429	ensmusg00000025085	ensmusg00000020170	ensmusg00000020701
	ensmusg00000018770	ensmusg00000020309	ensmusg00000024529	ensmusg00000025153	ensmusg00000020183	ensmusg00000020830
	ensmusg00000018809	ensmusg00000020380	ensmusg00000024561	ensmusg00000025198	ensmusg00000020185	ensmusg00000020832
	ensmusg00000018821	ensmusg00000020412	ensmusg00000024862	ensmusg00000025241	ensmusg00000020238	ensmusg00000021094
	ensmusg00000018995	ensmusg00000020435	ensmusg00000024889	ensmusg00000025555	ensmusg00000020258	ensmusg00000021120
	ensmusg00000019210	ensmusg00000020513	ensmusg00000024913	ensmusg00000025609	ensmusg00000020262	ensmusg00000021135
	ensmusg00000019578	ensmusg00000020534	ensmusg00000025003	ensmusg00000025656	ensmusg00000020315	ensmusg00000021226
	ensmusg00000019579	ensmusg00000020620	ensmusg00000025190	ensmusg00000025742	ensmusg00000020432	ensmusg00000021228
	ensmusg00000019731	ensmusg00000020672	ensmusg00000025195	ensmusg00000025854	ensmusg00000020453	ensmusg00000021252
	ensmusg00000019782	ensmusg00000020674	ensmusg00000025235	ensmusg00000025969	ensmusg00000020472	ensmusg00000021290
	ensmusg00000019795	ensmusg00000020679	ensmusg00000025269	ensmusg00000025993	ensmusg00000020482	ensmusg00000021335
	ensmusg00000019809	ensmusg00000020680	ensmusg00000025340	ensmusg00000026024	ensmusg00000020495	ensmusg00000021364
	ensmusg00000019814	ensmusg00000020709	ensmusg00000025417	ensmusg00000026176	ensmusg00000020594	ensmusg00000021411
	ensmusg00000019942	ensmusg00000020715	ensmusg00000025437	ensmusg00000026227	ensmusg00000020611	ensmusg00000021428
	ensmusg00000019948	ensmusg00000020747	ensmusg00000025509	ensmusg00000026389	ensmusg00000020692	ensmusg00000021594
	ensmusg00000019970	ensmusg00000020752	ensmusg00000025532	ensmusg00000026398	ensmusg00000020745	ensmusg00000021615
	ensmusg00000019975	ensmusg00000020827	ensmusg00000025534	ensmusg00000026483	ensmusg00000020782	ensmusg00000021703
	ensmusg00000019987	ensmusg00000020828	ensmusg00000026074	ensmusg00000026594	ensmusg00000020866	ensmusg00000021719
	ensmusg00000019998	ensmusg00000020841	ensmusg00000026077	ensmusg00000026623	ensmusg00000020883	ensmusg00000021876
	ensmusg00000020024	ensmusg00000020850	ensmusg00000026272	ensmusg00000026640	ensmusg00000020900	ensmusg00000021916
	ensmusg00000020029	ensmusg00000020868	ensmusg00000026333	ensmusg00000026669	ensmusg00000020901	ensmusg00000021918
	ensmusg00000020051	ensmusg00000020898	ensmusg00000026426	ensmusg00000026870	ensmusg00000020919	ensmusg00000021928
	ensmusg00000020077	ensmusg00000020918	ensmusg00000026434	ensmusg00000026896	ensmusg00000021051	ensmusg00000022057
	ensmusg00000020132	ensmusg00000020922	ensmusg00000026435	ensmusg00000026979	ensmusg00000021096	ensmusg00000022119
	ensmusg00000020133	ensmusg00000020961	ensmusg00000026502	ensmusg00000027199	ensmusg00000021133	ensmusg00000022125
	ensmusg00000020149	ensmusg00000021009	ensmusg00000026526	ensmusg00000027309	ensmusg00000021208	ensmusg00000022195
	ensmusg00000020163	ensmusg00000021048	ensmusg00000026615	ensmusg00000027580	ensmusg00000021366	ensmusg00000022197
	ensmusg00000020180	ensmusg00000021065	ensmusg00000026832	ensmusg00000027690	ensmusg00000021466	ensmusg00000022244
	ensmusg00000020190	ensmusg00000021097	ensmusg00000026839	ensmusg00000027695	ensmusg00000021492	ensmusg00000022265
	ensmusg00000020219	ensmusg00000021113	ensmusg00000026888	ensmusg00000027762	ensmusg00000021620	ensmusg00000022309
	ensmusg00000020232	ensmusg00000021140	ensmusg00000026970	ensmusg00000027800	ensmusg00000021640	ensmusg00000022332
	ensmusg00000020257	ensmusg00000021143	ensmusg00000027074	ensmusg00000027878	ensmusg00000021686	ensmusg00000022359
	ensmusg00000020265	ensmusg00000021203	ensmusg00000027333	ensmusg00000027889	ensmusg00000021690	ensmusg00000022428
	ensmusg00000020308	ensmusg00000021210	ensmusg00000027339	ensmusg00000027940	ensmusg00000021738	ensmusg00000022442
	ensmusg00000020363	ensmusg00000021224	ensmusg00000027360	ensmusg00000027983	ensmusg00000021767	ensmusg00000022466
	ensmusg00000020385	ensmusg00000021244	ensmusg00000027435	ensmusg00000028035	ensmusg00000021770	ensmusg00000022471
	ensmusg00000020386	ensmusg00000021245	ensmusg00000027952	ensmusg00000028064	ensmusg00000021819	ensmusg00000022500
	ensmusg00000020390	ensmusg00000021279	ensmusg00000028011	ensmusg00000028402	ensmusg00000021843	ensmusg00000022516
	ensmusg00000020399	ensmusg00000021285	ensmusg00000028057	ensmusg00000028434	ensmusg00000021891	ensmusg00000022528
	ensmusg00000020427	ensmusg00000021495	ensmusg00000028089	ensmusg00000028521	ensmusg00000021908	ensmusg00000022574
	ensmusg00000020429	ensmusg00000021559	ensmusg00000028266	ensmusg00000028527	ensmusg00000021945	ensmusg00000022656
	ensmusg00000020462	ensmusg00000021624	ensmusg00000028341	ensmusg00000028536	ensmusg00000021987	ensmusg00000022668
	ensmusg00000020485	ensmusg00000021779	ensmusg00000028522	ensmusg00000028617	ensmusg00000022003	ensmusg00000022671
	ensmusg00000020592	ensmusg00000021840	ensmusg00000028862	ensmusg00000028849	ensmusg00000022122	ensmusg00000022774
	ensmusg00000020604	ensmusg00000021866	ensmusg00000028893	ensmusg00000028957	ensmusg00000022141	ensmusg00000022797
	ensmusg00000020612	ensmusg00000021892	ensmusg00000028937	ensmusg00000028991	ensmusg00000022146	ensmusg00000022802
	ensmusg00000020621	ensmusg00000021998	ensmusg00000028944	ensmusg00000029090	ensmusg00000022149	ensmusg00000022814
	ensmusg00000020656	ensmusg00000022031	ensmusg00000028978	ensmusg00000029195	ensmusg00000022181	ensmusg00000022817
	ensmusg00000020682	ensmusg00000022075	ensmusg00000028982	ensmusg00000029299	ensmusg00000022184	ensmusg00000022828
	ensmusg00000020864	ensmusg00000022180	ensmusg00000029036	ensmusg00000029370	ensmusg00000022223	ensmusg00000022844
	ensmusg00000020869	ensmusg00000022246	ensmusg00000029071	ensmusg00000029381	ensmusg00000022283	ensmusg00000022856
	ensmusg00000020894	ensmusg00000022272	ensmusg00000029084	ensmusg00000029428	ensmusg00000022299	ensmusg00000022865
	ensmusg00000020905	ensmusg00000022283	ensmusg00000029135	ensmusg00000029471	ensmusg00000022404	ensmusg00000022883
	ensmusg00000020978	ensmusg00000022304	ensmusg00000029186	ensmusg00000029826	ensmusg00000022425	ensmusg00000022895
	ensmusg00000020993	ensmusg00000022377	ensmusg00000029229	ensmusg00000029836	ensmusg00000022438	ensmusg00000023004
	ensmusg00000021055	ensmusg00000022389	ensmusg00000029247	ensmusg00000029859	ensmusg00000022477	ensmusg00000023018
	ensmusg00000021067	ensmusg00000022419	ensmusg00000029321	ensmusg00000030091	ensmusg00000022489	ensmusg00000023030
	ensmusg00000021072	ensmusg00000022488	ensmusg00000029328	ensmusg00000030123	ensmusg00000022540	ensmusg00000023031
	ensmusg00000021079	ensmusg00000022504	ensmusg00000029385	ensmusg00000030168	ensmusg00000022568	ensmusg00000023034
	ensmusg00000021102	ensmusg00000022508	ensmusg00000029440	ensmusg00000030170	ensmusg00000022637	ensmusg00000023043
	ensmusg00000021114	ensmusg00000022517	ensmusg00000029560	ensmusg00000030302	ensmusg00000022708	ensmusg00000023045
	ensmusg00000021116	ensmusg00000022561	ensmusg00000029627	ensmusg00000030340	ensmusg00000022791	ensmusg00000023057
	ensmusg00000021241	ensmusg00000022672	ensmusg00000029695	ensmusg00000030465	ensmusg00000022799	ensmusg00000023104
	ensmusg00000021250	ensmusg00000022750	ensmusg00000029767	ensmusg00000030522	ensmusg00000022801	ensmusg00000023147
	ensmusg00000021265	ensmusg00000022763	ensmusg00000029787	ensmusg00000030583	ensmusg00000022812	ensmusg00000023243
	ensmusg00000021385	ensmusg00000022836	ensmusg00000030042	ensmusg00000030800	ensmusg00000022897	ensmusg00000023249
	ensmusg00000021453	ensmusg00000022887	ensmusg00000030157	ensmusg00000030849	ensmusg00000022912	ensmusg00000023341
	ensmusg00000021477	ensmusg00000022952	ensmusg00000030228	ensmusg00000030909	ensmusg00000023150	ensmusg00000023460
	ensmusg00000021483	ensmusg00000022994	ensmusg00000030254	ensmusg00000031549	ensmusg00000023345	ensmusg00000023809
	ensmusg00000021576	ensmusg00000023007	ensmusg00000030282	ensmusg00000031561	ensmusg00000023885	ensmusg00000023947
	ensmusg00000021759	ensmusg00000023176	ensmusg00000030533	ensmusg00000031618	ensmusg00000023911	ensmusg00000023990
	ensmusg00000021877	ensmusg00000023467	ensmusg00000030643	ensmusg00000031626	ensmusg00000023944	ensmusg00000024026
	ensmusg00000021879	ensmusg00000023764	ensmusg00000030655	ensmusg00000031790	ensmusg00000024064	ensmusg00000024069
	ensmusg00000021900	ensmusg00000023795	ensmusg00000030660	ensmusg00000031826	ensmusg00000024085	ensmusg00000024097
	ensmusg00000021901	ensmusg00000023923	ensmusg00000030685	ensmusg00000031903	ensmusg00000024091	ensmusg00000024191
	ensmusg00000021905	ensmusg00000023953	ensmusg00000030695	ensmusg00000031953	ensmusg00000024095	ensmusg00000024206
	ensmusg00000021930	ensmusg00000023959	ensmusg00000031157	ensmusg00000031974	ensmusg00000024104	ensmusg00000024376
	ensmusg00000021938	ensmusg00000023968	ensmusg00000031167	ensmusg00000032018	ensmusg00000024122	ensmusg00000024411
	ensmusg00000021969	ensmusg00000023977	ensmusg00000031168	ensmusg00000032064	ensmusg00000024143	ensmusg00000024442
	ensmusg00000022096	ensmusg00000024054	ensmusg00000031278	ensmusg00000032066	ensmusg00000024240	ensmusg00000024479
	ensmusg00000022124	ensmusg00000024070	ensmusg00000031482	ensmusg00000032076	ensmusg00000024241	ensmusg00000024524
	ensmusg00000022193	ensmusg00000024135	ensmusg00000031545	ensmusg00000032175	ensmusg00000024299	ensmusg00000024525
	ensmusg00000022204	ensmusg00000024169	ensmusg00000031586	ensmusg00000032194	ensmusg00000024331	ensmusg00000024601
	ensmusg00000022205	ensmusg00000024228	ensmusg00000031700	ensmusg00000032204	ensmusg00000024350	ensmusg00000024668
	ensmusg00000022285	ensmusg00000024251	ensmusg00000031767	ensmusg00000032308	ensmusg00000024357	ensmusg00000024778
	ensmusg00000022338	ensmusg00000024254	ensmusg00000031824	ensmusg00000032363	ensmusg00000024369	ensmusg00000024781
	ensmusg00000022354	ensmusg00000024271	ensmusg00000031889	ensmusg00000032380	ensmusg00000024371	ensmusg00000024787
	ensmusg00000022400	ensmusg00000024277	ensmusg00000031904	ensmusg00000032402	ensmusg00000024391	ensmusg00000024816
	ensmusg00000022426	ensmusg00000024300	ensmusg00000031980	ensmusg00000032500	ensmusg00000024456	ensmusg00000024818
	ensmusg00000022433	ensmusg00000024304	ensmusg00000032220	ensmusg00000032558	ensmusg00000024773	ensmusg00000024856
	ensmusg00000022434	ensmusg00000024413	ensmusg00000032279	ensmusg00000032641	ensmusg00000024780	ensmusg00000024896
	ensmusg00000022551	ensmusg00000024420	ensmusg00000032332	ensmusg00000032786	ensmusg00000024811	ensmusg00000024901
	ensmusg00000022579	ensmusg00000024421	ensmusg00000032411	ensmusg00000032898	ensmusg00000024851	ensmusg00000024924
	ensmusg00000022617	ensmusg00000024457	ensmusg00000032425	ensmusg00000033059	ensmusg00000024869	ensmusg00000024942
	ensmusg00000022635	ensmusg00000024483	ensmusg00000032435	ensmusg00000033114	ensmusg00000024944	ensmusg00000025076
	ensmusg00000022674	ensmusg00000024498	ensmusg00000032497	ensmusg00000033149	ensmusg00000024986	ensmusg00000025134
	ensmusg00000022744	ensmusg00000024590	ensmusg00000032599	ensmusg00000033295	ensmusg00000025089	ensmusg00000025158
	ensmusg00000022807	ensmusg00000024600	ensmusg00000032735	ensmusg00000033400	ensmusg00000025162	ensmusg00000025173
	ensmusg00000022820	ensmusg00000024603	ensmusg00000032763	ensmusg00000033594	ensmusg00000025194	ensmusg00000025353
	ensmusg00000022849	ensmusg00000024621	ensmusg00000032802	ensmusg00000033634	ensmusg00000025228	ensmusg00000025362
	ensmusg00000022914	ensmusg00000024675	ensmusg00000032840	ensmusg00000033715	ensmusg00000025232	ensmusg00000025396
	ensmusg00000022951	ensmusg00000024694	ensmusg00000032939	ensmusg00000033965	ensmusg00000025271	ensmusg00000025405
	ensmusg00000022972	ensmusg00000024759	ensmusg00000033107	ensmusg00000034245	ensmusg00000025314	ensmusg00000025484
	ensmusg00000022999	ensmusg00000024769	ensmusg00000033453	ensmusg00000034248	ensmusg00000025326	ensmusg00000025492
	ensmusg00000023068	ensmusg00000024900	ensmusg00000033530	ensmusg00000034312	ensmusg00000025477	ensmusg00000025499
	ensmusg00000023073	ensmusg00000024921	ensmusg00000033871	ensmusg00000034382	ensmusg00000025533	ensmusg00000025504
	ensmusg00000023206	ensmusg00000024937	ensmusg00000033917	ensmusg00000034422	ensmusg00000025579	ensmusg00000025511
	ensmusg00000023272	ensmusg00000024975	ensmusg00000034135	ensmusg00000034435	ensmusg00000025583	ensmusg00000025645
	ensmusg00000023307	ensmusg00000024983	ensmusg00000034158	ensmusg00000034459	ensmusg00000025608	ensmusg00000025722
	ensmusg00000023348	ensmusg00000024985	ensmusg00000034173	ensmusg00000034487	ensmusg00000025612	ensmusg00000025870
	ensmusg00000023723	ensmusg00000025077	ensmusg00000034203	ensmusg00000034522	ensmusg00000025757	ensmusg00000025872
	ensmusg00000023791	ensmusg00000025154	ensmusg00000034327	ensmusg00000034917	ensmusg00000025782	ensmusg00000025921
	ensmusg00000023961	ensmusg00000025159	ensmusg00000034723	ensmusg00000034926	ensmusg00000025821	ensmusg00000025934
	ensmusg00000023967	ensmusg00000025194	ensmusg00000034903	ensmusg00000034930	ensmusg00000025862	ensmusg00000025956
	ensmusg00000024014	ensmusg00000025197	ensmusg00000034936	ensmusg00000035064	ensmusg00000025889	ensmusg00000025981
	ensmusg00000024053	ensmusg00000025207	ensmusg00000035354	ensmusg00000035095	ensmusg00000025964	ensmusg00000025986
	ensmusg00000024181	ensmusg00000025209	ensmusg00000035376	ensmusg00000035357	ensmusg00000025991	ensmusg00000026021
	ensmusg00000024193	ensmusg00000025217	ensmusg00000035640	ensmusg00000035509	ensmusg00000026051	ensmusg00000026029
	ensmusg00000024235	ensmusg00000025218	ensmusg00000035686	ensmusg00000035898	ensmusg00000026083	ensmusg00000026036
	ensmusg00000024242	ensmusg00000025224	ensmusg00000035891	ensmusg00000035936	ensmusg00000026113	ensmusg00000026094
	ensmusg00000024248	ensmusg00000025255	ensmusg00000035969	ensmusg00000036006	ensmusg00000026116	ensmusg00000026104
	ensmusg00000024317	ensmusg00000025262	ensmusg00000035992	ensmusg00000036106	ensmusg00000026121	ensmusg00000026187
	ensmusg00000024360	ensmusg00000025316	ensmusg00000036002	ensmusg00000036606	ensmusg00000026131	ensmusg00000026192
	ensmusg00000024535	ensmusg00000025317	ensmusg00000036019	ensmusg00000036611	ensmusg00000026155	ensmusg00000026202
	ensmusg00000024583	ensmusg00000025323	ensmusg00000036478	ensmusg00000036918	ensmusg00000026158	ensmusg00000026276
	ensmusg00000024589	ensmusg00000025332	ensmusg00000036585	ensmusg00000036986	ensmusg00000026170	ensmusg00000026278
	ensmusg00000024608	ensmusg00000025355	ensmusg00000037017	ensmusg00000036995	ensmusg00000026185	ensmusg00000026342
	ensmusg00000024730	ensmusg00000025366	ensmusg00000037035	ensmusg00000037251	ensmusg00000026219	ensmusg00000026380
	ensmusg00000024841	ensmusg00000025369	ensmusg00000037236	ensmusg00000037275	ensmusg00000026234	ensmusg00000026405
	ensmusg00000024843	ensmusg00000025404	ensmusg00000037434	ensmusg00000037321	ensmusg00000026249	ensmusg00000026430
	ensmusg00000024854	ensmusg00000025574	ensmusg00000038007	ensmusg00000037348	ensmusg00000026288	ensmusg00000026471
	ensmusg00000024873	ensmusg00000025584	ensmusg00000038332	ensmusg00000037573	ensmusg00000026289	ensmusg00000026495
	ensmusg00000024878	ensmusg00000025612	ensmusg00000038393	ensmusg00000037679	ensmusg00000026349	ensmusg00000026520
	ensmusg00000024902	ensmusg00000025743	ensmusg00000038403	ensmusg00000037712	ensmusg00000026414	ensmusg00000026614
	ensmusg00000024914	ensmusg00000025764	ensmusg00000038859	ensmusg00000037797	ensmusg00000026436	ensmusg00000026626
	ensmusg00000024953	ensmusg00000025795	ensmusg00000038876	ensmusg00000037847	ensmusg00000026480	ensmusg00000026670
	ensmusg00000024955	ensmusg00000025810	ensmusg00000038894	ensmusg00000037902	ensmusg00000026605	ensmusg00000026688
	ensmusg00000024987	ensmusg00000025813	ensmusg00000039270	ensmusg00000037921	ensmusg00000026721	ensmusg00000026730
	ensmusg00000025027	ensmusg00000025815	ensmusg00000039361	ensmusg00000037992	ensmusg00000026739	ensmusg00000026749
	ensmusg00000025147	ensmusg00000025876	ensmusg00000039457	ensmusg00000038224	ensmusg00000026788	ensmusg00000026821
	ensmusg00000025155	ensmusg00000025885	ensmusg00000039620	ensmusg00000038267	ensmusg00000026812	ensmusg00000026826
	ensmusg00000025163	ensmusg00000025931	ensmusg00000039782	ensmusg00000038366	ensmusg00000026874	ensmusg00000026848
	ensmusg00000025178	ensmusg00000025950	ensmusg00000039879	ensmusg00000038375	ensmusg00000026885	ensmusg00000026849
	ensmusg00000025204	ensmusg00000026043	ensmusg00000039910	ensmusg00000038422	ensmusg00000026958	ensmusg00000026858
	ensmusg00000025225	ensmusg00000026083	ensmusg00000039914	ensmusg00000038473	ensmusg00000027068	ensmusg00000026922
	ensmusg00000025264	ensmusg00000026098	ensmusg00000039956	ensmusg00000038527	ensmusg00000027087	ensmusg00000026946
	ensmusg00000025283	ensmusg00000026222	ensmusg00000040435	ensmusg00000038541	ensmusg00000027088	ensmusg00000026986
	ensmusg00000025337	ensmusg00000026255	ensmusg00000040711	ensmusg00000038618	ensmusg00000027346	ensmusg00000027078
	ensmusg00000025451	ensmusg00000026259	ensmusg00000040740	ensmusg00000038637	ensmusg00000027530	ensmusg00000027261
	ensmusg00000025466	ensmusg00000026303	ensmusg00000040998	ensmusg00000038648	ensmusg00000027533	ensmusg00000027285
	ensmusg00000025484	ensmusg00000026417	ensmusg00000041096	ensmusg00000038712	ensmusg00000027598	ensmusg00000027349
	ensmusg00000025666	ensmusg00000026425	ensmusg00000041238	ensmusg00000038745	ensmusg00000027642	ensmusg00000027394
	ensmusg00000025732	ensmusg00000026437	ensmusg00000041263	ensmusg00000038764	ensmusg00000027665	ensmusg00000027428
	ensmusg00000025781	ensmusg00000026473	ensmusg00000041471	ensmusg00000038872	ensmusg00000027668	ensmusg00000027429
	ensmusg00000025858	ensmusg00000026496	ensmusg00000041769	ensmusg00000038914	ensmusg00000027677	ensmusg00000027454
	ensmusg00000025880	ensmusg00000026516	ensmusg00000041773	ensmusg00000039043	ensmusg00000027680	ensmusg00000027502
	ensmusg00000025962	ensmusg00000026519	ensmusg00000041992	ensmusg00000039109	ensmusg00000027699	ensmusg00000027514
	ensmusg00000026078	ensmusg00000026579	ensmusg00000042215	ensmusg00000039157	ensmusg00000027763	ensmusg00000027536
	ensmusg00000026150	ensmusg00000026773	ensmusg00000042444	ensmusg00000039253	ensmusg00000027796	ensmusg00000027777
	ensmusg00000026154	ensmusg00000026781	ensmusg00000042682	ensmusg00000039304	ensmusg00000027806	ensmusg00000027852
	ensmusg00000026203	ensmusg00000026803	ensmusg00000042807	ensmusg00000039354	ensmusg00000027865	ensmusg00000027858
	ensmusg00000026204	ensmusg00000026842	ensmusg00000043067	ensmusg00000039367	ensmusg00000027893	ensmusg00000027901
	ensmusg00000026248	ensmusg00000026932	ensmusg00000043085	ensmusg00000039477	ensmusg00000027936	ensmusg00000027935
	ensmusg00000026254	ensmusg00000026944	ensmusg00000043439	ensmusg00000039501	ensmusg00000027947	ensmusg00000027955
	ensmusg00000026271	ensmusg00000026980	ensmusg00000043831	ensmusg00000039529	ensmusg00000027962	ensmusg00000027984
	ensmusg00000026295	ensmusg00000026991	ensmusg00000043885	ensmusg00000039646	ensmusg00000027985	ensmusg00000027995
	ensmusg00000026317	ensmusg00000027048	ensmusg00000044134	ensmusg00000039740	ensmusg00000027993	ensmusg00000027997
	ensmusg00000026360	ensmusg00000027167	ensmusg00000044534	ensmusg00000039934	ensmusg00000028030	ensmusg00000028001
	ensmusg00000026393	ensmusg00000027187	ensmusg00000044857	ensmusg00000040249	ensmusg00000028041	ensmusg00000028024
	ensmusg00000026421	ensmusg00000027200	ensmusg00000044916	ensmusg00000040253	ensmusg00000028060	ensmusg00000028028
	ensmusg00000026475	ensmusg00000027227	ensmusg00000044948	ensmusg00000040274	ensmusg00000028073	ensmusg00000028037
	ensmusg00000026566	ensmusg00000027253	ensmusg00000045094	ensmusg00000040296	ensmusg00000028354	ensmusg00000028044
	ensmusg00000026568	ensmusg00000027255	ensmusg00000045576	ensmusg00000040447	ensmusg00000028382	ensmusg00000028145
	ensmusg00000026576	ensmusg00000027312	ensmusg00000045790	ensmusg00000040536	ensmusg00000028630	ensmusg00000028186
	ensmusg00000026621	ensmusg00000027322	ensmusg00000045817	ensmusg00000040612	ensmusg00000028654	ensmusg00000028189
	ensmusg00000026641	ensmusg00000027365	ensmusg00000045973	ensmusg00000040687	ensmusg00000028712	ensmusg00000028238
	ensmusg00000026675	ensmusg00000027422	ensmusg00000046160	ensmusg00000040891	ensmusg00000028760	ensmusg00000028270
	ensmusg00000026766	ensmusg00000027508	ensmusg00000046667	ensmusg00000040964	ensmusg00000028826	ensmusg00000028271
	ensmusg00000026820	ensmusg00000027513	ensmusg00000046808	ensmusg00000041215	ensmusg00000028879	ensmusg00000028293
	ensmusg00000026826	ensmusg00000027605	ensmusg00000047446	ensmusg00000041378	ensmusg00000028906	ensmusg00000028339
	ensmusg00000026857	ensmusg00000027624	ensmusg00000047714	ensmusg00000041417	ensmusg00000028910	ensmusg00000028385
	ensmusg00000026889	ensmusg00000027650	ensmusg00000047731	ensmusg00000041540	ensmusg00000028960	ensmusg00000028393
	ensmusg00000026895	ensmusg00000027883	ensmusg00000047767	ensmusg00000041757	ensmusg00000028967	ensmusg00000028412
	ensmusg00000026922	ensmusg00000028003	ensmusg00000047798	ensmusg00000041762	ensmusg00000028973	ensmusg00000028443
	ensmusg00000026930	ensmusg00000028005	ensmusg00000048120	ensmusg00000041827	ensmusg00000029007	ensmusg00000028494
	ensmusg00000026939	ensmusg00000028032	ensmusg00000048234	ensmusg00000041926	ensmusg00000029086	ensmusg00000028497
	ensmusg00000026974	ensmusg00000028082	ensmusg00000048249	ensmusg00000041975	ensmusg00000029201	ensmusg00000028538
	ensmusg00000027018	ensmusg00000028121	ensmusg00000048489	ensmusg00000042105	ensmusg00000029217	ensmusg00000028567
	ensmusg00000027076	ensmusg00000028149	ensmusg00000048706	ensmusg00000042333	ensmusg00000029231	ensmusg00000028578
	ensmusg00000027131	ensmusg00000028150	ensmusg00000048905	ensmusg00000042834	ensmusg00000029287	ensmusg00000028655
	ensmusg00000027163	ensmusg00000028163	ensmusg00000049303	ensmusg00000042988	ensmusg00000029313	ensmusg00000028671
	ensmusg00000027177	ensmusg00000028164	ensmusg00000049470	ensmusg00000043279	ensmusg00000029330	ensmusg00000028792
	ensmusg00000027222	ensmusg00000028184	ensmusg00000050234	ensmusg00000044197	ensmusg00000029392	ensmusg00000028811
	ensmusg00000027274	ensmusg00000028233	ensmusg00000050423	ensmusg00000044340	ensmusg00000029534	ensmusg00000028848
	ensmusg00000027282	ensmusg00000028273	ensmusg00000050953	ensmusg00000044345	ensmusg00000029556	ensmusg00000028874
	ensmusg00000027293	ensmusg00000028289	ensmusg00000051146	ensmusg00000044393	ensmusg00000029587	ensmusg00000028933
	ensmusg00000027313	ensmusg00000028312	ensmusg00000051236	ensmusg00000044456	ensmusg00000029598	ensmusg00000029142
	ensmusg00000027342	ensmusg00000028344	ensmusg00000051427	ensmusg00000044641	ensmusg00000029624	ensmusg00000029153
	ensmusg00000027404	ensmusg00000028399	ensmusg00000051439	ensmusg00000044788	ensmusg00000029635	ensmusg00000029161
	ensmusg00000027455	ensmusg00000028405	ensmusg00000052331	ensmusg00000045087	ensmusg00000029647	ensmusg00000029178
	ensmusg00000027506	ensmusg00000028433	ensmusg00000052656	ensmusg00000045092	ensmusg00000029648	ensmusg00000029185
	ensmusg00000027566	ensmusg00000028438	ensmusg00000052934	ensmusg00000045287	ensmusg00000029656	ensmusg00000029234
	ensmusg00000027593	ensmusg00000028456	ensmusg00000054469	ensmusg00000046312	ensmusg00000029684	ensmusg00000029254
	ensmusg00000027613	ensmusg00000028465	ensmusg00000054855	ensmusg00000046314	ensmusg00000029722	ensmusg00000029279
	ensmusg00000027634	ensmusg00000028467	ensmusg00000055044	ensmusg00000046329	ensmusg00000029772	ensmusg00000029326
	ensmusg00000027637	ensmusg00000028469	ensmusg00000055116	ensmusg00000046352	ensmusg00000030088	ensmusg00000029366
	ensmusg00000027746	ensmusg00000028479	ensmusg00000055239	ensmusg00000046404	ensmusg00000030101	ensmusg00000029387
	ensmusg00000027787	ensmusg00000028517	ensmusg00000055301	ensmusg00000046447	ensmusg00000030126	ensmusg00000029389
	ensmusg00000027801	ensmusg00000028565	ensmusg00000055320	ensmusg00000046753	ensmusg00000030201	ensmusg00000029486
	ensmusg00000027835	ensmusg00000028580	ensmusg00000055322	ensmusg00000046785	ensmusg00000030204	ensmusg00000029557
	ensmusg00000027879	ensmusg00000028653	ensmusg00000056091	ensmusg00000046879	ensmusg00000030213	ensmusg00000029581
	ensmusg00000027907	ensmusg00000028698	ensmusg00000056131	ensmusg00000046959	ensmusg00000030214	ensmusg00000029591
	ensmusg00000027954	ensmusg00000028759	ensmusg00000056234	ensmusg00000046997	ensmusg00000030397	ensmusg00000029664
	ensmusg00000027999	ensmusg00000028809	ensmusg00000056749	ensmusg00000047230	ensmusg00000030410	ensmusg00000029703
	ensmusg00000028008	ensmusg00000028890	ensmusg00000056966	ensmusg00000047735	ensmusg00000030471	ensmusg00000029708
	ensmusg00000028066	ensmusg00000028976	ensmusg00000057110	ensmusg00000047822	ensmusg00000030494	ensmusg00000029725
	ensmusg00000028069	ensmusg00000029032	ensmusg00000057614	ensmusg00000047945	ensmusg00000030530	ensmusg00000029727
	ensmusg00000028179	ensmusg00000029050	ensmusg00000057691	ensmusg00000047963	ensmusg00000030557	ensmusg00000029735
	ensmusg00000028199	ensmusg00000029095	ensmusg00000058709	ensmusg00000048058	ensmusg00000030741	ensmusg00000029762
	ensmusg00000028211	ensmusg00000029098	ensmusg00000058806	ensmusg00000048307	ensmusg00000030761	ensmusg00000029790
	ensmusg00000028232	ensmusg00000029101	ensmusg00000059401	ensmusg00000048915	ensmusg00000030772	ensmusg00000029798
	ensmusg00000028307	ensmusg00000029173	ensmusg00000059811	ensmusg00000049109	ensmusg00000030779	ensmusg00000029864
	ensmusg00000028444	ensmusg00000029191	ensmusg00000059901	ensmusg00000049502	ensmusg00000030835	ensmusg00000029869
	ensmusg00000028457	ensmusg00000029202	ensmusg00000059981	ensmusg00000049555	ensmusg00000030930	ensmusg00000030060
	ensmusg00000028560	ensmusg00000029250	ensmusg00000060240	ensmusg00000049577	ensmusg00000030945	ensmusg00000030103
	ensmusg00000028567	ensmusg00000029291	ensmusg00000060477	ensmusg00000049580	ensmusg00000030956	ensmusg00000030108
	ensmusg00000028601	ensmusg00000029298	ensmusg00000060538	ensmusg00000049932	ensmusg00000031004	ensmusg00000030122
	ensmusg00000028646	ensmusg00000029333	ensmusg00000060733	ensmusg00000050270	ensmusg00000031012	ensmusg00000030149
	ensmusg00000028671	ensmusg00000029338	ensmusg00000060860	ensmusg00000050390	ensmusg00000031196	ensmusg00000030223
	ensmusg00000028683	ensmusg00000029434	ensmusg00000061589	ensmusg00000050440	ensmusg00000031216	ensmusg00000030243
	ensmusg00000028776	ensmusg00000029461	ensmusg00000062867	ensmusg00000050541	ensmusg00000031431	ensmusg00000030245
	ensmusg00000028796	ensmusg00000029478	ensmusg00000063406	ensmusg00000050965	ensmusg00000031433	ensmusg00000030257
	ensmusg00000028820	ensmusg00000029480	ensmusg00000063760	ensmusg00000051043	ensmusg00000031503	ensmusg00000030309
	ensmusg00000028889	ensmusg00000029516	ensmusg00000063838	ensmusg00000051403	ensmusg00000031511	ensmusg00000030325
	ensmusg00000028977	ensmusg00000029528	ensmusg00000063889	ensmusg00000051451	ensmusg00000031523	ensmusg00000030339
	ensmusg00000029009	ensmusg00000029536	ensmusg00000064105	ensmusg00000051506	ensmusg00000031529	ensmusg00000030352
	ensmusg00000029014	ensmusg00000029563	ensmusg00000066571	ensmusg00000051652	ensmusg00000031540	ensmusg00000030610
	ensmusg00000029059	ensmusg00000029575	ensmusg00000069495	ensmusg00000051910	ensmusg00000031565	ensmusg00000030611
	ensmusg00000029066	ensmusg00000029577	ensmusg00000069769	ensmusg00000052102	ensmusg00000031605	ensmusg00000030680
	ensmusg00000029111	ensmusg00000029630	ensmusg00000070305	ensmusg00000052512	ensmusg00000031644	ensmusg00000030725
	ensmusg00000029152	ensmusg00000029635	ensmusg00000070420	ensmusg00000052563	ensmusg00000031785	ensmusg00000030763
	ensmusg00000029162	ensmusg00000029699	ensmusg00000070644	ensmusg00000053414	ensmusg00000031823	ensmusg00000030827
	ensmusg00000029167	ensmusg00000029771	ensmusg00000070720	ensmusg00000053460	ensmusg00000031862	ensmusg00000030847
	ensmusg00000029171	ensmusg00000029822	ensmusg00000071204	ensmusg00000053646	ensmusg00000031865	ensmusg00000030868
	ensmusg00000029198	ensmusg00000030055	ensmusg00000071477	ensmusg00000053846	ensmusg00000031930	ensmusg00000030966
	ensmusg00000029203	ensmusg00000030084	ensmusg00000071637	ensmusg00000054008	ensmusg00000032009	ensmusg00000031227
	ensmusg00000029314	ensmusg00000030094	ensmusg00000071649	ensmusg00000054057	ensmusg00000032035	ensmusg00000031242
	ensmusg00000029322	ensmusg00000030096	ensmusg00000073600	ensmusg00000054072	ensmusg00000032041	ensmusg00000031355
	ensmusg00000029344	ensmusg00000030131	ensmusg00000073988	ensmusg00000054920	ensmusg00000032212	ensmusg00000031402
	ensmusg00000029346	ensmusg00000030172	ensmusg00000074743	ensmusg00000055065	ensmusg00000032217	ensmusg00000031441
	ensmusg00000029364	ensmusg00000030207	ensmusg00000075254	ensmusg00000055334	ensmusg00000032245	ensmusg00000031451
	ensmusg00000029430	ensmusg00000030244	ensmusg00000075327	ensmusg00000055538	ensmusg00000032252	ensmusg00000031465
	ensmusg00000029432	ensmusg00000030287	ensmusg00000078429	ensmusg00000055541	ensmusg00000032310	ensmusg00000031488
	ensmusg00000029447	ensmusg00000030359	ensmusg00000078650	ensmusg00000055866	ensmusg00000032316	ensmusg00000031570
	ensmusg00000029454	ensmusg00000030447	ensmusg00000079562	ensmusg00000056673	ensmusg00000032329	ensmusg00000031613
	ensmusg00000029462	ensmusg00000030451	ensmusg00000081010	ensmusg00000057143	ensmusg00000032334	ensmusg00000031660
	ensmusg00000029467	ensmusg00000030486	ensmusg00000084839	ensmusg00000057315	ensmusg00000032376	ensmusg00000031668
	ensmusg00000029518	ensmusg00000030551	ensmusg00000085793	ensmusg00000058620	ensmusg00000032485	ensmusg00000031683
	ensmusg00000029551	ensmusg00000030554	ensmusg00000086765	ensmusg00000058706	ensmusg00000032554	ensmusg00000031788
	ensmusg00000029552	ensmusg00000030562	ensmusg00000091421	ensmusg00000058729	ensmusg00000032560	ensmusg00000031799
	ensmusg00000029570	ensmusg00000030600	ensmusg00000091586	ensmusg00000059248	ensmusg00000032594	ensmusg00000031805
	ensmusg00000029571	ensmusg00000030691	ensmusg00000093394	ensmusg00000059456	ensmusg00000032604	ensmusg00000031842
	ensmusg00000029597	ensmusg00000030717	ensmusg00000093904	ensmusg00000059824	ensmusg00000032625	ensmusg00000031897
	ensmusg00000029642	ensmusg00000030729	ensmusg00000097073	ensmusg00000060548	ensmusg00000032702	ensmusg00000031924
	ensmusg00000030089	ensmusg00000030739	ensmusg00000097815	ensmusg00000061143	ensmusg00000032724	ensmusg00000032000
	ensmusg00000030107	ensmusg00000030766	ensmusg00000099556	ensmusg00000061175	ensmusg00000032733	ensmusg00000032014
	ensmusg00000030232	ensmusg00000030802	ensmusg00000100075	ensmusg00000061353	ensmusg00000032754	ensmusg00000032044
	ensmusg00000030246	ensmusg00000030826	ensmusg00000101517	ensmusg00000061751	ensmusg00000032788	ensmusg00000032047
	ensmusg00000030265	ensmusg00000030865		ensmusg00000061887	ensmusg00000032849	ensmusg00000032081
	ensmusg00000030278	ensmusg00000030972		ensmusg00000062488	ensmusg00000032952	ensmusg00000032193
	ensmusg00000030341	ensmusg00000030982		ensmusg00000062545	ensmusg00000032998	ensmusg00000032280
	ensmusg00000030342	ensmusg00000031015		ensmusg00000063268	ensmusg00000033257	ensmusg00000032350
	ensmusg00000030428	ensmusg00000031016		ensmusg00000063382	ensmusg00000033352	ensmusg00000032369
	ensmusg00000030452	ensmusg00000031077		ensmusg00000063388	ensmusg00000033416	ensmusg00000032468
	ensmusg00000030470	ensmusg00000031154		ensmusg00000063428	ensmusg00000033478	ensmusg00000032477
	ensmusg00000030483	ensmusg00000031229		ensmusg00000063450	ensmusg00000033540	ensmusg00000032492
	ensmusg00000030591	ensmusg00000031292		ensmusg00000063558	ensmusg00000033542	ensmusg00000032508
	ensmusg00000030595	ensmusg00000031295		ensmusg00000063730	ensmusg00000033623	ensmusg00000032561
	ensmusg00000030603	ensmusg00000031314		ensmusg00000066026	ensmusg00000033671	ensmusg00000032593
	ensmusg00000030612	ensmusg00000031337		ensmusg00000066613	ensmusg00000033685	ensmusg00000032596
	ensmusg00000030629	ensmusg00000031378		ensmusg00000067889	ensmusg00000033688	ensmusg00000032606
	ensmusg00000030663	ensmusg00000031403		ensmusg00000068299	ensmusg00000033713	ensmusg00000032607
	ensmusg00000030744	ensmusg00000031445		ensmusg00000068551	ensmusg00000033769	ensmusg00000032766
	ensmusg00000030750	ensmusg00000031453		ensmusg00000068587	ensmusg00000033773	ensmusg00000032826
	ensmusg00000030852	ensmusg00000031489		ensmusg00000068876	ensmusg00000033855	ensmusg00000032883
	ensmusg00000030879	ensmusg00000031583		ensmusg00000070044	ensmusg00000033943	ensmusg00000032902
	ensmusg00000030946	ensmusg00000031604		ensmusg00000070056	ensmusg00000033960	ensmusg00000033209
	ensmusg00000030970	ensmusg00000031665		ensmusg00000070327	ensmusg00000033985	ensmusg00000033276
	ensmusg00000031021	ensmusg00000031709		ensmusg00000070348	ensmusg00000034037	ensmusg00000033355
	ensmusg00000031024	ensmusg00000031796		ensmusg00000070473	ensmusg00000034066	ensmusg00000033454
	ensmusg00000031134	ensmusg00000031834		ensmusg00000070544	ensmusg00000034163	ensmusg00000033502
	ensmusg00000031150	ensmusg00000031840		ensmusg00000070576	ensmusg00000034165	ensmusg00000033629
	ensmusg00000031169	ensmusg00000031902		ensmusg00000071551	ensmusg00000034205	ensmusg00000033706
	ensmusg00000031231	ensmusg00000031988		ensmusg00000072294	ensmusg00000034243	ensmusg00000033707
	ensmusg00000031266	ensmusg00000031993		ensmusg00000073155	ensmusg00000034247	ensmusg00000033722
	ensmusg00000031271	ensmusg00000032012		ensmusg00000073555	ensmusg00000034354	ensmusg00000033781
	ensmusg00000031286	ensmusg00000032028		ensmusg00000073678	ensmusg00000034485	ensmusg00000033831
	ensmusg00000031352	ensmusg00000032040		ensmusg00000074622	ensmusg00000034584	ensmusg00000033860
	ensmusg00000031381	ensmusg00000032050		ensmusg00000074896	ensmusg00000034602	ensmusg00000033967
	ensmusg00000031480	ensmusg00000032097		ensmusg00000075232	ensmusg00000034621	ensmusg00000034006
	ensmusg00000031490	ensmusg00000032109		ensmusg00000075511	ensmusg00000034645	ensmusg00000034021
	ensmusg00000031502	ensmusg00000032216		ensmusg00000078234	ensmusg00000034761	ensmusg00000034041
	ensmusg00000031513	ensmusg00000032232		ensmusg00000078920	ensmusg00000034801	ensmusg00000034110
	ensmusg00000031521	ensmusg00000032253		ensmusg00000079243	ensmusg00000034829	ensmusg00000034118
	ensmusg00000031530	ensmusg00000032254		ensmusg00000079334	ensmusg00000034858	ensmusg00000034473
	ensmusg00000031533	ensmusg00000032267		ensmusg00000079662	ensmusg00000034973	ensmusg00000034591
	ensmusg00000031585	ensmusg00000032312		ensmusg00000084128	ensmusg00000035067	ensmusg00000034634
	ensmusg00000031697	ensmusg00000032340		ensmusg00000085189	ensmusg00000035109	ensmusg00000034687
	ensmusg00000031776	ensmusg00000032374		ensmusg00000085882	ensmusg00000035112	ensmusg00000034748
	ensmusg00000031781	ensmusg00000032386		ensmusg00000086141	ensmusg00000035133	ensmusg00000034837
	ensmusg00000031783	ensmusg00000032410		ensmusg00000090035	ensmusg00000035164	ensmusg00000034855
	ensmusg00000031799	ensmusg00000032479		ensmusg00000090942	ensmusg00000035184	ensmusg00000034957
	ensmusg00000031813	ensmusg00000032482		ensmusg00000097426	ensmusg00000035232	ensmusg00000035104
	ensmusg00000031818	ensmusg00000032531		ensmusg00000097908	ensmusg00000035273	ensmusg00000035105
	ensmusg00000031821	ensmusg00000032571		ensmusg00000099707	ensmusg00000035437	ensmusg00000035151
	ensmusg00000031848	ensmusg00000032612		ensmusg00000100094	ensmusg00000035451	ensmusg00000035215
	ensmusg00000031879	ensmusg00000032637		ensmusg00000101211	ensmusg00000035469	ensmusg00000035227
	ensmusg00000031917	ensmusg00000032640		ensmusg00000102095	ensmusg00000035569	ensmusg00000035239
	ensmusg00000031950	ensmusg00000032741			ensmusg00000035623	ensmusg00000035245
	ensmusg00000031963	ensmusg00000032743			ensmusg00000035778	ensmusg00000035270
	ensmusg00000031984	ensmusg00000032777			ensmusg00000035780	ensmusg00000035439
	ensmusg00000032002	ensmusg00000032782			ensmusg00000035836	ensmusg00000035473
	ensmusg00000032036	ensmusg00000032812			ensmusg00000035877	ensmusg00000035621
	ensmusg00000032038	ensmusg00000032827			ensmusg00000036053	ensmusg00000035692
	ensmusg00000032051	ensmusg00000032890			ensmusg00000036087	ensmusg00000035735
	ensmusg00000032080	ensmusg00000032915			ensmusg00000036104	ensmusg00000035772
	ensmusg00000032085	ensmusg00000033009			ensmusg00000036197	ensmusg00000035847
	ensmusg00000032113	ensmusg00000033060			ensmusg00000036323	ensmusg00000035958
	ensmusg00000032120	ensmusg00000033170			ensmusg00000036499	ensmusg00000036023
	ensmusg00000032126	ensmusg00000033228			ensmusg00000036528	ensmusg00000036046
	ensmusg00000032135	ensmusg00000033253			ensmusg00000036622	ensmusg00000036073
	ensmusg00000032171	ensmusg00000033350			ensmusg00000036693	ensmusg00000036078
	ensmusg00000032202	ensmusg00000033365			ensmusg00000036792	ensmusg00000036083
	ensmusg00000032271	ensmusg00000033396			ensmusg00000036990	ensmusg00000036109
	ensmusg00000032300	ensmusg00000033499			ensmusg00000037007	ensmusg00000036151
	ensmusg00000032311	ensmusg00000033540			ensmusg00000037020	ensmusg00000036181
	ensmusg00000032313	ensmusg00000033577			ensmusg00000037139	ensmusg00000036216
	ensmusg00000032320	ensmusg00000033671			ensmusg00000037210	ensmusg00000036356
	ensmusg00000032328	ensmusg00000033676			ensmusg00000037316	ensmusg00000036641
	ensmusg00000032353	ensmusg00000033720			ensmusg00000037343	ensmusg00000036764
	ensmusg00000032381	ensmusg00000033762			ensmusg00000037370	ensmusg00000036840
	ensmusg00000032388	ensmusg00000033763			ensmusg00000037416	ensmusg00000036854
	ensmusg00000032475	ensmusg00000033854			ensmusg00000037519	ensmusg00000036862
	ensmusg00000032519	ensmusg00000033857			ensmusg00000037526	ensmusg00000036880
	ensmusg00000032526	ensmusg00000033955			ensmusg00000037608	ensmusg00000037013
	ensmusg00000032567	ensmusg00000034007			ensmusg00000037703	ensmusg00000037095
	ensmusg00000032575	ensmusg00000034126			ensmusg00000037709	ensmusg00000037174
	ensmusg00000032611	ensmusg00000034152			ensmusg00000037750	ensmusg00000037214
	ensmusg00000032905	ensmusg00000034160			ensmusg00000037788	ensmusg00000037379
	ensmusg00000032966	ensmusg00000034254			ensmusg00000037814	ensmusg00000037405
	ensmusg00000033105	ensmusg00000034295			ensmusg00000037826	ensmusg00000037411
	ensmusg00000033177	ensmusg00000034308			ensmusg00000037876	ensmusg00000037541
	ensmusg00000033184	ensmusg00000034329			ensmusg00000037926	ensmusg00000037621
	ensmusg00000033186	ensmusg00000034377			ensmusg00000038039	ensmusg00000037686
	ensmusg00000033379	ensmusg00000034445			ensmusg00000038174	ensmusg00000037692
	ensmusg00000033585	ensmusg00000034456			ensmusg00000038342	ensmusg00000037722
	ensmusg00000033618	ensmusg00000034471			ensmusg00000038349	ensmusg00000037905
	ensmusg00000033793	ensmusg00000034574			ensmusg00000038398	ensmusg00000037922
	ensmusg00000033885	ensmusg00000034575			ensmusg00000038446	ensmusg00000037966
	ensmusg00000033940	ensmusg00000034771			ensmusg00000038485	ensmusg00000037971
	ensmusg00000033953	ensmusg00000034774			ensmusg00000038526	ensmusg00000038042
	ensmusg00000033998	ensmusg00000034854			ensmusg00000038533	ensmusg00000038079
	ensmusg00000034083	ensmusg00000034902			ensmusg00000038546	ensmusg00000038128
	ensmusg00000034345	ensmusg00000034940			ensmusg00000038576	ensmusg00000038213
	ensmusg00000034587	ensmusg00000035051			ensmusg00000038591	ensmusg00000038214
	ensmusg00000034620	ensmusg00000035112			ensmusg00000038599	ensmusg00000038235
	ensmusg00000034684	ensmusg00000035181			ensmusg00000038602	ensmusg00000038256
	ensmusg00000034932	ensmusg00000035236			ensmusg00000038612	ensmusg00000038286
	ensmusg00000035126	ensmusg00000035284			ensmusg00000038623	ensmusg00000038347
	ensmusg00000035199	ensmusg00000035305			ensmusg00000038658	ensmusg00000038370
	ensmusg00000035215	ensmusg00000035349			ensmusg00000038668	ensmusg00000038387
	ensmusg00000035242	ensmusg00000035504			ensmusg00000038705	ensmusg00000038451
	ensmusg00000035278	ensmusg00000035513			ensmusg00000038708	ensmusg00000038507
	ensmusg00000035399	ensmusg00000035517			ensmusg00000038733	ensmusg00000038508
	ensmusg00000035529	ensmusg00000035629			ensmusg00000038773	ensmusg00000038628
	ensmusg00000035530	ensmusg00000035769			ensmusg00000038774	ensmusg00000038644
	ensmusg00000035559	ensmusg00000035842			ensmusg00000038866	ensmusg00000038884
	ensmusg00000035673	ensmusg00000035864			ensmusg00000038949	ensmusg00000038982
	ensmusg00000035824	ensmusg00000035875			ensmusg00000038975	ensmusg00000038991
	ensmusg00000035840	ensmusg00000035914			ensmusg00000039000	ensmusg00000039016
	ensmusg00000035953	ensmusg00000035944			ensmusg00000039115	ensmusg00000039063
	ensmusg00000036103	ensmusg00000036022			ensmusg00000039323	ensmusg00000039130
	ensmusg00000036112	ensmusg00000036110			ensmusg00000039519	ensmusg00000039220
	ensmusg00000036120	ensmusg00000036155			ensmusg00000039552	ensmusg00000039238
	ensmusg00000036256	ensmusg00000036188			ensmusg00000039701	ensmusg00000039286
	ensmusg00000036381	ensmusg00000036353			ensmusg00000039703	ensmusg00000039628
	ensmusg00000036553	ensmusg00000036534			ensmusg00000039747	ensmusg00000039633
	ensmusg00000036632	ensmusg00000036552			ensmusg00000039831	ensmusg00000039680
	ensmusg00000036748	ensmusg00000036555			ensmusg00000039917	ensmusg00000039795
	ensmusg00000036751	ensmusg00000036561			ensmusg00000039943	ensmusg00000039841
	ensmusg00000036905	ensmusg00000036565			ensmusg00000039958	ensmusg00000039960
	ensmusg00000036944	ensmusg00000036568			ensmusg00000039967	ensmusg00000039989
	ensmusg00000036957	ensmusg00000036591			ensmusg00000039990	ensmusg00000040018
	ensmusg00000037025	ensmusg00000036644			ensmusg00000040170	ensmusg00000040033
	ensmusg00000037152	ensmusg00000036819			ensmusg00000040339	ensmusg00000040124
	ensmusg00000037157	ensmusg00000036893			ensmusg00000040462	ensmusg00000040158
	ensmusg00000037190	ensmusg00000036904			ensmusg00000040524	ensmusg00000040234
	ensmusg00000037211	ensmusg00000036959			ensmusg00000040560	ensmusg00000040264
	ensmusg00000037262	ensmusg00000036968			ensmusg00000040586	ensmusg00000040272
	ensmusg00000037266	ensmusg00000036985			ensmusg00000040648	ensmusg00000040282
	ensmusg00000037447	ensmusg00000037031			ensmusg00000040722	ensmusg00000040472
	ensmusg00000037493	ensmusg00000037104			ensmusg00000040761	ensmusg00000040479
	ensmusg00000037536	ensmusg00000037172			ensmusg00000040828	ensmusg00000040613
	ensmusg00000037570	ensmusg00000037234			ensmusg00000040918	ensmusg00000040658
	ensmusg00000037710	ensmusg00000037287			ensmusg00000040928	ensmusg00000040706
	ensmusg00000037820	ensmusg00000037295			ensmusg00000040957	ensmusg00000040809
	ensmusg00000037887	ensmusg00000037353			ensmusg00000041229	ensmusg00000040820
	ensmusg00000038135	ensmusg00000037410			ensmusg00000041268	ensmusg00000040952
	ensmusg00000038150	ensmusg00000037426			ensmusg00000041272	ensmusg00000041025
	ensmusg00000038193	ensmusg00000037461			ensmusg00000041301	ensmusg00000041037
	ensmusg00000038253	ensmusg00000037475			ensmusg00000041341	ensmusg00000041084
	ensmusg00000038274	ensmusg00000037486			ensmusg00000041444	ensmusg00000041126
	ensmusg00000038296	ensmusg00000037533			ensmusg00000041483	ensmusg00000041220
	ensmusg00000038412	ensmusg00000037542			ensmusg00000041528	ensmusg00000041261
	ensmusg00000038453	ensmusg00000037553			ensmusg00000041720	ensmusg00000041308
	ensmusg00000038467	ensmusg00000037754			ensmusg00000041779	ensmusg00000041429
	ensmusg00000038489	ensmusg00000037761			ensmusg00000041798	ensmusg00000041439
	ensmusg00000038539	ensmusg00000037773			ensmusg00000041849	ensmusg00000041468
	ensmusg00000038552	ensmusg00000037795			ensmusg00000041895	ensmusg00000041491
	ensmusg00000038582	ensmusg00000037815			ensmusg00000042010	ensmusg00000041548
	ensmusg00000038683	ensmusg00000037818			ensmusg00000042102	ensmusg00000041939
	ensmusg00000038697	ensmusg00000037885			ensmusg00000042207	ensmusg00000041945
	ensmusg00000038717	ensmusg00000037896			ensmusg00000042213	ensmusg00000042041
	ensmusg00000038754	ensmusg00000037926			ensmusg00000042272	ensmusg00000042073
	ensmusg00000038845	ensmusg00000037999			ensmusg00000042328	ensmusg00000042115
	ensmusg00000038900	ensmusg00000038022			ensmusg00000042390	ensmusg00000042229
	ensmusg00000038917	ensmusg00000038034			ensmusg00000042594	ensmusg00000042249
	ensmusg00000039033	ensmusg00000038047			ensmusg00000042625	ensmusg00000042289
	ensmusg00000039041	ensmusg00000038056			ensmusg00000042628	ensmusg00000042349
	ensmusg00000039057	ensmusg00000038058			ensmusg00000042659	ensmusg00000042389
	ensmusg00000039105	ensmusg00000038080			ensmusg00000042680	ensmusg00000042549
	ensmusg00000039168	ensmusg00000038092			ensmusg00000042699	ensmusg00000042589
	ensmusg00000039182	ensmusg00000038121			ensmusg00000042842	ensmusg00000042677
	ensmusg00000039195	ensmusg00000038122			ensmusg00000042985	ensmusg00000042705
	ensmusg00000039221	ensmusg00000038167			ensmusg00000043065	ensmusg00000042745
	ensmusg00000039376	ensmusg00000038178			ensmusg00000043282	ensmusg00000042787
	ensmusg00000039485	ensmusg00000038241			ensmusg00000043311	ensmusg00000043061
	ensmusg00000039640	ensmusg00000038425			ensmusg00000043432	ensmusg00000043068
	ensmusg00000039754	ensmusg00000038517			ensmusg00000043535	ensmusg00000043079
	ensmusg00000039770	ensmusg00000038615			ensmusg00000043733	ensmusg00000043091
	ensmusg00000039804	ensmusg00000038679			ensmusg00000043940	ensmusg00000043251
	ensmusg00000039886	ensmusg00000038780			ensmusg00000043943	ensmusg00000043372
	ensmusg00000040167	ensmusg00000038855			ensmusg00000044026	ensmusg00000043993
	ensmusg00000040174	ensmusg00000038990			ensmusg00000044033	ensmusg00000044018
	ensmusg00000040260	ensmusg00000039062			ensmusg00000044068	ensmusg00000044037
	ensmusg00000040269	ensmusg00000039084			ensmusg00000044308	ensmusg00000044071
	ensmusg00000040270	ensmusg00000039087			ensmusg00000044433	ensmusg00000044339
	ensmusg00000040297	ensmusg00000039089			ensmusg00000044468	ensmusg00000044359
	ensmusg00000040321	ensmusg00000039156			ensmusg00000044548	ensmusg00000044469
	ensmusg00000040374	ensmusg00000039159			ensmusg00000044617	ensmusg00000044573
	ensmusg00000040414	ensmusg00000039164			ensmusg00000044646	ensmusg00000044934
	ensmusg00000040652	ensmusg00000039298			ensmusg00000044791	ensmusg00000045045
	ensmusg00000040659	ensmusg00000039536			ensmusg00000044847	ensmusg00000045100
	ensmusg00000041040	ensmusg00000039585			ensmusg00000045039	ensmusg00000045237
	ensmusg00000041241	ensmusg00000039621			ensmusg00000045180	ensmusg00000045251
	ensmusg00000041278	ensmusg00000039637			ensmusg00000045319	ensmusg00000045282
	ensmusg00000041396	ensmusg00000039648			ensmusg00000045441	ensmusg00000045316
	ensmusg00000041548	ensmusg00000039671			ensmusg00000045659	ensmusg00000045414
	ensmusg00000041571	ensmusg00000039678			ensmusg00000046010	ensmusg00000045733
	ensmusg00000041629	ensmusg00000039683			ensmusg00000046179	ensmusg00000045867
	ensmusg00000041736	ensmusg00000039741			ensmusg00000046318	ensmusg00000045875
	ensmusg00000041765	ensmusg00000039765			ensmusg00000046463	ensmusg00000045969
	ensmusg00000041845	ensmusg00000039781			ensmusg00000046546	ensmusg00000046020
	ensmusg00000041920	ensmusg00000039840			ensmusg00000046873	ensmusg00000046079
	ensmusg00000042066	ensmusg00000039849			ensmusg00000046982	ensmusg00000046245
	ensmusg00000042148	ensmusg00000039853			ensmusg00000047153	ensmusg00000046324
	ensmusg00000042246	ensmusg00000039976			ensmusg00000047407	ensmusg00000046432
	ensmusg00000042265	ensmusg00000040181			ensmusg00000047728	ensmusg00000046491
	ensmusg00000042298	ensmusg00000040363			ensmusg00000047747	ensmusg00000046562
	ensmusg00000042331	ensmusg00000040407			ensmusg00000047789	ensmusg00000046598
	ensmusg00000042348	ensmusg00000040412			ensmusg00000047879	ensmusg00000046668
	ensmusg00000042359	ensmusg00000040471			ensmusg00000047921	ensmusg00000046722
	ensmusg00000042363	ensmusg00000040481			ensmusg00000048087	ensmusg00000046768
	ensmusg00000042417	ensmusg00000040505			ensmusg00000048100	ensmusg00000046794
	ensmusg00000042419	ensmusg00000040549			ensmusg00000048271	ensmusg00000046949
	ensmusg00000042472	ensmusg00000040616			ensmusg00000048368	ensmusg00000046985
	ensmusg00000042510	ensmusg00000040620			ensmusg00000048490	ensmusg00000047003
	ensmusg00000042638	ensmusg00000040721			ensmusg00000048756	ensmusg00000047492
	ensmusg00000042660	ensmusg00000040725			ensmusg00000048787	ensmusg00000047881
	ensmusg00000042670	ensmusg00000040734			ensmusg00000048826	ensmusg00000048497
	ensmusg00000042851	ensmusg00000040738			ensmusg00000048874	ensmusg00000048550
	ensmusg00000043284	ensmusg00000040855			ensmusg00000048970	ensmusg00000048578
	ensmusg00000043421	ensmusg00000041044			ensmusg00000049044	ensmusg00000048581
	ensmusg00000044224	ensmusg00000041058			ensmusg00000049295	ensmusg00000048728
	ensmusg00000044502	ensmusg00000041119			ensmusg00000049404	ensmusg00000048772
	ensmusg00000044600	ensmusg00000041133			ensmusg00000049550	ensmusg00000048878
	ensmusg00000044792	ensmusg00000041147			ensmusg00000049608	ensmusg00000049038
	ensmusg00000044813	ensmusg00000041225			ensmusg00000049800	ensmusg00000049103
	ensmusg00000044894	ensmusg00000041237			ensmusg00000049804	ensmusg00000049285
	ensmusg00000044982	ensmusg00000041324			ensmusg00000049971	ensmusg00000049300
	ensmusg00000044991	ensmusg00000041528			ensmusg00000050069	ensmusg00000049411
	ensmusg00000045193	ensmusg00000041530			ensmusg00000050106	ensmusg00000049421
	ensmusg00000045211	ensmusg00000041782			ensmusg00000050310	ensmusg00000049521
	ensmusg00000045268	ensmusg00000041797			ensmusg00000050493	ensmusg00000049775
	ensmusg00000045502	ensmusg00000041828			ensmusg00000050556	ensmusg00000049957
	ensmusg00000045503	ensmusg00000041879			ensmusg00000050567	ensmusg00000050854
	ensmusg00000045538	ensmusg00000041961			ensmusg00000050714	ensmusg00000050912
	ensmusg00000045671	ensmusg00000041966			ensmusg00000050721	ensmusg00000051225
	ensmusg00000045752	ensmusg00000042055			ensmusg00000050730	ensmusg00000051339
	ensmusg00000046034	ensmusg00000042202			ensmusg00000051177	ensmusg00000051359
	ensmusg00000046096	ensmusg00000042228			ensmusg00000051285	ensmusg00000051579
	ensmusg00000046223	ensmusg00000042284			ensmusg00000051355	ensmusg00000051695
	ensmusg00000046675	ensmusg00000042302			ensmusg00000051361	ensmusg00000051716
	ensmusg00000046718	ensmusg00000042320			ensmusg00000051375	ensmusg00000052040
	ensmusg00000046792	ensmusg00000042323			ensmusg00000052056	ensmusg00000052310
	ensmusg00000046814	ensmusg00000042404			ensmusg00000052137	ensmusg00000052852
	ensmusg00000046826	ensmusg00000042429			ensmusg00000052302	ensmusg00000053063
	ensmusg00000047109	ensmusg00000042439			ensmusg00000052415	ensmusg00000053175
	ensmusg00000047215	ensmusg00000042492			ensmusg00000052609	ensmusg00000053334
	ensmusg00000047539	ensmusg00000042496			ensmusg00000052914	ensmusg00000053907
	ensmusg00000047547	ensmusg00000042520			ensmusg00000053158	ensmusg00000054520
	ensmusg00000047832	ensmusg00000042684			ensmusg00000053469	ensmusg00000054659
	ensmusg00000047843	ensmusg00000042694			ensmusg00000053522	ensmusg00000054814
	ensmusg00000048007	ensmusg00000042744			ensmusg00000053580	ensmusg00000054863
	ensmusg00000048534	ensmusg00000042797			ensmusg00000053641	ensmusg00000054889
	ensmusg00000048782	ensmusg00000042810			ensmusg00000053774	ensmusg00000055041
	ensmusg00000048856	ensmusg00000043099			ensmusg00000054203	ensmusg00000055553
	ensmusg00000048920	ensmusg00000043241			ensmusg00000054263	ensmusg00000055652
	ensmusg00000048988	ensmusg00000043262			ensmusg00000054484	ensmusg00000055660
	ensmusg00000049489	ensmusg00000043418			ensmusg00000054499	ensmusg00000055782
	ensmusg00000049755	ensmusg00000043671			ensmusg00000054509	ensmusg00000055850
	ensmusg00000049760	ensmusg00000043673			ensmusg00000054630	ensmusg00000055912
	ensmusg00000049892	ensmusg00000043789			ensmusg00000054823	ensmusg00000056133
	ensmusg00000049929	ensmusg00000043962			ensmusg00000055013	ensmusg00000056144
	ensmusg00000050229	ensmusg00000043991			ensmusg00000055172	ensmusg00000056204
	ensmusg00000050552	ensmusg00000044030			ensmusg00000055435	ensmusg00000056313
	ensmusg00000050608	ensmusg00000044250			ensmusg00000055991	ensmusg00000056724
	ensmusg00000050732	ensmusg00000044254			ensmusg00000056050	ensmusg00000056938
	ensmusg00000050777	ensmusg00000044317			ensmusg00000056076	ensmusg00000056978
	ensmusg00000050856	ensmusg00000044349			ensmusg00000056211	ensmusg00000057068
	ensmusg00000051234	ensmusg00000044447			ensmusg00000056310	ensmusg00000057409
	ensmusg00000051319	ensmusg00000044505			ensmusg00000056492	ensmusg00000057729
	ensmusg00000051483	ensmusg00000044674			ensmusg00000056493	ensmusg00000057836
	ensmusg00000051518	ensmusg00000044707			ensmusg00000057113	ensmusg00000057963
	ensmusg00000051579	ensmusg00000044708			ensmusg00000057137	ensmusg00000058173
	ensmusg00000051730	ensmusg00000044783			ensmusg00000057193	ensmusg00000058267
	ensmusg00000052253	ensmusg00000045312			ensmusg00000057228	ensmusg00000058600
	ensmusg00000052353	ensmusg00000045374			ensmusg00000057425	ensmusg00000058979
	ensmusg00000052429	ensmusg00000045482			ensmusg00000057604	ensmusg00000059142
	ensmusg00000052456	ensmusg00000045636			ensmusg00000057637	ensmusg00000059406
	ensmusg00000052681	ensmusg00000045672			ensmusg00000057672	ensmusg00000059482
	ensmusg00000052751	ensmusg00000045776			ensmusg00000057895	ensmusg00000059883
	ensmusg00000052837	ensmusg00000045795			ensmusg00000057913	ensmusg00000059895
	ensmusg00000053253	ensmusg00000045991			ensmusg00000058207	ensmusg00000060336
	ensmusg00000053317	ensmusg00000046062			ensmusg00000058318	ensmusg00000060519
	ensmusg00000054312	ensmusg00000046070			ensmusg00000058761	ensmusg00000060798
	ensmusg00000054717	ensmusg00000046138			ensmusg00000059022	ensmusg00000060935
	ensmusg00000054720	ensmusg00000046230			ensmusg00000059149	ensmusg00000060938
	ensmusg00000054894	ensmusg00000046351			ensmusg00000059263	ensmusg00000060961
	ensmusg00000055128	ensmusg00000046380			ensmusg00000059554	ensmusg00000060992
	ensmusg00000055148	ensmusg00000046574			ensmusg00000059742	ensmusg00000061013
	ensmusg00000055632	ensmusg00000046743			ensmusg00000059908	ensmusg00000061477
	ensmusg00000055633	ensmusg00000046761			ensmusg00000059975	ensmusg00000061479
	ensmusg00000055926	ensmusg00000046861			ensmusg00000060560	ensmusg00000061778
	ensmusg00000056054	ensmusg00000047022			ensmusg00000061374	ensmusg00000061838
	ensmusg00000056071	ensmusg00000047036			ensmusg00000061906	ensmusg00000061947
	ensmusg00000056228	ensmusg00000047045			ensmusg00000062014	ensmusg00000062480
	ensmusg00000056501	ensmusg00000047098			ensmusg00000062181	ensmusg00000062526
	ensmusg00000056671	ensmusg00000047248			ensmusg00000062202	ensmusg00000062937
	ensmusg00000056708	ensmusg00000047454			ensmusg00000062300	ensmusg00000063065
	ensmusg00000056738	ensmusg00000047496			ensmusg00000062312	ensmusg00000063179
	ensmusg00000056952	ensmusg00000047654			ensmusg00000062604	ensmusg00000063229
	ensmusg00000057191	ensmusg00000047789			ensmusg00000062901	ensmusg00000063659
	ensmusg00000057531	ensmusg00000048170			ensmusg00000062997	ensmusg00000063888
	ensmusg00000057561	ensmusg00000048218			ensmusg00000063235	ensmusg00000064225
	ensmusg00000057722	ensmusg00000048388			ensmusg00000063415	ensmusg00000065979
	ensmusg00000057863	ensmusg00000048498			ensmusg00000063873	ensmusg00000066149
	ensmusg00000057897	ensmusg00000048938			ensmusg00000063929	ensmusg00000066150
	ensmusg00000058022	ensmusg00000049354			ensmusg00000063952	ensmusg00000066235
	ensmusg00000058291	ensmusg00000049562			ensmusg00000063972	ensmusg00000066838
	ensmusg00000058351	ensmusg00000049672			ensmusg00000064120	ensmusg00000067586
	ensmusg00000058672	ensmusg00000049800			ensmusg00000064302	ensmusg00000068735
	ensmusg00000059291	ensmusg00000049823			ensmusg00000064357	ensmusg00000069844
	ensmusg00000059316	ensmusg00000049866			ensmusg00000066071	ensmusg00000069874
	ensmusg00000059534	ensmusg00000050079			ensmusg00000066072	ensmusg00000070284
	ensmusg00000059866	ensmusg00000050587			ensmusg00000066153	ensmusg00000070520
	ensmusg00000060038	ensmusg00000050730			ensmusg00000066306	ensmusg00000070691
	ensmusg00000060098	ensmusg00000050994			ensmusg00000066621	ensmusg00000071076
	ensmusg00000060131	ensmusg00000051041			ensmusg00000066800	ensmusg00000071172
	ensmusg00000060143	ensmusg00000051149			ensmusg00000067144	ensmusg00000071547
	ensmusg00000060301	ensmusg00000051329			ensmusg00000067780	ensmusg00000071633
	ensmusg00000060512	ensmusg00000051586			ensmusg00000067851	ensmusg00000071711
	ensmusg00000060550	ensmusg00000051682			ensmusg00000068086	ensmusg00000072945
	ensmusg00000060675	ensmusg00000051817			ensmusg00000068335	ensmusg00000072972
	ensmusg00000060904	ensmusg00000051977			ensmusg00000068742	ensmusg00000073427
	ensmusg00000061244	ensmusg00000052085			ensmusg00000068877	ensmusg00000073460
	ensmusg00000061286	ensmusg00000052117			ensmusg00000069601	ensmusg00000073468
	ensmusg00000061461	ensmusg00000052406			ensmusg00000069917	ensmusg00000073557
	ensmusg00000061518	ensmusg00000052407			ensmusg00000069922	ensmusg00000073599
	ensmusg00000061613	ensmusg00000052488			ensmusg00000070565	ensmusg00000073771
	ensmusg00000061650	ensmusg00000052539			ensmusg00000070780	ensmusg00000074052
	ensmusg00000061666	ensmusg00000052595			ensmusg00000071226	ensmusg00000074093
	ensmusg00000061904	ensmusg00000053279			ensmusg00000071350	ensmusg00000074170
	ensmusg00000062116	ensmusg00000053411			ensmusg00000071369	ensmusg00000074639
	ensmusg00000062328	ensmusg00000053436			ensmusg00000071454	ensmusg00000074748
	ensmusg00000062352	ensmusg00000054199			ensmusg00000071713	ensmusg00000074807
	ensmusg00000062515	ensmusg00000054252			ensmusg00000071856	ensmusg00000074923
	ensmusg00000062580	ensmusg00000054280			ensmusg00000072501	ensmusg00000075000
	ensmusg00000062762	ensmusg00000054676			ensmusg00000073437	ensmusg00000075227
	ensmusg00000062825	ensmusg00000054693			ensmusg00000073490	ensmusg00000075271
	ensmusg00000062933	ensmusg00000055053			ensmusg00000073940	ensmusg00000075486
	ensmusg00000063011	ensmusg00000055204			ensmusg00000074221	ensmusg00000075702
	ensmusg00000063171	ensmusg00000055296			ensmusg00000074746	ensmusg00000075705
	ensmusg00000063480	ensmusg00000055319			ensmusg00000074785	ensmusg00000078427
	ensmusg00000063694	ensmusg00000055707			ensmusg00000074874	ensmusg00000078452
	ensmusg00000063696	ensmusg00000055737			ensmusg00000074971	ensmusg00000078779
	ensmusg00000063882	ensmusg00000055897			ensmusg00000074994	ensmusg00000078853
	ensmusg00000064030	ensmusg00000055923			ensmusg00000075025	ensmusg00000078878
	ensmusg00000064080	ensmusg00000056050			ensmusg00000075028	ensmusg00000078945
	ensmusg00000064145	ensmusg00000056305			ensmusg00000075284	ensmusg00000079037
	ensmusg00000064168	ensmusg00000056310			ensmusg00000076431	ensmusg00000079177
	ensmusg00000064179	ensmusg00000056342			ensmusg00000078597	ensmusg00000079293
	ensmusg00000066158	ensmusg00000056608			ensmusg00000078672	ensmusg00000079362
	ensmusg00000066278	ensmusg00000056763			ensmusg00000078680	ensmusg00000079429
	ensmusg00000066324	ensmusg00000058056			ensmusg00000078686	ensmusg00000079470
	ensmusg00000066513	ensmusg00000058152			ensmusg00000079487	ensmusg00000079491
	ensmusg00000066687	ensmusg00000058301			ensmusg00000079659	ensmusg00000079507
	ensmusg00000067235	ensmusg00000058655			ensmusg00000084415	ensmusg00000083649
	ensmusg00000067399	ensmusg00000058921			ensmusg00000084803	ensmusg00000083816
	ensmusg00000067653	ensmusg00000059183			ensmusg00000085087	ensmusg00000084899
	ensmusg00000067713	ensmusg00000059273			ensmusg00000085282	ensmusg00000085385
	ensmusg00000067787	ensmusg00000059409			ensmusg00000085411	ensmusg00000085468
	ensmusg00000067818	ensmusg00000059552			ensmusg00000086219	ensmusg00000085929
	ensmusg00000068134	ensmusg00000059772			ensmusg00000086605	ensmusg00000086165
	ensmusg00000068184	ensmusg00000059908			ensmusg00000086645	ensmusg00000086341
	ensmusg00000068699	ensmusg00000060012			ensmusg00000086841	ensmusg00000086390
	ensmusg00000069020	ensmusg00000060261			ensmusg00000087141	ensmusg00000086443
	ensmusg00000070394	ensmusg00000060487			ensmusg00000089810	ensmusg00000086604
	ensmusg00000070645	ensmusg00000060657			ensmusg00000089960	ensmusg00000086825
	ensmusg00000071176	ensmusg00000060862			ensmusg00000090034	ensmusg00000086844
	ensmusg00000071359	ensmusg00000061288			ensmusg00000090086	ensmusg00000086946
	ensmusg00000071451	ensmusg00000061313			ensmusg00000090108	ensmusg00000087178
	ensmusg00000071528	ensmusg00000061436			ensmusg00000090175	ensmusg00000087481
	ensmusg00000071655	ensmusg00000061759			ensmusg00000090264	ensmusg00000087579
	ensmusg00000072082	ensmusg00000061859			ensmusg00000090394	ensmusg00000090115
	ensmusg00000072620	ensmusg00000062017			ensmusg00000091144	ensmusg00000090369
	ensmusg00000072884	ensmusg00000062075			ensmusg00000091264	ensmusg00000090523
	ensmusg00000072964	ensmusg00000062410			ensmusg00000091562	ensmusg00000090659
	ensmusg00000072969	ensmusg00000062563			ensmusg00000092416	ensmusg00000090862
	ensmusg00000073599	ensmusg00000062646			ensmusg00000092417	ensmusg00000091387
	ensmusg00000073616	ensmusg00000062661			ensmusg00000095061	ensmusg00000091721
	ensmusg00000073676	ensmusg00000062949			ensmusg00000095567	ensmusg00000092545
	ensmusg00000074129	ensmusg00000062960			ensmusg00000095832	ensmusg00000092607
	ensmusg00000074247	ensmusg00000062980			ensmusg00000096802	ensmusg00000094689
	ensmusg00000074578	ensmusg00000063455			ensmusg00000097148	ensmusg00000095386
	ensmusg00000074623	ensmusg00000064128			ensmusg00000097177	ensmusg00000096727
	ensmusg00000074782	ensmusg00000064294			ensmusg00000097184	ensmusg00000096940
	ensmusg00000074899	ensmusg00000064351			ensmusg00000097242	ensmusg00000097121
	ensmusg00000074922	ensmusg00000066043			ensmusg00000097354	ensmusg00000097208
	ensmusg00000074925	ensmusg00000066151			ensmusg00000097443	ensmusg00000097310
	ensmusg00000075467	ensmusg00000066258			ensmusg00000097597	ensmusg00000097357
	ensmusg00000075701	ensmusg00000066306			ensmusg00000098330	ensmusg00000097412
	ensmusg00000075706	ensmusg00000066440			ensmusg00000098708	ensmusg00000097616
	ensmusg00000076441	ensmusg00000066643			ensmusg00000100370	ensmusg00000097639
	ensmusg00000076609	ensmusg00000067199			ensmusg00000100627	ensmusg00000097994
	ensmusg00000078348	ensmusg00000067279			ensmusg00000101191	ensmusg00000098014
	ensmusg00000078451	ensmusg00000067629				ensmusg00000098747
	ensmusg00000078486	ensmusg00000067825				ensmusg00000099032
	ensmusg00000078566	ensmusg00000068036				ensmusg00000099889
	ensmusg00000078681	ensmusg00000068263				ensmusg00000100164
	ensmusg00000078713	ensmusg00000068284				ensmusg00000100174
	ensmusg00000079018	ensmusg00000068747				ensmusg00000100975
	ensmusg00000079111	ensmusg00000068923				ensmusg00000101320
	ensmusg00000079658	ensmusg00000069170
	ensmusg00000080268	ensmusg00000069892
	ensmusg00000081189	ensmusg00000070332
	ensmusg00000081476	ensmusg00000070814
	ensmusg00000082045	ensmusg00000070985
	ensmusg00000082676	ensmusg00000071042
	ensmusg00000083992	ensmusg00000071064
	ensmusg00000084830	ensmusg00000071659
	ensmusg00000085091	ensmusg00000071757
	ensmusg00000085445	ensmusg00000072623
	ensmusg00000085492	ensmusg00000072640
	ensmusg00000085776	ensmusg00000072763
	ensmusg00000085894	ensmusg00000073424
	ensmusg00000086290	ensmusg00000073436
	ensmusg00000086429	ensmusg00000073565
	ensmusg00000086784	ensmusg00000073609
	ensmusg00000086946	ensmusg00000073792
	ensmusg00000087312	ensmusg00000074207
	ensmusg00000087497	ensmusg00000074305
	ensmusg00000087684	ensmusg00000074646
	ensmusg00000090231	ensmusg00000074825
	ensmusg00000090576	ensmusg00000075324
	ensmusg00000090698	ensmusg00000075415
	ensmusg00000090862	ensmusg00000075517
	ensmusg00000091512	ensmusg00000075611
	ensmusg00000091537	ensmusg00000076431
	ensmusg00000091680	ensmusg00000076435
	ensmusg00000091896	ensmusg00000078517
	ensmusg00000092341	ensmusg00000078619
	ensmusg00000094441	ensmusg00000078684
	ensmusg00000095325	ensmusg00000078700
	ensmusg00000095789	ensmusg00000078786
	ensmusg00000096433	ensmusg00000078866
	ensmusg00000097195	ensmusg00000079057
	ensmusg00000097213	ensmusg00000082286
	ensmusg00000097327	ensmusg00000082922
	ensmusg00000097343	ensmusg00000083563
	ensmusg00000097474	ensmusg00000084883
	ensmusg00000097729	ensmusg00000085133
	ensmusg00000097789	ensmusg00000085208
	ensmusg00000097974	ensmusg00000085566
	ensmusg00000098178	ensmusg00000085826
	ensmusg00000098234	ensmusg00000085867
	ensmusg00000098306	ensmusg00000086387
	ensmusg00000099881	ensmusg00000087679
	ensmusg00000102018	ensmusg00000089635
		ensmusg00000089991
		ensmusg00000090112
		ensmusg00000090306
		ensmusg00000090555
		ensmusg00000090622
		ensmusg00000091474
		ensmusg00000091549
		ensmusg00000091867
		ensmusg00000092274
		ensmusg00000093930
		ensmusg00000097207
		ensmusg00000097762
		ensmusg00000099083
		ensmusg00000099146
		ensmusg00000099343
		ensmusg00000100214
		ensmusg00000100370
		ensmusg00000101249
		ensmusg00000101514

## Sheet: Fig2
Fig. 2d	ERRα/tub	GSK3β f/f	GSK3β LKO
		1.091	1.448
		0.872	1.29
		1.022	1.501
		1.015	1.664
Fig. 2f	ESRRA mRNA fold change (HepG2)	shCtrl		shGSK3β-A		shGSK3β-B
		-Ins	Ins	-Ins	Ins	-Ins	Ins
		1.036	0.672	1.127	1.296	0.996	0.675
		0.965	1.021	0.869	0.946	0.818	0.809
		0.999	1.578	0.953	1.038	0.787	0.644
	GSK3B mRNA fold change (HepG2)	shCtrl		shGSK3β-A		shGSK3β-B
		-Ins	Ins	-Ins	Ins	-Ins	Ins
		1.01	1.112	0.26	0.329	0.385	0.279
		1.021	0.902	0.256	0.266	0.288	0.258
		0.97	0.832	0.243	0.27	0.387	0.318
Fig. 2g	ERRa/tub	fasted GSK3β f/f	refed GSK3β f/f	fasted GSK3β LKO	refed GSK3β LKO
		1.084	1.283	1.991	1.209
		0.897	1.762	1.394	1.401
		1.019	2.139	1.516	1.56
Fig. 2h	Esrra mRNA fold change (liver)	fasted GSK3β f/f	refed GSK3β f/f	fasted GSK3β LKO	refed GSK3β LKO
		0.963	0.635	1.072	0.835
		1.076	1.262	1.253	1.098
		1.054	1.279	1.343	1.021
		0.908	0.937	0.98	1.039
	Gsk3b mRNA fold change (liver)	fasted GSK3β f/f	refed GSK3β f/f	fasted GSK3β LKO	refed GSK3β LKO
		0.938	1.392	0.07	0.079
		1.048	1.345	0.061	0.07
		1.033	1.085	0.101	0.088
		0.981	1.335	0.092	0.086

## Sheet: FigS2
Supplementary Fig. 2d	ERRα/tub	Alb-Cre	GSK3β LKO
		0.832	1.569
		1.007	1.829
		1.059	1.65
		1.103	1.522

## Sheet: Fig3
Fig. 3a	Relative Phosphorylation level upon insulin stimulation, set insulin_0m to 1
	Gene names	Akt1;Akt2;Akt3	Amino acid	T	Position	309
	FC_Insulin_0.5m	FC_Insulin_1m	FC_Insulin_2m	FC_Insulin_3m	FC_Insulin_4m	FC_Insulin_6m	FC_Insulin_10m
	15.5	11.69	17.9	12.06	11.77	14.14	11.68
	13.08	11.85	21.89	19.67	7.38	9.55	8.17
	7.3	15.24	11.42	20.73	4.87	7.03	4.21
	8.86	4.09	16.31	5.04	11.71		5.04
	6.9			9.15	0.94		8.93
	2.51			13.98
	Gene names	Gsk3b	Amino acid	S	Position	9
	FC_Insulin_0.5m	FC_Insulin_1m	FC_Insulin_2m	FC_Insulin_3m	FC_Insulin_4m	FC_Insulin_6m	FC_Insulin_10m
	3.06	2.12	4.79	3.48	3.2	3.37	2.74
	2.01	2.38	4.12	4.56	3.93	4.24	2.31
	1.72	3.28	5.34	5.98	2.69	1.78	1.84
	2.15		2.54	1.79	2.81	1.98	1.48
	2.6		2.55	2.61	2.77
	1.87			2.02
	Gene names	Esrra	Amino acid	S	Position	19
	FC_Insulin_0.5m	FC_Insulin_1m	FC_Insulin_2m	FC_Insulin_3m	FC_Insulin_4m	FC_Insulin_6m	FC_Insulin_10m
	21.82	35.61	22.14	19.57	33.74	20.95	13.3
	33.65	27.12	13.61		21.6	27.69	20.12
	18.85	16.69	17.4		21.21	19.12	26.59
		44.21	17.9		18.31	16.37	19.42
		34.44			15	0.64	12.96
					23.31
	Gene names	Esrra	Amino acid	S	Position	22
	FC_Insulin_0.5m	FC_Insulin_1m	FC_Insulin_2m	FC_Insulin_3m	FC_Insulin_4m	FC_Insulin_6m	FC_Insulin_10m
	14.57	23.77	14.78	13.06	22.52	13.98	8.88
	22.46	18.1	9.08		14.42	18.48	13.43
	12.58	11.14	11.62		14.15	12.76	17.75
		29.51	11.95		12.22	10.93	12.96
		22.99			10.01	0.43	8.65
					15.56
Fig. 3e	Phosphorylation level vs. WT
	WT	S19A	S22A	S26A	3SA	S26E
	0.9	0.515	0.713	0.599	0.787	1.213
	1.1	0.541	0.433	0.361	0.464	0.51
	1	0.74	0.592	0.342	0.472	0.757

## Sheet: FigS3
Supplementary Fig. 3c	ERRa residue number	ERRa Post-translational Modifications	HTP (high throughput papers): the number of records in which this modification site was assigned using only proteomic discovery mass spectrometry
	K14	Sumoylation	1
	S19	Phosphorylation	21
	S22	Phosphorylation	18
	S26	Phosphorylation	8
	S27	Phosphorylation	4
	T29	Phosphorylation	2
	T31	Phosphorylation	3
	T36	Phosphorylation	1
	K51	Acetylation	1
	S61	Phosphorylation	2
	K76	Ubiquitylation	1
	K138	Acetylation	1
	K146	Ubiquitylation	3
	K189	Sumoylation	1
	Y361	Phosphorylation	1
	K402	Sumoylation	1
Supplementary Fig. 3e	ESRRA mRNA fold change (HepG2)
	DMSO	MG132
	0.768	0.67
	0.872	1.237
	1.418	0.99
	0.941	0.89

## Sheet: Fig4
Fig. 4k	ERRα / Vinculin	Fbxw7 f/f Fasted	Fbxw7 f/f Refed	Fbxw7 LKO Fasted	Fbxw7 LKO Refed
		0.766687	1.60264	1.75631	1.65089
		1.10292	1.4201	1.8088	1.92662
		1.13039	1.91749	1.74107	1.53212
Fig. 4l	mRNA fold changes (Liver)
	Esrra	Fbxw7 f/f Fasted	Fbxw7 f/f Refed	Fbxw7 LKO Fasted	Fbxw7 LKO Refed
		1.212	0.631	1.202	0.847
		0.877	1.101	1.204	1.1
		0.93	1.065	0.936	1.283
		0.929	0.79	0.95	1.232
		1.052	1.622	0.859	1.05
	Fbxw7	Fbxw7 f/f Fasted	Fbxw7 f/f Refed	Fbxw7 LKO Fasted	Fbxw7 LKO Refed
		1.173	1.078	0.076	0.234
		1.06	1.268	0.103	0.132
		0.999	0.982	0.072	0.146
		0.912	0.634	0.149	0.112
		0.857	0.738	0.069	0.217

## Sheet: Fig5
Fig. 5c		WT fasted liver			WT refed liver			3SA fasted liver			3SA refed liver
	ERRα / Vinculin	0.848305	1.11401	1.03769	1.55271	1.58032	1.99513	1.90931	2.53661	2.30745	2.5399	2.57754	1.68751
		WT fasted muscle			WT refed muscle			3SA fasted muscle			3SA refed muscle
	ERRα / Vinculin	0.542944	0.806371	1.65068	2.64328	3.02497	3.43373	3.09252	2.82909	3.03485	3.10053	3.24385	2.56418
Fig. 5d	Raw RNAseq data are provided in Supplementary Table 6
Fig. 5e		Body weight (g) WT (n=41)				Body weight (g) 3SA (n=45)
		35.59	31.68	29.32	26.82	35.6	32.6	30.78	29.53
		34.82	31.18	29.29	26.65	35.42	32.28	30.73	29.51
		34.38	30.84	28.85	26.46	35.26	31.9	30.59	29.47
		34.14	30.42	28.4667	25.75	35.08	31.84	30.52	29.02
		33.92	30.3	28.16	25.71	34.58	31.8	30.51	26.84
		33.88	30.27	28.02	25.55	34.5	31.71	30.42	26.73
		33.32	29.85	28.02	25.47	34.05	31.49	30.04	26.65
		32.95	29.42	28.02	25	33.44	31.49	29.98	26.16
		32.6	29.42	27.76		32.92	31.45	29.85	26.09
		31.98	29.4167	27.43		32.91	31	29.71	25.9
		31.74	29.37	27.12		32.79	30.94	29.62	25.35
									25.16
Fig. 5f		Body weight (g) WT (n = 12)												Body weight (g) 3SA (n = 13)
	0 wek HFD	21.96	23.88	22.48	22.14	23.74	23.6	22.68	23.03	23.28	20.79	22.11	21.3	23.97	20.4	21.98	23.8	24.8	22.31	21.16	21.74	23.08	20.95	23.69	20.96	22.01
	1 wek HFD	23.93	26.06	24.2	23.7	25.29	25.88	24.2	23.69	24.59	23.38	23.98	22.58	24.44	23.84	22.79	25.25	26.3	23.4	25.69	22.78	23.39	24.02	24.77	22.59	23.58
	2 wek HFD	25.48	27.83	25.77	25.39	26.04	26.86	25.71	25.72	25.54	25.74	25.84	25.1	26.18	26.12	24.38	27.14	29.31	25.66	29.28	24.68	26.35	26.28	27.64	25.15	25.88
	3 wek HFD	28.73	28.87	26.77	26.65	26.95	29.1	27.81	27.1	26.99	27.75	27.45	27.06	28.27	30.216	26.46	30.12	31.9	28.97	32.03	25.79	29.25	28.19	29.09	25.78	27.22
	4 wek HFD	29.38	30.92	27.85	28.07	28.9	30.62	30.2	30.02	27.85	29.98	28.92	29.3	29.16	32.84	28.93	33.42	33.12	33.02	33.4	27.82	30.16	30.82	27.95	27.19	28.84
	5 wek HFD	31.51	33.01	29.32	30.05	30.32	33.28	32.54	32.39	28.75	31.48	31.92	30.79	31.28	33.91	29.35	33.68	33.38	32.95	35.21	30.15	29.81	33.15	30.8	29.76	30.51
	6 wek HFD	34.119	33.32	30.06	30.18	32.5	35.04	34.66	33.63	29.93	33.47	33.59	32.54	33.857	35.86	30.25	35.85	34.89	33.18	36.97	32.04	32.82	35.1	33.98	31.33	32.95
	7 wek HFD	35.78	32.46	31.38	30.68	34.28	36.5	35.54	35.06	32.48	37.92	37.08	34.8	35.6	38.69	32.54	38.12	36.99	34.58	39.33	34.6	35.86	38.49	34.82	32.4	34.28
	8 wek HFD	37.95	32.61	32.25	31.49	38.39	39.23	37.9	36.47	33.18	38.66	38.3	37.53	37.95	40.38	34.23	39.78	40.5	36.82	40.98	36.74	37.56	40.18	37.06	34.15	36.31
	9 wek HFD	41.66	34.78	34.18	33.14	38.55	39.64	37.76	38.62	34.08	40.35	40.26	40.38	41.09	42.43	36.97	42.48	43.72	40.6	42.03	38.39	39.1	41.5	39.48	36.98	39.12
	10 wek HFD	44.19	36.98	35.61	35.29	40.19	40.93	39.42	40.45	36.65	41.25	43.06	42.68	44.68	43.75	38.41	43.9	44.85	41.6	42.39	40.64	40.25	42.77	42.19	39.26	41.71
	11 wek HFD	46.21	38.82	37.1	35.68	43.14	43.29	41.62	40.38	38.54	42.3	45.34	43.43	46.65	45.8	39.02	42.97	45.53	41.76	45.53	41.78	42.28	44.37	45.42	41.96	43.04
	12 wek HFD	47.41	40.03	38.62	37.09	46.38	45.34	44.09	42.3	39.72	43.18	47.13	44.12	47.56	46.58	40.86	44.26	45.72	43.09	46.58	43.05	43.93	45.13	45.66	43.61	43.5
	13 wek HFD	48.5	43.14	41.13	39.31	47.45	46.85	46.22	43.42	40.01	43.01	46.93	44.91	49.52	46.95	42.07	45.62	47.78	44.03	46.97	43.69	44.38	45.97	47.06	44.67	44.34
	14 wek HFD	49.38	45.56	43.1	40.18	47.82	48.09	47.24	44.58	40.08	40.45	46.92	45.53	50.82	47.46	43.83	48.34	49.26	46.87	48.11	43.6	45.82	44.58	47.98	45.71	45.62
Fig. 5g		WT HFD (n = 8)								3SA HFD (n = 8)
	% Fat Mass	0.392287	0.39261	0.386346	0.285932	0.340136	0.383848	0.386337	0.379441	0.392798	0.422448	0.383546	0.389295	0.382241	0.367797	0.39629	0.420259
	% Lean Mass	0.607713	0.60739	0.613654	0.714068	0.659864	0.616152	0.613663	0.620559	0.607202	0.577552	0.616454	0.610705	0.617759	0.632203	0.60371	0.579741
Fig. 5i	Energy Expenditure (kcal/hour)
hr	WT ND (n = 8)								3SA ND (n = 7)
0	0.508596	0.456118	0.343566	0.477027	0.460767	0.402778	0.525919	0.510166	0.476235	0.369984	0.496061	0.333035	0.439178	0.447257	0.403391
1	0.459984	0.442094	0.420111	0.442352	0.473082	0.463516	0.537056	0.424422	0.549761	0.44934	0.410449	0.418744	0.448174	0.369332	0.377719
2	0.488665	0.501553	0.334332	0.427648	0.474171	0.382939	0.492663	0.488076	0.449058	0.376928	0.43018	0.35456	0.426915	0.396546	0.497751
3	0.443083	0.484599	0.319761	0.491689	0.430358	0.404386	0.479233	0.433574	0.438473	0.358343	0.441274	0.358699	0.381711	0.380314	0.419875
4	0.48589	0.452981	0.416579	0.432033	0.490839	0.393772	0.48944	0.420444	0.463792	0.40095	0.398456	0.375722	0.367673	0.445947	0.422547
5	0.464456	0.424536	0.331933	0.437726	0.428764	0.426196	0.440393	0.454436	0.496411	0.338141	0.399406	0.328319	0.480369	0.380984	0.393131
6	0.465529	0.486187	0.335685	0.479186	0.40462	0.3991	0.530389	0.421377	0.471958	0.348601	0.468128	0.376841	0.409465	0.417957	0.376012
7	0.469913	0.440408	0.378537	0.49646	0.449195	0.417117	0.471869	0.516952	0.456542	0.40281	0.433299	0.344806	0.40124	0.38278	0.376296
8	0.532319	0.514986	0.362392	0.503741	0.472847	0.470079	0.497807	0.465266	0.493812	0.375103	0.4867	0.384269	0.450438	0.408537	0.440447
9	0.620163	0.601803	0.530023	0.593857	0.587903	0.590547	0.673235	0.624446	0.645309	0.487951	0.599594	0.490702	0.540722	0.512223	0.53118
10	0.61338	0.500999	0.500316	0.591437	0.593275	0.579704	0.658418	0.630272	0.614259	0.51575	0.591822	0.491674	0.510178	0.43556	0.512895
11	0.634842	0.639044	0.469162	0.515654	0.586786	0.506727	0.655563	0.564443	0.626855	0.465141	0.560498	0.472222	0.540193	0.462493	0.508218
12	0.553481	0.502465	0.573164	0.552148	0.562798	0.501406	0.689999	0.579341	0.691638	0.472489	0.461644	0.487889	0.521579	0.454451	0.47135
13	0.636773	0.619994	0.58484	0.517558	0.586525	0.584097	0.550614	0.656577	0.595516	0.527449	0.562863	0.487013	0.495185	0.448867	0.535926
14	0.515208	0.452047	0.513158	0.655098	0.603483	0.542085	0.724434	0.510543	0.63446	0.549074	0.526151	0.491583	0.596964	0.484893	0.574632
15	0.623872	0.636325	0.486313	0.572043	0.590258	0.565346	0.686757	0.651907	0.675297	0.424388	0.540589	0.380626	0.418025	0.483564	0.572623
16	0.546782	0.511022	0.568574	0.53208	0.598271	0.533616	0.623532	0.519726	0.559918	0.54295	0.526756	0.421658	0.557255	0.423773	0.450522
17	0.598381	0.599008	0.427747	0.547228	0.532538	0.489944	0.58807	0.436752	0.657705	0.441514	0.460214	0.48843	0.540339	0.397422	0.505339
18	0.577686	0.483176	0.502787	0.54713	0.559012	0.538368	0.53154	0.446061	0.575982	0.472695	0.5616	0.37373	0.460039	0.445011	0.582635
19	0.572803	0.579484	0.447465	0.489406	0.530824	0.543853	0.565998	0.589003	0.569379	0.4797	0.563039	0.462527	0.565866	0.437326	0.500329
20	0.614804	0.560663	0.494684	0.592108	0.554412	0.515215	0.663625	0.53797	0.662467	0.495443	0.496742	0.426849	0.500432	0.514681	0.563014
21	0.598292	0.621406	0.375425	0.493469	0.477598	0.533311	0.470377	0.479041	0.590534	0.482637	0.495478	0.467556	0.588909	0.382156	0.581675
22	0.490169	0.491956	0.419255	0.54737	0.523237	0.480212	0.637638	0.531023	0.531706	0.406218	0.434997	0.358096	0.429385	0.392364	0.428253
23	0.50438	0.549693	0.441532	0.455885	0.43956	0.424206	0.510882	0.416342	0.557925	0.438623	0.533371	0.431413	0.461711	0.386463	0.421597
24	0.464096	0.459051	0.349337	0.560449	0.511325	0.426228	0.558593	0.495979	0.463631	0.377763	0.471937	0.371109	0.441639	0.404804	0.49549
25	0.447831	0.461448	0.388744	0.445365	0.483034	0.458038	0.487512	0.46971	0.480126	0.376896	0.410563	0.355285	0.39679	0.411688	0.390116
26	0.492384	0.447063	0.337669	0.441666	0.472615	0.434592	0.445813	0.399851	0.461507	0.350836	0.395595	0.414377	0.408707	0.401194	0.389013
27	0.466437	0.446702	0.333707	0.445133	0.413314	0.4365	0.59699	0.420977	0.46346	0.420975	0.407976	0.332908	0.428472	0.379633	0.476749
28	0.449471	0.520337	0.32017	0.465653	0.50519	0.42784	0.484451	0.391845	0.544562	0.39472	0.452086	0.364861	0.416735	0.393657	0.399551
29	0.447661	0.456685	0.396921	0.47376	0.430489	0.38321	0.430353	0.46707	0.463235	0.356978	0.412382	0.312702	0.379761	0.442512	0.407202
30	0.44614	0.436556	0.341698	0.437836	0.443217	0.419873	0.466145	0.401954	0.470374	0.362951	0.451946	0.354928	0.414194	0.369049	0.381667
31	0.462458	0.460014	0.376522	0.465722	0.476056	0.396608	0.487042	0.430782	0.458223	0.403588	0.480559	0.341739	0.458882	0.394368	0.413732
32	0.506231	0.488699	0.367684	0.500271	0.473184	0.473296	0.491507	0.434854	0.527574	0.387528	0.469949	0.350616	0.441494	0.406209	0.453993
33	0.578381	0.635035	0.452317	0.618273	0.598891	0.583712	0.710169	0.631045	0.6508	0.485225	0.631884	0.494565	0.573674	0.48851	0.502192
34	0.597627	0.579796	0.499925	0.565991	0.617341	0.592142	0.702088	0.629377	0.649553	0.520733	0.572392	0.470107	0.502914	0.466252	0.522425
35	0.59023	0.555779	0.485489	0.533574	0.568448	0.545125	0.660512	0.559752	0.590002	0.459518	0.522501	0.485456	0.535419	0.453724	0.509468
36	0.607188	0.531639	0.405807	0.563191	0.657607	0.571401	0.648997	0.578542	0.604239	0.4723	0.518952	0.386411	0.62083	0.466519	0.54239
37	0.544428	0.631204	0.586523	0.577327	0.631914	0.575337	0.734615	0.624091	0.696084	0.546315	0.58789	0.542463	0.482584	0.482136	0.519582
38	0.650992	0.656691	0.455375	0.536623	0.690112	0.593523	0.635014	0.64725	0.643602	0.474822	0.522944	0.497748	0.526534	0.424255	0.503208
39	0.597242	0.491557	0.558725	0.5697	0.539462	0.475967	0.535154	0.494637	0.56915	0.531175	0.52475	0.380941	0.578425	0.449695	0.417202
40	0.532398	0.620039	0.416421	0.548375	0.59959	0.638206	0.586717	0.594739	0.493561	0.447174	0.509709	0.514699	0.559886	0.415831	0.535105
41	0.599848	0.53334	0.480871	0.507505	0.55757	0.52502	0.486852	0.548768	0.68256	0.498714	0.503972	0.43331	0.446436	0.461477	0.433207
42	0.548962	0.516553	0.40775	0.532522	0.571368	0.516374	0.587652	0.436201	0.516826	0.475681	0.52954	0.39706	0.496227	0.446729	0.504815
43	0.555665	0.555325	0.439491	0.55303	0.597085	0.551419	0.519235	0.546325	0.694953	0.516459	0.549853	0.41344	0.546314	0.400008	0.547206
44	0.575808	0.623124	0.455647	0.543058	0.561918	0.547867	0.492693	0.5817	0.622999	0.474947	0.546285	0.464399	0.568616	0.505152	0.491601
45	0.634637	0.599006	0.371629	0.555127	0.505975	0.494617	0.629251	0.598334	0.65493	0.495384	0.528274	0.411776	0.555357	0.383399	0.544727
46	0.513132	0.495777	0.439386	0.463787	0.516126	0.471136	0.483923	0.452629	0.496731	0.384383	0.441127	0.438821	0.433575	0.418477	0.446077
47	0.454263	0.480407	0.36661	0.564342	0.437758	0.413985	0.577175	0.401496	0.503575	0.364634	0.511952	0.353233	0.421791	0.401686	0.419119
48	0.48985	0.523269	0.325699	0.456791	0.520538	0.462696	0.472121	0.520332	0.47663	0.374236	0.418967	0.380476	0.489221	0.416767	0.408436
49	0.462649	0.469136	0.432743	0.488774	0.447012	0.408903	0.553997	0.403877	0.590488	0.443369	0.483451	0.333564	0.414991	0.369841	0.417715
50	0.430025	0.467514	0.333925	0.435615	0.426744	0.441632	0.491795	0.468774	0.480656	0.348957	0.402783	0.309885	0.406717	0.410077	0.403508
51	0.465337	0.437559	0.319045	0.437281	0.420394	0.403683	0.513487	0.389441	0.459643	0.356595	0.439527	0.369457	0.392356	0.37832	0.46582
52	0.412759	0.512685	0.352779	0.441869	0.468442	0.39187	0.427187	0.411994	0.469134	0.406104	0.440329	0.325624	0.452373	0.371046	0.405567
53	0.468852	0.45991	0.343482	0.42842	0.42797	0.403932	0.418958	0.447602	0.459669	0.353223	0.485114	0.305072	0.391934	0.364495	0.394781
54	0.466789	0.463571	0.307953	0.504514	0.443483	0.400909	0.476503	0.430862	0.466375	0.354141	0.440192	0.309542	0.41936	0.441363	0.398883
55	0.487977	0.448673	0.383021	0.455712	0.477296	0.420132	0.424119	0.456659	0.50896	0.389382	0.437279	0.315362	0.43133	0.358415	0.408627
56	0.510945	0.523175	0.372887	0.504355	0.462151	0.446101	0.490641	0.477808	0.497051	0.399173	0.479282	0.389104	0.440879	0.379313	0.443871
57	0.598594	0.610371	0.496131	0.612361	0.653165	0.580771	0.676857	0.667043	0.690429	0.483917	0.555939	0.489764	0.538955	0.526077	0.560007
58	0.578685	0.533715	0.50947	0.548956	0.582703	0.55424	0.615466	0.604255	0.610042	0.477799	0.534349	0.444826	0.563806	0.505409	0.498013
59	0.588072	0.62825	0.51141	0.526289	0.59486	0.525848	0.625517	0.551105	0.625091	0.460608	0.539371	0.415883	0.485669	0.465477	0.505019
60	0.572082	0.587961	0.511993	0.57559	0.6795	0.636708	0.571839	0.69124	0.722716	0.51137	0.500412	0.507786	0.558271	0.459009	0.62768
61	0.657706	0.590552	0.505882	0.600081	0.6477	0.609905	0.663243	0.593127	0.622171	0.515778	0.520905	0.480235	0.567571	0.549422	0.528051
62	0.545976	0.623976	0.612294	0.507711	0.68725	0.546993	0.615074	0.653217	0.65292	0.520744	0.607531	0.432284	0.454395	0.494107	0.620636
63	0.637779	0.501474	0.50861	0.641305	0.629952	0.549172	0.456573	0.486676	0.648231	0.419909	0.557655	0.49838	0.494421	0.408822	0.496224
64	0.577158	0.553293	0.505532	0.57198	0.554229	0.538538	0.606114	0.540444	0.70628	0.521892	0.507435	0.464327	0.60635	0.476895	0.537114
65	0.606209	0.564016	0.446599	0.510261	0.618263	0.573387	0.527003	0.521589	0.572333	0.432256	0.53353	0.404824	0.475728	0.42895	0.466717
66	0.589018	0.511186	0.487698	0.537659	0.546384	0.489266	0.545419	0.499261	0.653305	0.509607	0.513602	0.44726	0.489689	0.470479	0.569913
67	0.582584	0.575907	0.387807	0.59628	0.551732	0.551844	0.517614	0.518182	0.674306	0.466315	0.543795	0.439335	0.530491	0.433442	0.480954
68	0.590838	0.582804	0.444369	0.633401	0.512125	0.592943	0.457316	0.60169	0.697131	0.530635	0.590882	0.43979	0.626914	0.487642	0.599359
69	0.594881	0.617175	0.363113	0.581049	0.482245	0.496194	0.569385	0.489754	0.616523	0.418325	0.498016	0.366438	0.596383	0.381954	0.507785
70	0.582863	0.483247	0.386041	0.559333	0.465887	0.526753	0.468536	0.511068	0.502285	0.445718	0.450221	0.419104	0.44578	0.428754	0.401261
71	0.486604	0.455194	0.419496	0.520666	0.445085	0.437353	0.592386	0.432047	0.493556	0.386058	0.486811	0.34004	0.459665	0.42568	0.433106
72	0.514359	0.547215	0.343804	0.529049	0.427025	0.44926	0.43474	0.48628	0.566681	0.351805	0.39531	0.389905	0.49802	0.379567	0.472425
Fig 5j	Regression plot
	WT ND (n = 8)								3SA ND (n = 7)
Body mass (g)	23.8137	30.5508	25.6937	28.1346	28.4709	28.3197	28.7523	28.7416	32.1104	25.5675	31.4181	24.189	30.6871	30.4464	31.1599
Energy Expenditure (kcal/hour)	0.538103	0.527482	0.42772	0.521424	0.526614	0.494241	0.552682	0.512334	0.566436	0.43945	0.49585	0.409701	0.484911	0.429715	0.475954
Fig. 5k	Respiratory Exchange Ratio
hr	WT ND (n = 8)								3SA ND (n = 7)
0	0.664619	0.709245	0.672629	0.647936	0.671985	0.650619	0.703002	0.820352	0.668367	0.661342	0.698431	0.663993	0.690703	0.750429	0.670894
1	0.640866	0.68703	0.735656	0.662847	0.69919	0.689659	0.760943	0.730945	0.683048	0.687066	0.658786	0.753446	0.715224	0.68043	0.662432
2	0.657404	0.680771	0.676852	0.664666	0.672646	0.649093	0.741093	0.725945	0.664738	0.686607	0.661486	0.704102	0.669811	0.683622	0.674587
3	0.632713	0.712156	0.664576	0.677715	0.689169	0.664159	0.691537	0.716811	0.663706	0.676938	0.707934	0.721015	0.680662	0.668654	0.665595
4	0.649771	0.681897	0.699691	0.667156	0.704327	0.665838	0.76109	0.697917	0.663867	0.679284	0.671524	0.759892	0.663286	0.726293	0.670111
5	0.661788	0.674893	0.64885	0.680382	0.704004	0.701682	0.7142	0.693693	0.682032	0.666938	0.665244	0.702922	0.729253	0.695551	0.674133
6	0.64078	0.706236	0.662594	0.719623	0.656354	0.699027	0.760892	0.673238	0.652828	0.683945	0.69752	0.814931	0.682499	0.75918	0.664707
7	0.626203	0.670726	0.711106	0.70631	0.681311	0.787102	0.70723	0.719396	0.660949	0.690384	0.681279	0.805884	0.691631	0.764107	0.684361
8	0.706293	0.729811	0.716054	0.748691	0.77201	0.803539	0.770459	0.700321	0.683589	0.683072	0.71107	0.74723	0.721261	0.755358	0.672001
9	0.766197	0.791025	0.809872	0.823109	0.789497	0.851458	0.849689	0.736011	0.757547	0.769419	0.784121	0.824804	0.777047	0.810624	0.744915
10	0.785733	0.824432	0.845588	0.844169	0.809297	0.874977	0.848392	0.842986	0.778524	0.807291	0.816652	0.866509	0.78872	0.846632	0.795081
11	0.804431	0.849183	0.855476	0.844626	0.824383	0.888944	0.844802	0.869702	0.84857	0.838531	0.821923	0.880249	0.841893	0.854671	0.788395
12	0.795151	0.838123	0.861935	0.872845	0.829462	0.883235	0.854053	0.845871	0.852978	0.847496	0.80717	0.885019	0.846606	0.849695	0.803963
13	0.801216	0.840403	0.857758	0.850923	0.822681	0.884311	0.844397	0.844575	0.841067	0.862455	0.836387	0.878767	0.855591	0.840405	0.797943
14	0.795955	0.831719	0.860418	0.873915	0.836761	0.875175	0.8664	0.877419	0.818392	0.845306	0.853852	0.877877	0.855835	0.867572	0.82365
15	0.811079	0.854703	0.85392	0.855965	0.821711	0.870414	0.834781	0.855617	0.854196	0.873052	0.816486	0.869649	0.841233	0.838579	0.84564
16	0.753185	0.829471	0.856149	0.844814	0.839015	0.874389	0.813107	0.852328	0.809073	0.84529	0.807138	0.863971	0.813693	0.846432	0.808188
17	0.778735	0.851331	0.84114	0.838101	0.822274	0.871706	0.820754	0.843265	0.818463	0.831204	0.756588	0.867428	0.831458	0.810914	0.787399
18	0.77414	0.822903	0.836606	0.820957	0.799701	0.851584	0.814844	0.808491	0.82543	0.828326	0.810465	0.843723	0.82009	0.831789	0.81652
19	0.783263	0.824713	0.802828	0.817259	0.764064	0.851335	0.809915	0.834358	0.814059	0.819528	0.801069	0.837187	0.801802	0.823704	0.812346
20	0.78676	0.839263	0.809185	0.82103	0.71648	0.829953	0.785727	0.831109	0.801282	0.816324	0.819518	0.815503	0.841935	0.82652	0.789856
21	0.750577	0.832733	0.778455	0.778371	0.696223	0.818764	0.750156	0.804302	0.791367	0.772234	0.79067	0.84182	0.827213	0.724724	0.783179
22	0.677731	0.821616	0.766057	0.779637	0.69682	0.746583	0.756455	0.770509	0.731212	0.710377	0.7264	0.812655	0.790477	0.73163	0.764099
23	0.65841	0.801519	0.792373	0.700628	0.635361	0.706096	0.784667	0.75977	0.737499	0.712094	0.724223	0.789419	0.743464	0.754548	0.725375
24	0.654794	0.710652	0.724961	0.76111	0.700327	0.677572	0.727761	0.753725	0.668962	0.654495	0.709079	0.740045	0.703888	0.717083	0.745514
25	0.640375	0.696344	0.745898	0.674504	0.67034	0.6905	0.706579	0.72698	0.664965	0.661665	0.689726	0.714438	0.676043	0.782522	0.68258
26	0.649457	0.685825	0.712434	0.677183	0.691125	0.709144	0.657326	0.684106	0.669597	0.665903	0.674238	0.735906	0.676711	0.748987	0.673668
27	0.695659	0.67509	0.702556	0.728701	0.642565	0.677204	0.701987	0.689182	0.672183	0.689326	0.683534	0.675079	0.677911	0.807785	0.696673
28	0.661981	0.735521	0.678035	0.706624	0.719231	0.72757	0.743569	0.664076	0.671942	0.678673	0.663961	0.731105	0.717522	0.740377	0.663349
29	0.635534	0.686847	0.689307	0.711719	0.680484	0.705302	0.682969	0.758223	0.65909	0.67079	0.667242	0.701233	0.699876	0.815301	0.693825
30	0.642932	0.680646	0.66917	0.703053	0.669492	0.720882	0.686266	0.795911	0.678317	0.671954	0.718899	0.787936	0.705546	0.791856	0.67888
31	0.704414	0.754658	0.716321	0.701066	0.705611	0.711737	0.678596	0.790665	0.675652	0.713164	0.713697	0.755969	0.724763	0.745822	0.684526
32	0.759704	0.820769	0.705014	0.7287	0.760375	0.772533	0.751295	0.6935	0.737414	0.715532	0.703269	0.785892	0.69096	0.691138	0.672488
33	0.788648	0.825104	0.821091	0.835797	0.831991	0.847515	0.789775	0.779314	0.774546	0.809607	0.786822	0.87792	0.842199	0.78835	0.72384
34	0.787483	0.82203	0.857651	0.86149	0.838099	0.876938	0.835485	0.841218	0.857016	0.841934	0.824745	0.884113	0.849874	0.851195	0.749451
35	0.801694	0.858785	0.863419	0.838993	0.830925	0.884786	0.843952	0.853926	0.844338	0.852491	0.85432	0.879448	0.86292	0.87764	0.765787
36	0.776298	0.85885	0.880273	0.855616	0.824658	0.866733	0.855764	0.852023	0.860444	0.870292	0.845493	0.900102	0.865209	0.864444	0.786101
37	0.793622	0.857034	0.874586	0.866552	0.836772	0.889417	0.84482	0.850135	0.847152	0.877413	0.846137	0.890896	0.852469	0.878045	0.845204
38	0.804466	0.860005	0.858467	0.849279	0.82355	0.87723	0.83613	0.851066	0.849343	0.879388	0.837227	0.901238	0.865836	0.868187	0.840467
39	0.791575	0.819472	0.866576	0.859552	0.828446	0.870747	0.837426	0.855988	0.8459	0.849204	0.840631	0.899562	0.833826	0.859373	0.793381
40	0.772867	0.819853	0.824009	0.855672	0.802332	0.870695	0.82863	0.85086	0.782411	0.845059	0.806441	0.877832	0.863481	0.829372	0.80608
41	0.774546	0.832916	0.835024	0.804301	0.805778	0.8702	0.788505	0.846673	0.833436	0.830388	0.824548	0.877685	0.834065	0.817806	0.805718
42	0.757573	0.779073	0.817977	0.779349	0.750259	0.847484	0.769212	0.812903	0.80716	0.827983	0.811302	0.827447	0.813983	0.836371	0.814428
43	0.778416	0.844706	0.831931	0.821995	0.762541	0.844049	0.770738	0.800311	0.825126	0.835934	0.82491	0.821337	0.802028	0.813048	0.815835
44	0.786251	0.834881	0.817704	0.79733	0.714648	0.84815	0.778554	0.81379	0.847623	0.828557	0.826674	0.815255	0.848592	0.823868	0.824116
45	0.780646	0.838853	0.753102	0.807643	0.6665	0.802465	0.763711	0.781386	0.84306	0.753393	0.820678	0.809433	0.821128	0.784757	0.800816
46	0.740696	0.773395	0.763179	0.72864	0.670754	0.80927	0.765892	0.752816	0.841134	0.678693	0.754414	0.806673	0.798842	0.783123	0.760685
47	0.666563	0.725211	0.727365	0.784188	0.650915	0.738623	0.745857	0.701181	0.797531	0.670047	0.775735	0.726808	0.7374	0.762801	0.736629
48	0.66391	0.780925	0.706366	0.716028	0.685609	0.735385	0.734409	0.727462	0.766893	0.674198	0.706084	0.720008	0.729064	0.740474	0.689379
49	0.654325	0.718223	0.754031	0.693556	0.684593	0.665364	0.691923	0.687145	0.773482	0.698666	0.702672	0.67289	0.667643	0.709489	0.666127
50	0.649041	0.694665	0.695174	0.68703	0.67379	0.692697	0.753062	0.715543	0.731341	0.681085	0.718343	0.673505	0.694482	0.777178	0.674515
51	0.641239	0.672422	0.678146	0.684964	0.643268	0.66363	0.694249	0.702678	0.693685	0.672181	0.686321	0.682879	0.667306	0.742189	0.700071
52	0.643815	0.725696	0.71681	0.665557	0.673867	0.649637	0.662054	0.692441	0.692734	0.694045	0.673504	0.6869	0.694353	0.710165	0.706499
53	0.645495	0.709822	0.677228	0.664566	0.646253	0.67549	0.672554	0.760859	0.671535	0.675409	0.702977	0.69335	0.678357	0.686035	0.707941
54	0.652992	0.69971	0.676209	0.752093	0.661465	0.697868	0.748397	0.852927	0.687587	0.700738	0.686258	0.70538	0.689972	0.81287	0.705166
55	0.651979	0.751812	0.765179	0.717827	0.686874	0.696145	0.713537	0.784	0.726879	0.720324	0.675843	0.701317	0.722393	0.753455	0.685333
56	0.72745	0.775007	0.738445	0.752176	0.727003	0.714576	0.703882	0.736877	0.706846	0.69996	0.722602	0.814987	0.717942	0.688706	0.730485
57	0.783018	0.859246	0.826131	0.820992	0.816299	0.828871	0.818049	0.793169	0.805709	0.822885	0.814706	0.891711	0.831661	0.807191	0.803208
58	0.803676	0.858564	0.852683	0.864774	0.839308	0.880312	0.849369	0.8223	0.854013	0.822202	0.83884	0.907671	0.866793	0.864119	0.863215
59	0.814163	0.873874	0.871297	0.87204	0.833259	0.877676	0.844731	0.825884	0.872333	0.871759	0.822942	0.909944	0.864421	0.854574	0.850388
60	0.811981	0.873887	0.869381	0.867118	0.851666	0.877181	0.848836	0.847952	0.872244	0.868692	0.846134	0.909376	0.868062	0.86977	0.86581
61	0.821008	0.869857	0.872102	0.871809	0.828498	0.884879	0.861499	0.867731	0.887216	0.874283	0.855901	0.907836	0.877834	0.880763	0.85732
62	0.80562	0.867233	0.865354	0.83784	0.834816	0.872227	0.838803	0.849082	0.862856	0.855502	0.822608	0.919112	0.857575	0.868533	0.854293
63	0.810059	0.846969	0.842806	0.863746	0.814323	0.881009	0.84442	0.8357	0.875488	0.812278	0.850495	0.895852	0.855146	0.850365	0.813746
64	0.799185	0.845705	0.842483	0.844956	0.769721	0.869901	0.850244	0.836721	0.86949	0.840708	0.846357	0.881915	0.843922	0.857388	0.822997
65	0.78607	0.834326	0.813382	0.826993	0.804804	0.854153	0.826643	0.809788	0.852264	0.819213	0.813866	0.884654	0.83067	0.784706	0.807133
66	0.800107	0.857884	0.819778	0.807727	0.777364	0.833297	0.814967	0.778031	0.863147	0.835538	0.81789	0.846092	0.745664	0.761432	0.814612
67	0.788651	0.864897	0.759649	0.800839	0.792746	0.838353	0.815527	0.729102	0.852021	0.84209	0.815249	0.823286	0.834414	0.838868	0.783321
68	0.793315	0.855254	0.790259	0.842279	0.767771	0.833298	0.783341	0.786428	0.846908	0.847143	0.826037	0.807551	0.838299	0.804726	0.808926
69	0.778441	0.848565	0.703042	0.846763	0.758295	0.775365	0.801835	0.723738	0.833435	0.837449	0.768378	0.753642	0.824048	0.804452	0.727548
70	0.768988	0.823717	0.704536	0.825219	0.703952	0.762955	0.746502	0.693507	0.811623	0.794789	0.702643	0.804581	0.835698	0.744109	0.698782
71	0.721281	0.794001	0.752341	0.811789	0.654131	0.683505	0.801301	0.722997	0.727096	0.728358	0.739179	0.693673	0.739108	0.80982	0.674425
72	0.692025	0.825772	0.693056	0.770119	0.616346	0.716297	0.737685	0.694379	0.717645	0.710762	0.680518	0.732199	0.712089	0.724546	0.738376
Fig. 5l	Respiratory Exchange Ratio
hr	WT HFD (n = 7)							3SA HFD (n = 7)
0	0.631409	0.703725	0.634331	0.67375	0.662691	0.650316	0.663736	0.702695	0.654187	0.624826	0.683584	0.672502	0.651353	0.650659
1	0.624168	0.689226	0.639562	0.637809	0.637504	0.664424	0.666828	0.66677	0.683926	0.634884	0.703248	0.682426	0.648847	0.680783
2	0.646852	0.651491	0.616651	0.659111	0.65936	0.662473	0.658014	0.648012	0.637335	0.631405	0.66128	0.665619	0.683264	0.647302
3	0.658105	0.660781	0.640556	0.674408	0.663399	0.674211	0.63493	0.644333	0.645536	0.625858	0.68819	0.666981	0.64633	0.659758
4	0.66431	0.673878	0.636632	0.623765	0.656694	0.669531	0.65789	0.659439	0.65569	0.633442	0.649276	0.72011	0.670507	0.672357
5	0.666617	0.680431	0.636162	0.625981	0.667177	0.641983	0.637975	0.680527	0.662471	0.628931	0.655163	0.693442	0.671346	0.659573
6	0.632236	0.672042	0.6326	0.626494	0.665064	0.660403	0.640802	0.655838	0.652415	0.628242	0.701927	0.682736	0.659435	0.654646
7	0.652	0.684899	0.632726	0.663276	0.641037	0.666846	0.659895	0.646706	0.667886	0.645924	0.699671	0.718048	0.656645	0.652262
8	0.688647	0.70388	0.637918	0.669671	0.681636	0.696526	0.695328	0.69342	0.698708	0.670524	0.689823	0.718452	0.696321	0.698072
9	0.682728	0.700721	0.637536	0.68848	0.678942	0.700942	0.689768	0.692436	0.71386	0.671446	0.706146	0.706604	0.690351	0.689385
10	0.685307	0.680393	0.634845	0.665927	0.677848	0.686806	0.680991	0.694412	0.691295	0.680219	0.693042	0.700974	0.685693	0.683295
11	0.673707	0.655859	0.631856	0.686912	0.671814	0.707886	0.702644	0.695723	0.688613	0.676544	0.705705	0.703758	0.692598	0.706006
12	0.657062	0.648365	0.631268	0.667755	0.67855	0.69875	0.677309	0.694951	0.693812	0.698661	0.688904	0.72258	0.685789	0.703372
13	0.680895	0.648741	0.619976	0.668342	0.660832	0.699207	0.671087	0.684294	0.696144	0.67933	0.691085	0.710386	0.69292	0.706813
14	0.674485	0.645936	0.616923	0.702123	0.680569	0.689467	0.694658	0.682995	0.688995	0.686162	0.692212	0.717447	0.694664	0.684893
15	0.661826	0.631259	0.628959	0.687347	0.663647	0.68337	0.682255	0.676116	0.68081	0.683042	0.698024	0.704823	0.699117	0.680451
16	0.658406	0.635198	0.623393	0.682433	0.67298	0.688872	0.691927	0.687701	0.688421	0.685445	0.68944	0.717878	0.686398	0.690542
17	0.667509	0.642854	0.633902	0.697971	0.654857	0.689892	0.668029	0.668697	0.675136	0.674146	0.691742	0.703968	0.668581	0.671556
18	0.66084	0.642362	0.625045	0.694286	0.682179	0.683688	0.697389	0.671577	0.688735	0.675718	0.68706	0.714517	0.657287	0.688829
19	0.666747	0.674136	0.626198	0.6696	0.683	0.684158	0.67071	0.667817	0.705225	0.673891	0.697702	0.720656	0.651618	0.712178
20	0.681934	0.647705	0.638037	0.663443	0.67133	0.65811	0.646793	0.668594	0.6865	0.656699	0.676183	0.698229	0.674153	0.658079
21	0.678909	0.64279	0.622729	0.658793	0.662461	0.638197	0.659064	0.667014	0.685605	0.656659	0.66469	0.680094	0.660434	0.650057
22	0.632156	0.6254	0.62814	0.673656	0.652521	0.66595	0.662888	0.640037	0.660767	0.645747	0.702309	0.680879	0.675412	0.655649
23	0.635244	0.627406	0.633316	0.668647	0.657076	0.648097	0.659126	0.629628	0.656286	0.618696	0.691184	0.711042	0.660399	0.644287
24	0.629789	0.656439	0.638212	0.645995	0.657229	0.655632	0.654656	0.674937	0.666803	0.644611	0.696186	0.70501	0.654057	0.649862
25	0.656521	0.642408	0.628212	0.686746	0.645737	0.668461	0.652772	0.666035	0.654932	0.637524	0.665451	0.713774	0.67136	0.660605
26	0.661113	0.642441	0.633192	0.6826	0.667679	0.684124	0.656889	0.64859	0.682175	0.640828	0.663199	0.74123	0.686255	0.659003
27	0.676934	0.648402	0.634622	0.666381	0.638413	0.655615	0.668955	0.683121	0.661597	0.637438	0.68017	0.744175	0.669337	0.654947
28	0.644493	0.654652	0.640875	0.698648	0.66818	0.660269	0.671865	0.68023	0.680827	0.653199	0.706143	0.733321	0.672723	0.657962
29	0.666782	0.63813	0.636339	0.644111	0.641969	0.664533	0.647597	0.652227	0.693437	0.645152	0.684866	0.699071	0.654556	0.656064
30	0.696449	0.653629	0.625334	0.696263	0.67612	0.658063	0.6789	0.679654	0.713279	0.650093	0.703433	0.7115	0.677674	0.669827
31	0.667905	0.642066	0.646061	0.696544	0.678554	0.666271	0.662281	0.674026	0.672413	0.651903	0.698723	0.726638	0.664989	0.661301
32	0.702445	0.662825	0.649314	0.704296	0.685582	0.697228	0.678529	0.704322	0.706091	0.671014	0.722007	0.723759	0.707302	0.701145
33	0.69672	0.65879	0.638766	0.694267	0.700484	0.719058	0.698554	0.702545	0.719585	0.673992	0.717607	0.719391	0.715773	0.685357
34	0.685412	0.671166	0.645155	0.706227	0.705552	0.710403	0.710125	0.704541	0.714092	0.703908	0.706868	0.721034	0.709791	0.718751
35	0.688473	0.669666	0.636449	0.706634	0.6993	0.713878	0.71736	0.706412	0.706245	0.699335	0.704461	0.719798	0.708788	0.721363
36	0.687619	0.655282	0.634988	0.694907	0.689766	0.726397	0.708982	0.703943	0.690373	0.700482	0.695724	0.723707	0.712488	0.717383
37	0.677447	0.668338	0.652199	0.69276	0.698967	0.688769	0.71978	0.70795	0.694671	0.711767	0.721967	0.71514	0.707074	0.714723
38	0.689258	0.659322	0.640673	0.704249	0.698195	0.70284	0.724255	0.706667	0.71202	0.709204	0.720125	0.72802	0.717146	0.729867
39	0.688135	0.649847	0.652636	0.671868	0.696799	0.704468	0.703316	0.687702	0.686636	0.708014	0.708704	0.720407	0.706734	0.70851
40	0.662793	0.667302	0.643817	0.70414	0.684195	0.691048	0.699254	0.710391	0.694138	0.697316	0.711033	0.704616	0.69496	0.689125
41	0.670264	0.656459	0.632173	0.700174	0.706182	0.704906	0.717131	0.703438	0.692584	0.690169	0.703339	0.72208	0.706168	0.71288
42	0.681637	0.677845	0.65216	0.691087	0.700214	0.711483	0.690854	0.709176	0.719341	0.698589	0.711133	0.734028	0.718108	0.748487
43	0.692954	0.700137	0.641284	0.689168	0.682774	0.709539	0.692336	0.723059	0.710504	0.661367	0.700125	0.738005	0.709644	0.738212
44	0.659592	0.702742	0.640458	0.673172	0.69946	0.707171	0.676715	0.706574	0.702371	0.655887	0.685862	0.720863	0.680785	0.705232
45	0.672991	0.687653	0.646382	0.683432	0.667238	0.690928	0.658132	0.683543	0.686784	0.660217	0.697246	0.679214	0.698738	0.680334
46	0.661082	0.67996	0.650037	0.702743	0.673088	0.689845	0.671361	0.683483	0.703748	0.670671	0.66906	0.711176	0.708346	0.702272
47	0.668812	0.671902	0.650249	0.716007	0.714939	0.692649	0.690212	0.694514	0.676336	0.647748	0.689095	0.735632	0.71739	0.686086
48	0.678352	0.674743	0.667781	0.701165	0.694604	0.733141	0.680707	0.710088	0.68006	0.659322	0.679549	0.729615	0.744358	0.688931
49	0.676038	0.693045	0.678611	0.689059	0.674865	0.710248	0.673992	0.705298	0.689681	0.673947	0.684718	0.741502	0.762241	0.689034
50	0.709263	0.703391	0.681712	0.686458	0.697533	0.675252	0.66933	0.7094	0.716985	0.683765	0.684742	0.732255	0.733816	0.658918

## Sheet: FigS5
Supplementary Fig. 5f	DMSO (n = 4)				MG132 (n = 4)
Esrra mRNA fold change (C2C12)	1.017	0.729	1.191	1.062	0.767	0.901	1.043	0.788
Supplementary Fig. 5g
	Liver WT L (n = 7)							Muscle WT SM (n = 7)
Fbxw7a mRNA fold change	0.878	0.907	1.27	1.049	1.193	0.89	0.814	1.106	0.962	1.124	1.021	1.743	1.095	0.997
Supplementary Fig. 5j	Tissue weight (% Body weight)	WT ND (n=7)							3SA ND (n=7)
	Liver	0.0489152	0.0546091	0.053221	0.0489768	0.0509975	0.0504055	0.0490411	0.048	0.0496103	0.0480564	0.0490925	0.0519688	0.0471295	0.0507079
	Muscle	0.0120462	0.0101128	0.00967498	0.0113314	0.010266	0.0116517	0.0125636	0.00921739	0.0109116	0.0105643	0.00913216	0.00907908	0.0127955	0.013003
	eWAT	0.0306601	0.031098	0.0134967	0.0326153	0.0243806	0.0295362	0.0213699	0.0450435	0.0286005	0.0426646	0.0530913	0.0314351	0.0133583	0.00812221
	iWAT	0.019703	0.0145957	0.00801245	0.0116402	0.0126198	0.0206685	0.0246979	0.0296232	0.0159946	0.0234169	0.0280771	0.0205011	0.00844278	0.00596125
	Heart	0.00419142	0.00453649	0.00458965	0.00498866	0.00376611	0.00439973	0.00427086	0.00446377	0.00460861	0.00435737	0.0036869	0.00468597	0.0049531	0.0052161
Supplementary Fig. 5k	% Fat deposit (Liver ORO)
	WT ND (n=5)					3SA ND (n=5)
	1.374	1.396	0.631	0.664	0.978	5.173	2.03	1.829	8.307	2.441
	WT HFD (n=7)							3SA HFD (n = 7)
	55.623	46.127	39.091	20.621	27.63	63.013	39.058	54.164	55.3	49.271	63.872	57.335	61.237	44.265
Supplementary Fig. 5l	Serum AST activity (IU/L)
	WT HFD (n=6)						3SA HFD (n=6)
	52.23	45.19	47.94	36.19	45.19	12.28	45.19	38.66	41.21	50.78	37.41	18.53
Supplementary Fig. 5m	eWAT cell diameter (µm)
	ND [4 random section per mouse]					HFD [4 random section per mouse]
	WT (n = 5)		3SA (n = 5)			WT (n = 6)			3SA (n = 6)
	88.7767	82.5313	93.7767	98.6193		114.553	121.931	121.006	111.921	110.567	118.523
	82.4067	77.694	97.4847	100.824		123.037	117.494	120.955	111.088	107.325	114.116
	96.9647	79.9867	80.464	101.27		120.681	114.443	110.686	118.551	108.245	108.421
	92.832	82.4933	95.6753	95.3393		122.135	104.943	106.435	113.364	105.709	104.261
	95.8407	87.83	95.5887	90.1133		121.004	110.367		118.849	112.49
	94.0067	98.294	97.5773	93.928		119.754	110.035		132.7	116.536
	100.931	79.4687	88.308	88.234		117.588	121.91		121.291	104.535
	98.004	82.816	94.9887	94.4347		114.494	107.211		116.635	96.7733
	82.3827	89.1953	95.9893	74.824		107.656	108.954		106.725	114.498
	78.4273	86.732	100.291	76.994		101.384	110.849		112.691	103.903
Supplementary Fig. 5n	Hourly Food Consumed (kcal)															Locomotor Activity (beam breaks)
hr	WT ND (n = 8)								3SA ND (n = 7)							WT ND (n = 8)								3SA ND (n = 7)
0	0.137665	0	0	0	0	0	0.339168	0.0073036	0	0	0.0316696	0	0	0.319077	0	116.85	-206.35	0	33.85	26.95	-22.25	40.2	116.3	-84.55	0	93.4	0	0	-67.45	0
1	0	0	0.480531	0	0.059179	0.0712194	0.0837279	0	0.120587	0.0564758	0	0.495612	0.237727	0	0	-1.9	-218	127.7	0	42.2	80.6	77.6	0.05	2	168.45	0	174.6	63.35	-176	0.05
2	0.0468317	0.317849	0	0	0.13414	0	0.363357	0.0500619	0	0	0.0635965	0	0	0	0.594236	98.5	-147.65	0	5.2	41.35	-25	60.95	115.55	-82.3	18.7	15.05	19.3	45.5	-171.6	111.6
3	0	0.0906564	0.0121086	0	0	0.0506354	0.606307	0	0	0	0.0628959	0.0309938	0	0	0	-15.2	-179.8	5	85.05	0	-10.5	39.05	1.3	-89	0	54.95	70.85	8.6	-168.85	15.45
4	0.208088	0	0.346924	0	0.114254	0	0	0	0	0.0083421	0	0.120931	0	0.41483	0	55.9	-218	108.15	0	70.9	-25	51.55	1.45	-88.95	40.05	0	24.8	0	-85.35	71.9
5	0	0	0	0	0	0.216287	0	0	0	0	0	0	0.268906	0	0	18.9	-218	0	4.45	3.6	28.2	0	35.5	-39.4	0	0	0	119.4	-175	6.55
6	0	0	0	0.156711	0	0	0.376644	0	0	0	0.096565	0.0087513	0	0.53874	0	26.45	-191	0.1	10.15	0	-25	55.25	2.25	-76.3	0	11.8	70.05	0	-164.6	1.3
7	0	3.1e-06	0.0719014	0.18264	0.197941	0.383197	0.21625	0.489571	0	0.082212	0	0	0	0	0	9	-217.45	31	19.35	31.35	-10.7	8.15	83.45	-89	7.65	0	0.05	0	-176	0.35
8	0.352668	0.272192	0.425187	0.191676	0	0.639787	0.588433	0.0078647	0.136952	0	0.21416	0.124347	0.144993	0.337491	0	85.55	-184.2	13.4	38.1	2.2	2.2	35.7	28.25	-69.9	0	54.75	45.45	9.15	-169	0.3
9	0.649053	1.56124	1.2647	0.902128	1.01186	1.57735	1.5687	0.870644	0.424895	0.630856	0.74302	0.334	0.564451	1.56627	0.352746	169.6	-114.8	91.55	86	137.95	155.45	131.3	164.9	56.85	78.55	70.85	154.45	93.2	-88.5	97.95
10	0.982282	0.666844	1.84111	1.44006	0.525645	1.42677	0.715657	1.80448	0.892998	0.840518	0.463183	0.77265	0.902432	1.30725	0.548802	183.15	-184.55	85.55	119.3	59.35	75.15	211.7	124.4	21.65	125.15	85.05	124.1	80.15	-146.95	71.5
11	0.956598	0.866741	0.984622	0.0421445	1.10371	1.25237	0.802221	0.761639	0.524542	0.576643	0.63811	0.658105	1.00761	0	0.59613	205.5	-85.05	43.05	0	126.2	57	98.2	143	10.25	94.6	127.7	127.15	113.25	-108.8	104.35
12	0.541706	0.186022	2.28132	0.957705	0.0442618	0.644459	1.33471	0.514569	1.37771	0.328603	0	1.3948	0.858065	0.668199	0.229409	93.6	-190.25	119.65	79.9	41.2	1.1	250.25	69.35	90.35	57.6	0	167.95	100	-138.65	20.7
13	1.05583	1.39217	1.85975	0.564618	0.672945	2.42296	0.853368	1.67149	0.100629	1.17234	0.866146	0.405015	0.466829	0.239525	0.960395	254.15	-112.65	147.95	27	82.95	101.65	36.55	163.7	-15.1	203.7	85.7	105.15	44.85	-163.75	145
14	0.405954	0	2.14009	1.73463	2.2347	0.767808	0.985025	0.811642	1.10577	1.05435	0.355452	0.394326	1.68979	1.02596	0.884768	74.7	-217.15	68.3	184.4	104.7	16.2	216.6	73.6	48.15	170.05	100.35	180.1	142.3	-71.95	174.9
15	0.831389	1.32436	1.26967	1.5434	0.773819	2.89177	0.797289	1.94891	1.0596	0.511887	0.265816	0	0	1.26922	0.778977	228.15	-60.45	104.35	124.15	42.75	66.55	223.6	182.4	108.3	33.65	93.1	0	0	-75	207.85
16	0.0172143	0.134546	1.2772	0.175606	0.810272	1.05992	0.782781	0.524489	0.0580723	2.88426	0.449106	1.09242	0.988438	0.32634	0	77.85	-208.55	135.7	56.45	103.55	42.9	123.2	53.7	-78.6	223.35	129.7	57.95	111.1	-174.5	0.2
17	1.04985	0.849691	0.358236	0.106249	0	0.016709	0.77996	0	0.954843	0	0.055707	0.993745	0.923437	0	0.531207	184.75	-77.1	18.75	74.95	49.25	-6.3	67.55	2.05	92.25	0	10.55	188.1	141.4	-172.45	58
18	1.51849	0.124682	0.775651	0.138214	0	0.368931	0.742884	0	0.542984	0.0991163	0.517762	0	0	0.83621	1.18688	118.2	-216.5	124.05	77.1	41	31	44.35	2.9	-37.65	97.4	107.1	0	2.15	-124.1	178.85
19	0.0174964	0.956493	0.40145	0	0	0.964689	0.729585	1.3499	0.540305	0.472217	0.380215	0.783488	1.21728	0.561491	0.315651	210	-102.4	89	32.05	82.85	92.65	51.65	100.2	-34.15	99.6	85.75	131.05	136.3	-122.55	97.05
20	0.521993	0.500421	0.883128	0.36071	0.297368	0.898628	1.05319	0.962674	0.628776	0.0728748	0.326709	1.08241	0.711549	0.712733	0.518326	196.4	-133.35	123.95	207.35	91.45	32.15	197.2	94.65	144.4	91.2	78.85	111.4	87.55	14.7	116.9
21	0.418305	3.26118	0	0.110933	0	0.482794	0	0.511531	0.540135	0.274998	0.243623	2.18584	1.15275	0	1.02857	321.45	-26	16.45	25.45	7.25	101.15	2.45	49.45	16.85	164.35	68.55	165.15	185	-173.45	145.05
22	0	0.0039184	1.3286	0.368407	0.172896	0.237088	1.82708	0.705002	0	0	0	0	0	0.413658	0	-10.35	-216.7	65.9	204.2	76.5	102.85	175.5	72.85	-79.95	0	0	0	0	-143.35	0
23	0.140501	0.180122	0.459854	0	0	0	0.156891	0	0.134419	0.125497	0.166665	0.902317	0.170562	0	0	57.15	-89.6	163.25	0	0	-10	94.1	14.15	11.05	147.5	164.5	199.5	82.75	-176	0
24	0.117165	0	0	0.343424	0	0	0.064418	1.29158	0	0	0.0924885	0.049693	0	0.605362	0.301518	43.65	-217.2	14.75	191.95	59.2	4.25	80.4	107.7	-89	10.9	58.85	52.4	84.1	-122.95	109.55
25	0	0	0.049321	0	0.25354	0.276458	0.032054	0.335916	0	0	0	0.010261	0	0.0323268	0	-19.75	-217.9	99.3	0	43.55	59.15	81.05	64.75	-89	0	12.8	45.4	0	-124.1	0
26	0.252979	0	0	0.159514	0	0	0	0	0	0	0	0.031403	0	0.518525	0	44.1	-218	0	10.3	48.8	-12.8	0	0	-89	0	8.9	105.55	0	-141.7	0
27	0	0	0	0	0	0.365025	0.303335	0	0	0.0221836	0	0	0.209693	0	0.504947	9.45	-218	10.25	0	0	22.9	127.55	14.4	-89	99.35	0	0.3	27.7	-176	106.65
28	0	0.0701189	0	0.175984	0.137959	0.008215	0	0	0	0	0	0.059985	0	0.330007	0	6.4	-111.85	0	40.85	57.25	-15.2	59.45	0	-7.6	28.2	21.25	61.8	0	-167.05	0
29	0	0	0.381765	0	0	0	0	0.003255	0	0	0	0	0	0.668332	0	12.8	-218	56.45	0	0	-25	0	43.1	-89	0	0	0	1.7	-97.85	3.25
30	0	0	0	0	0	0.21917	0	0	0	0	0.119889	0	0.0937564	0	0	5.05	-216.7	4.05	4.55	0	-2.75	0	0.3	-89	0	11.45	27	8.15	-176	0
31	1.39876	0	0.422282	0.122016	0.345331	0.172019	0.172143	0	0	0.226123	0.136694	0	0.276579	0	0	19.7	-195.55	49.5	12.15	20.3	-13.1	38.7	14.1	-89	48.15	45.95	0	53.05	-176	0
32	0	0	0.070711	0.24937	0.324858	0.42036	0.24087	0.117273	0.407095	0.116362	0	0.030535	1.40876	0	0.272543	39.4	-215.6	3.9	24.15	17.5	4.45	24.55	19.1	-56.3	4.6	0	14.25	15.15	-176	26.75
33	0.370996	1.12347	1.14787	1.17316	0.500752	1.33461	1.21852	0.906533	1.01306	0.671209	0.997865	0.286254	0.83328	0.787158	0.216299	129.2	-96.35	49.2	124.95	95.4	124.5	247.2	138.85	80.6	79.8	96.85	122.15	168.3	-109.95	63.2
34	0.753591	0.290659	2.9548	1.55501	1.10708	2.77958	0.994108	1.40312	0.637465	0.547795	0.890534	0.70525	0.591821	0.946396	0.583346	156.1	-139.4	95.15	72.35	124.5	114.9	208.5	171.5	44.65	125.6	66.5	124.9	82.2	-135.1	89.6
35	0.7234	0.839201	1.10568	0.594791	0.197653	0.986451	1.14777	1.3316	1.04701	0.771661	0.748262	0.826429	0.164083	0.832731	0.136307	112.85	-157.1	67	34.95	53.6	33.1	148.05	87.3	4.75	64.65	50.85	139.85	49.6	-110.6	52.9
36	1.06998	0.507098	0.000341	0.580717	1.46164	1.27308	0.814773	1.29124	0.643591	0.58435	0.181768	0.227354	1.53035	0.832396	1.66137	133.9	-188.35	13	84.5	114.8	54.9	129.9	87.5	-7.35	53.5	40.85	27.6	209.45	-112.3	105.1
37	0.259501	1.17456	2.45377	0.541331	0.584846	1.2989	2.12412	2.19189	1.31632	1.18555	0.538867	1.80237	0.327329	1.39175	0.208199	68.75	-75.8	131.85	90.8	79.35	94.5	250.65	97.95	126.7	178.65	113.05	204	25.05	-82	108.5
38	1.05601	1.28197	0.693191	0.368683	1.42476	1.62852	0.57567	2.23259	0.953219	0.538399	0.364049	1.56178	0.91946	0.652488	0.330193	227.55	-51.05	61.35	73.8	125.4	94.7	114.5	147.8	73.6	77.45	53.7	161.05	74.8	-140.2	103.65
39	0.844614	0	1.65252	0.76167	0.124434	0	0.000372	0.013237	0.167369	1.21045	0.508803	0.07223	1.35396	0.962178	0	189	-218	180.4	69.5	49.15	-5.4	65.2	15.7	-12.85	223.6	67.05	27.1	150.75	-109.8	4.4
40	0.288061	1.22218	0.082026	0.889731	0.221464	0	0.477431	1.64647	0.054994	0.0291555	0.304156	0.615691	0.881857	0	1.02463	89.1	-78.6	55.9	125	56.7	149.85	91.55	108.95	-78.25	58.25	38.95	157.55	149	-173.05	59.55
41	0.629827	0.204383	1.96177	0	0.252495	0.456971	0.400675	0.183768	1.84131	0.850135	0.387382	0.4588	0	0.837837	0.281635	117.9	-171.1	138.25	52.7	55.95	53.7	24.15	73.8	159.75	110.65	25.65	108.15	2.45	-120.95	15.7
42	0.591945	0.625983	0	0.508431	0	0.36053	0.775775	0	0	0.354386	0.20952	0	0.625053	0.77159	0.821838	81.7	-184.6	52.15	44.55	62.05	7.7	133.15	6.45	-88.9	92.05	40.65	6.05	57.15	-95.15	61.2
43	0.619721	0.646102	0.990667	0.611909	0.325066	2.28179	0.238142	0.8029	1.86667	0.696155	0.595185	0.121427	1.54364	0.049321	1.17402	90.6	-155.8	71.3	148.15	81.9	75.8	26.8	60.7	112.6	154.7	108.5	57.85	84	-167.3	131.95
44	0.55242	1.70822	1.15345	0.652302	0.230299	0.715573	0.256246	0.511624	0.807953	0.07657	0.600672	0.695051	1.35662	1.2303	0.238874	175.85	-126.45	117.55	128.65	98.55	99.7	50.5	198.6	118.05	174.9	95.45	198.9	172.75	-5.1	97.1
45	0.908393	1.36149	0	0.343294	0.022506	0.011346	0.950646	1.03965	1.58432	0.648675	0.417	0.321284	0.914035	0	0.542698	246.7	-75.1	17.6	127.75	26.9	74.65	200.95	167	69.4	183.95	119.15	81.35	121.45	-173.75	176.7
46	0	0	1.68169	0	0	0	0.258044	0	0	0	0	0.548855	0	0.363661	5.58e-05	35.2	-218	147.65	2	40.45	51.25	16.7	5.9	-89	0	0	215.75	0	-154.8	0.15
47	0	0	0	0.431737	0	0	0.56947	0	0	0	0.131288	0	0	0.224533	0.0929132	-11.75	-207.75	31.55	130.25	0	-25	145.25	1.85	-89	0	67.9	24.8	1.9	-137.7	18.25
48	0.09424	0.059582	0.044361	0	0.150598	0.067673	0	0.412672	0	0.001116	0	0.083545	0.30287	0.154287	0	39.95	-142.4	5.5	0	82.8	63.35	64.45	108.55	-89	3.1	0	124.85	116.65	-95.25	0
49	0	0	0.711481	0	0	0	1.04327	0	0.374046	0.171988	0.0870728	0	0	0.043214	0	23.1	-218	162.35	57.75	0	-25	94.1	0	55.9	137.5	45.55	0	0	-165.5	0.1
50	0	0	0	0	0	0.043214	0.182776	0.324663	0	0	0	0	0	0.622046	0	-28.2	-216.1	6.7	0.05	6.1	3.25	144	55.55	-73.35	0	0	0	0.05	-156	0.2
51	0	0	0	0	0	0	0	0	0	0	0	0.11966	0.027993	0	0.324003	35.45	-217.9	0	0	0	-25	90.4	0.3	-89	0	0	97.8	7.45	-176	75.35
52	0	0.229834	0.006107	0	0.018259	0	0	0	0	0.057753	0	0	0.087234	0	0	-27.8	-158.45	37.1	1.25	10.55	-25	0	4.5	-89	67.85	0.05	0	96.65	-176	0
53	0	0	0	0	0	0	0	0	0	0	0.121647	0	0	0	0	26.5	-218	4.15	0	0	-19.95	0	12.7	-89	0	70.7	0	0	-176	0
54	0	0.240281	0	0.249953	0	0.072137	0.018259	0	0	0.003875	0	0	0	0.64728	0	41.75	-212.45	0	78.3	0	-17.05	37.8	4.75	-89	3	0	0	0	-105.25	0
55	0.312077	0	0.41633	0	0.253084	0.090644	0	0	0.454677	0.090365	0	0	0.191394	0	0	59.6	-218	45.95	0	37.35	-6.4	0	33.8	-52.55	32.15	0	0	10.25	-176	0
56	0.271684	0.575298	0.404333	1.19105	0.175646	0.237584	0.315487	0.322834	0	0.162657	0.205127	0.520645	0.128898	0	0.194503	38.5	-192.75	15.6	44.65	10.9	-6.6	33.1	22.9	-70	11.15	25.8	85.7	15.7	-176	27.9
57	0.605244	1.12725	0.485584	1.07111	2.33579	0.802962	1.35358	1.99913	1.36164	0.835171	1.64405	0.428172	1.77391	0.940478	1.58257	137.7	-100.55	75.15	102.6	125.95	105.1	214.9	186.55	108.85	84.8	114	156.3	128.55	-34.15	99.55
58	0.877145	0.766196	2.18609	0.957962	0.522443	1.79298	0.858328	0.649884	0.391158	0.46717	0.213358	1.1191	0.767033	1.00638	0.29543	138	-185.1	68	48.2	56.95	84.9	108.05	133.65	-7.6	118.35	69.35	73.75	103.8	-39.65	30.35
59	0.716627	2.33839	2.99042	0.596905	0.09641	1.0212	0.984033	0.190712	0.859878	0.738699	0.448496	0.340721	0.408332	1.62322	0.844037	140.35	-42.4	108.25	32.85	67.6	26.95	146.1	49	-16.15	60.65	54.6	46.65	25.55	-129.85	51
60	0.632183	0.844285	0.592379	0.899775	1.28709	0	1.2653	1.93204	2.1545	0.715201	0.109957	2.03227	1.4893	0	2.52852	116.55	-97.65	88.3	71.7	110.55	136.9	68.6	207.45	102.9	103.45	22.9	196.45	106.9	-122.45	200.55
61	1.76756	1.7183	0.799025	0.853523	0.568757	2.08645	1.18742	0.761701	2.47845	1.05502	0.405697	0.530782	0.870015	1.12716	0.240498	218.75	-140.2	57	130.95	97.45	141.1	182.8	110.95	61.8	167.1	58.2	131.8	138.7	-44.4	61.6
62	0.545755	0.887561	3.28984	0.57319	0.580165	1.00139	1.04479	0.975415	1.06479	0.736436	0.82008	0.507501	0.433442	1.23005	1.12701	58.8	-5.1	184.55	45.45	152.35	51.25	109.85	158.5	49.65	192.45	116.75	99.65	27.25	-70.7	212.6
63	1.08057	0.000806	0.774225	1.51761	0.628742	0.927923	0	0.364064	0.598517	0	0.474746	0.875223	0.444633	0.219635	0.137764	174.2	-176.15	140.35	143.6	168	56.5	2.15	16.9	32.35	0	74.25	181.5	35.25	-170.35	62.9
64	0.581777	0.231136	0.553505	0.446121	0	0.892831	1.15915	0.639437	1.28576	0.71145	0.256984	2.0779	1.42206	0.78151	0.206212	202.05	-183.75	122.8	147.15	77.9	40.25	126.85	82.95	107	140.8	37.8	161.05	192.7	-43.6	85.85
65	1.74583	1.43676	0.848563	0.003596	0.551521	1.28126	0.608406	0.175956	0	0.44547	0.281694	0	0.290408	0.059799	0	154.7	-156.5	57.85	35.4	115.35	127.85	51.75	29.5	-38.45	26.95	55.45	33.55	66.35	-139.95	4.1
66	0.027001	0.161603	1.46168	0.297042	0.535401	0.070308	0.821841	0.463326	1.25435	0.67766	0.263295	0.412052	0.693656	1.05781	0.57381	185.3	-210.4	127.5	51.9	55.7	29.65	47.75	51.2	49.7	172.3	81.2	110.9	43.85	-83.6	131.25
67	0.911679	0.594611	0.031093	2.12939	1.05338	1.74583	0.489366	0.577964	0.999192	1.25596	0.277286	0.298716	1.10645	0.550002	0.20305	137.6	-143	34.8	131.4	61.5	90.95	70.35	51.85	96.45	97.55	75.9	123.25	94.1	-132.7	55.15
68	1.10282	0.533076	1.64942	1.50635	0	1.4389	0	0.808635	0.925536	0.51491	0.723397	0.596843	1.63733	1.07911	1.10574	120.95	-144.6	83.95	198.75	20	160.6	13.15	233.2	149.15	266.05	136.8	210.05	204.25	-28.35	217.15
69	0.166439	0.920731	0	0.143902	0	0.024459	0.729213	0.117211	0.54622	0	0.11355	0	1.45495	0	0	295	-80.2	7.65	126.5	3.8	46.2	180.25	49	85.8	20.5	98.45	1.75	260.75	-175.05	65.95
70	0.904456	0	0.535463	0.67766	0	0.583668	0.450399	0.543213	0	0.057939	0	0.664795	0	0.48949	0	133.8	-207.35	27.9	100.95	3.95	116.95	31.4	84.9	-89	116.05	0	207.2	0	-103.2	0
71	0	0	0.265484	0.258602	0	0	1.18925	0	0	0	0.0817222	0	0	0.296794	0.147281	-40.2	-212.45	143.6	90.2	0	-25	190.85	28.55	-89	25.45	109.85	0	7.95	-117.75	25.5
72	0.060884	0.271219	0	0.196075	0	0.182435	0	0.267127	0.278411	0	0	0	0.220906	0.007223	0.265081	-25.2941	-97.9412	6.23529	70.4118	0	41.6471	0	89.1176	23.4118	0	0	135.588	120.412	-119.176	105.588
Supplementary Fig. 5o	Oxygen Consumption (ml/hr)															Carbon Dioxide Production (ml/hr)
hr	WT ND (n = 8)								3SA ND (n = 7)							WT ND (n = 8)								3SA ND (n = 7)
0	108.74	96.4782	73.3174	102.339	98.333	86.3997	111.332	105.208	101.732	79.177	105.221	71.2314	93.3429	93.6823	86.1473	72.3808	68.6232	49.3869	66.6435	66.2176	56.3085	78.8053	86.3834	68.0932	52.3935	73.5835	47.2985	64.4785	70.5742	57.762
1	98.9203	94.0527	88.3114	94.6391	100.345	98.4752	112.178	89.3322	116.973	95.5695	87.9032	87.6202	94.6672	78.6891	80.8219	63.4169	64.586	65.1682	62.7301	70.1833	68.1964	85.8623	65.4286	80.2641	65.7335	57.8867	66.3951	67.8934	53.543	53.5265
2	104.663	106.811	71.2844	91.4231	101.156	82.195	103.404	102.855	96.0272	80.1581	92.0387	75.0772	91.156	84.4195	106.171	68.8868	72.8858	48.2824	60.8944	68.277	53.3527	76.9877	74.7971	63.8465	55.1761	60.9909	53.0566	61.1835	57.7295	71.7273
3	95.4797	102.416	68.3648	104.778	91.483	86.4388	101.692	91.5713	93.7748	76.412	93.4053	75.5953	81.309	81.2433	89.755	60.3957	73.2174	45.5112	71.211	63.1319	57.6228	70.9433	65.7245	62.3021	51.7212	66.1515	54.9527	55.4001	54.3708	59.8104
4	104.212	96.4719	88.2725	92.3413	103.902	84.1748	102.193	89.2128	99.186	85.4064	85.0695	78.5365	78.6565	93.9614	90.233	67.9843	65.8098	62.1126	61.5875	73.565	56.093	78.3877	62.257	65.9133	58.1944	57.1406	59.8643	52.1591	68.3953	60.5229
5	99.3568	90.5791	71.2493	93.2357	90.8189	90.2529	93.0791	96.4228	105.675	72.2722	85.4058	69.5802	101.137	80.8723	83.8871	65.9051	61.0887	46.2379	63.5483	64.0572	63.7515	66.5175	67.3002	72.2826	48.2061	56.8008	48.918	73.9502	56.2988	56.5386
6	100.09	102.923	71.7945	101.175	86.7061	84.6047	110.848	89.8973	101.193	74.2037	99.3071	77.8134	87.1936	87.3839	80.4059	64.2617	72.8444	47.6875	72.7426	56.8823	59.379	84.5737	60.6619	66.1446	50.7814	69.4027	63.4529	59.5253	66.5249	53.465
7	101.383	94.0345	80.0632	105.078	95.6202	86.717	99.876	109.088	97.7216	85.5992	92.28	71.3683	85.2639	79.9937	80.0962	63.619	63.1264	56.9695	74.4541	65.4217	68.1421	70.7572	78.6954	64.5762	59.1896	62.9506	57.4534	58.9644	61.0536	54.8251
8	112.708	108.421	76.5416	105.616	98.6366	97.3338	103.847	98.6438	105.118	79.8679	102.878	80.4675	95.0165	85.5475	94.0125	79.6885	79.293	54.9202	79.1221	76.0578	78.198	80.0617	69.1775	71.9187	54.5601	73.4684	60.7114	68.6961	64.5516	63.2402
9	129.491	124.962	109.57	122.4	122.129	120.947	137.953	131.336	135.04	101.867	124.725	101.101	112.64	105.908	111.585	99.3111	98.8508	88.7955	100.794	96.3776	102.977	117.145	96.6104	102.276	78.2035	97.6969	83.4197	87.528	85.7518	82.6611
10	127.538	103.192	102.619	121.228	122.585	118.094	134.966	129.347	127.955	106.686	122.223	100.357	105.918	89.3023	106.404	100.138	85.2793	86.7059	102.782	99.6077	103.341	114.392	108.965	99.4481	86.1664	99.5847	86.9495	83.8647	75.6056	84.592
11	131.402	130.922	95.9971	105.732	120.981	102.939	134.497	115.2	128.421	95.4603	115.572	96.1009	110.963	94.6775	105.515	105.773	111.284	82.1314	89.4774	99.4583	91.3608	113.481	99.8559	109.175	80.409	94.9632	84.5284	93.027	80.804	83.53
12	114.819	103.169	117.134	112.5	115.822	101.986	141.25	118.77	141.609	96.8034	95.515	99.1713	107.023	93.1042	97.5445	91.2995	86.6866	100.851	98.3598	96.1505	89.9451	120.554	100.606	120.757	82.267	77.0518	87.7536	90.2378	79.1388	78.5963
13	131.931	127.285	119.613	105.941	120.874	118.761	112.878	134.694	122.179	107.687	115.709	99.1453	101.32	92.1569	111.005	105.636	107.019	102.574	90.4561	99.6035	104.937	95.6256	113.695	103.083	93.1775	96.6138	87.0532	86.6948	77.4656	89.0191
14	106.853	93.0113	104.881	133.501	123.99	110.425	147.876	104.001	130.818	112.612	107.673	100.099	122.101	98.9237	118.432	85.0819	77.2963	90.2555	116.609	103.832	96.6532	128.08	91.0264	107.509	95.1795	92.054	87.786	104.67	85.9267	97.5496
15	128.901	130.214	99.5351	116.967	121.698	115.291	141.179	133.398	138.238	86.5007	111.645	77.6381	85.8552	99.2568	117.435	104.767	111.351	85.0317	100.429	100.043	100.346	117.875	114.092	117.993	75.487	90.9526	67.4993	72.0337	83.5374	99.2877
16	114.436	105.142	116.319	109.087	122.856	108.724	128.728	106.4	115.726	111.338	108.998	86.1048	114.985	86.901	93.1816	86.61	87.3933	99.6036	92.3753	103.162	95.0596	105.078	90.7816	93.8902	94.1824	87.8793	74.43	94.1225	73.505	75.3104
17	124.527	122.644	87.789	112.318	109.776	99.8534	121.265	89.6171	135.642	90.8398	96.3654	99.7035	111.183	82.1643	105.019	97.3065	104.583	73.934	94.5584	90.3337	87.1808	99.6077	75.5611	111.338	75.5103	72.7286	86.3458	92.3754	66.5577	82.6941
18	120.384	99.587	103.29	112.794	115.836	110.23	109.747	92.2065	118.655	97.3356	116.155	76.6828	94.906	91.5621	120.286	93.358	82.0111	86.5457	92.7757	92.6797	93.987	89.5375	74.7516	97.9761	80.5568	93.8804	64.6679	77.7707	76.0988	98.182
19	119.131	119.4	92.6173	101.014	110.871	111.39	116.902	121.075	117.513	98.9406	116.693	95.0315	117.154	90.0825	103.354	93.4059	98.4899	74.5575	82.5576	84.884	94.8162	95.1954	101.128	96.0766	81.1707	93.266	79.5729	94.1783	74.4225	84.0962
20	127.771	115.147	102.306	122.111	117.047	105.969	137.924	110.72	137.206	102.283	102.474	88.0238	102.685	105.993	116.866	100.595	96.6268	82.7269	100.242	84.2056	88.2388	108.56	91.8839	110.073	83.4969	83.9899	72.2849	86.5722	87.6707	92.6262
21	125.429	127.821	78.1386	102.761	101.307	109.984	98.5614	99.0736	122.624	100.647	102.891	95.973	121.29	80.5479	121.032	94.0107	106.387	61.0129	80.0079	70.8374	90.2944	74.0931	80.1015	96.9925	77.7467	81.3604	80.7654	100.274	58.5139	94.6536
22	104.485	101.431	87.5192	113.973	110.959	100.687	133.441	110.727	111.947	85.9303	91.6963	73.9911	89.155	82.6075	89.489	70.879	83.3769	67.2165	88.792	77.7106	75.4099	101.037	85.5755	81.847	61.0909	66.566	60.1238	70.5468	60.4047	68.3339
23	107.984	113.802	91.5958	96.6762	94.6613	89.8107	106.171	87.0432	117.299	92.7413	112.481	89.5705	96.9537	80.9072	88.886	71.2612	91.5017	72.8331	67.7068	60.127	63.5281	83.5987	66.279	86.4835	66.1207	81.4502	70.9008	71.9861	61.1281	64.4646
24	99.4134	97.1137	73.6034	117.162	108.4	90.8216	117.509	103.878	99.0423	80.9664	99.843	77.9079	93.5535	85.3809	103.959	65.3777	69.0103	53.5858	89.251	76.0577	61.7536	86.3396	78.2968	66.2794	53.0506	70.9365	57.9334	65.954	61.7705	77.5652
25	96.332	97.9511	81.4511	95.0044	103.044	97.2785	103.154	98.9565	102.664	80.6447	87.2674	75.0124	84.6255	85.6021	83.0881	61.6519	68.1938	61.2525	64.1527	69.5642	67.5073	73.2194	72.0822	68.2897	53.4135	60.2552	53.9431	57.2164	67.2065	56.6594
26	105.608	95.1225	71.4131	94.1423	100.329	91.8879	95.5035	85.1219	98.5802	75.0063	84.4006	87.0519	87.1523	84.0871	83.0146	68.8801	65.2665	50.8406	63.8798	69.8165	65.5172	62.7796	58.215	66.0064	49.9423	56.9371	64.4717	58.9875	63.1165	55.9244
27	98.9817	95.2964	70.7221	93.7728	88.8611	93.0047	126.439	89.4362	98.9217	89.4664	86.8522	71.0252	91.2657	78.5462	101.213	69.0331	64.3208	49.7205	68.3311	57.0636	63.2625	89.2355	61.9429	66.5545	61.8332	59.3955	47.9184	62.2009	63.3661	70.4062
28	96.1668	109.38	68.2406	98.568	106.598	90.1168	101.584	83.806	116.319	84.1358	96.6709	76.7776	87.9861	82.7034	85.4707	63.7226	80.7166	46.3239	69.7982	76.9337	65.7234	76.047	55.6651	77.8935	57.0892	64.2914	56.3112	63.2742	61.2327	56.7007
29	96.3158	97.1322	84.3439	100.139	91.7198	81.1281	91.6307	97.6801	99.1894	76.2343	88.1391	66.31	80.5346	91.4374	86.4866	61.5559	66.806	58.3375	71.5307	62.4058	57.4	62.6007	74.2427	65.3973	51.1198	58.7934	46.4503	56.3961	74.2834	59.9989
30	95.8828	92.996	72.9742	92.7766	94.6433	88.5074	99.1279	83.4001	100.258	77.4728	95.4524	73.6826	87.698	76.6073	81.349	61.7231	63.3439	48.9214	65.2831	63.4968	64.2545	68.2478	66.2511	68.0439	52.107	68.5066	58.3594	62.0039	60.7044	55.2172
31	98.0029	96.3302	79.4634	98.7303	100.82	83.8564	103.73	89.3501	97.7339	85.2962	101.569	71.5333	96.7109	82.7406	88.0585	68.9231	72.673	57.2843	69.2816	71.1795	59.792	70.7441	71.1146	66.0519	60.9728	72.5833	54.0926	70.2937	61.7425	60.3018
32	105.866	100.78	77.8129	105.378	99.0117	98.7286	102.957	92.3071	111.003	81.8712	99.6032	72.912	93.785	86.3287	96.8618	80.4801	82.754	55.1745	76.83	75.0257	76.1358	77.5347	64.2601	81.4761	58.6564	69.9934	57.2056	64.9979	59.6632	65.335
33	120.165	130.885	93.2013	127.061	123.175	119.666	147.557	131.381	135.626	100.351	131.294	100.723	117.79	101.541	105.908	94.7649	107.792	76.8631	106.263	102.584	101.366	116.317	102.415	105.15	81.1395	103.486	88.2615	98.9727	79.8701	76.6801
34	124.164	119.479	102.213	115.654	126.824	120.595	144.299	129.191	132.865	106.857	117.938	95.5853	103.044	95.5204	109.528	97.9182	98.488	87.796	99.6357	106.263	105.676	120.619	108.711	113.863	90.0607	97.2863	84.453	87.5366	81.1994	82.0759
35	122.24	113.579	99.156	109.537	116.969	110.869	135.484	114.536	121.025	94.0845	106.943	98.8622	109.326	92.4144	106.406	98.0864	97.7996	85.6371	92.1235	97.1732	97.82	114.438	97.9802	102.21	80.227	91.3558	86.6544	94.5449	80.9389	81.4846
36	126.388	108.654	82.5585	115.242	135.457	116.617	132.752	118.494	123.516	96.2916	106.433	78.2602	126.784	95.2474	112.789	98.6371	93.5199	72.7341	98.5744	111.907	101.097	113.762	100.867	106.204	83.9197	89.9622	70.5135	109.56	82.4134	88.5066
37	112.967	129	119.489	117.835	129.84	116.88	150.671	127.859	142.679	111.259	120.514	110.117	98.8598	98.1555	106.6	89.7142	111.043	104.538	102.115	108.692	103.72	127.325	108.679	120.964	97.5092	102.119	98.0924	84.0666	86.1713	89.9367
38	134.712	134.238	93.1517	109.972	142.248	120.837	130.448	132.592	131.886	96.6298	107.413	100.802	107.514	86.5871	103.307	108.582	115.425	79.8047	93.331	117.1	106.063	109.33	112.753	111.969	84.9943	90.0808	90.8579	92.9672	75.0594	86.8682
39	123.904	101.395	114.036	116.489	111.075	97.0562	109.871	101.214	116.709	108.854	107.667	77.1793	118.953	91.9538	86.6167	98.4942	83.1453	98.832	100.016	91.9687	84.51	92.3632	86.5744	98.7346	92.3899	90.8086	69.4187	99.1243	78.9378	68.5768
40	110.996	127.905	85.7712	112.188	124.11	130.146	120.848	121.803	102.709	91.6732	105.444	104.719	114.366	85.5962	110.697	85.8618	104.851	70.8826	96.0596	99.8837	113.29	99.8688	103.718	80.2754	77.6577	85.1308	92.2268	98.7066	70.9731	89.3751
41	124.992	109.709	98.7541	105.038	115.373	107.063	101.127	112.503	140.37	102.651	103.837	88.1912	91.8137	95.2047	89.6252	96.9761	91.2989	82.8938	84.5825	93.0241	93.2044	79.8473	95.2926	116.965	85.1425	85.6712	77.53	76.4905	78.0069	72.3272
42	114.858	107.583	84.0904	110.827	119.667	105.826	122.472	90.1007	106.911	97.9345	109.46	81.7401	102.499	91.764	104.248	87.0767	83.695	69.0323	86.5758	90.1997	89.794	94.926	73.3401	86.3385	81.1219	88.7501	67.742	83.4356	76.9326	84.9653
43	115.699	113.895	90.3616	114.012	124.745	113.068	108.32	113.197	143.211	106.153	113.296	85.1803	113.138	82.6077	112.999	90.1407	96.2601	75.3855	93.7686	95.356	95.6774	83.4968	90.6099	118.046	88.7054	93.4463	70.2937	90.8129	67.3162	92.1112
44	119.616	128.011	93.9892	112.564	118.601	112.281	102.621	120.222	127.72	97.7765	112.561	95.8884	116.606	104.054	101.342	94.3958	107.264	77.0666	89.9139	85.4525	95.2701	79.8053	97.5636	108.188	81.0214	92.8393	78.2121	98.6188	85.9639	83.3756
45	132.085	123.075	77.8099	114.741	108.02	102.351	131.51	124.521	134.403	103.782	108.961	85.1813	114.535	79.7326	112.864	103.154	103.046	58.7526	93.0664	72.5742	82.5053	100.335	97.2845	113.245	78.1002	89.3836	68.7852	94.0089	62.5433	90.3525
46	107.816	103.365	91.7698	97.7146	110.155	97.3649	101.009	94.8034	101.984	81.9364	92.4032	90.7782	89.8844	87.0583	93.2651	79.7728	79.9402	70.272	71.1515	74.1444	79.0427	77.6186	71.4369	85.727	55.5804	69.5896	73.2953	71.7371	68.1561	70.9939
47	97.1063	101.28	77.1951	117.404	93.9308	87.0055	121.065	85.1275	104.407	77.8788	106.662	74.4162	88.6686	83.9591	88.1337	64.7077	73.4746	56.4048	91.9116	61.1002	64.2823	90.4684	59.6825	83.2813	52.1826	82.8177	54.2121	65.4141	64.0175	64.9043
48	104.745	108.857	68.9643	96.5096	110.658	97.2828	99.2075	109.648	99.5039	79.8333	88.7456	80.2565	103.189	87.4851	86.8441	69.6672	85.2306	48.7437	69.12	76.3424	71.7038	73.3668	79.7535	76.3885	53.8999	62.5863	58.0337	74.6396	65.0885	59.8409
49	99.1193	99.0693	90.5645	103.768	95.121	87.4261	117.601	85.9403	123.086	94.019	102.462	71.1736	88.6865	78.2485	89.301	65.1169	71.1608	68.5613	72.1733	65.2258	58.1891	81.8556	58.9384	95.304	65.8594	72.0162	47.9828	59.2019	55.5735	59.4751
50	92.3092	99.2868	70.8824	92.6736	91.044	93.77	102.882	99.0161	101.17	74.3447	85.1192	66.1311	86.3641	85.4135	86.0926	59.8863	68.919	49.3472	63.6425	61.4285	65.1763	78.0606	71.0233	74.0919	50.6008	60.8754	44.5407	59.9963	66.4221	58.0621
51	100.008	93.3992	68.0151	93.0316	90.3553	86.3308	108.947	82.5466	97.6279	76.1211	93.5029	78.681	83.8371	79.4452	98.7217	64.3807	62.8144	46.1096	63.8726	58.1405	57.3721	76.0623	57.9788	67.7139	51.1766	64.2246	53.6844	56.0168	58.9756	69.4018
52	88.7115	107.961	74.4602	94.4842	99.8706	84.091	91.4079	87.4819	99.6452	86.2386	93.9647	69.2601	96.0361	78.4868	85.8805	57.0951	78.8525	53.6447	62.8451	67.678	54.6727	60.5319	60.7851	69.1069	59.8893	63.3042	47.6223	66.8131	55.8133	60.6796
53	100.67	97.2838	73.1949	91.6124	91.905	86.1088	89.4227	93.6192	98.1477	75.3384	102.745	64.8023	83.5432	77.5565	83.5788	65.1998	69.1817	49.7476	60.9181	59.4689	58.3882	60.1654	71.1109	65.8848	50.9177	72.5097	44.9243	56.6821	53.2055	59.1292
54	100.074	98.2914	65.6779	105.658	94.8857	85.0341	99.9575	88.2051	99.1991	75.078	93.6541	65.5319	89.1334	91.2372	84.4959	65.4597	68.9014	44.4086	79.6709	62.8742	59.484	74.6571	75.2671	68.2016	52.6747	64.2869	46.3665	61.5597	73.9578	59.5699
55	104.624	94.0229	79.9537	96.2238	101.44	89.1698	89.6226	94.989	107.285	82.1364	93.2682	66.8452	91.0417	75.0805	86.9523	68.4029	70.6405	61.4133	69.1626	70.0903	62.1287	64.1196	74.4191	77.8919	59.3874	63.0282	46.9487	65.5828	56.5305	59.6276
56	107.697	109.086	78.3011	105.731	97.3967	94.2403	103.966	100.398	105.249	84.6541	101.16	80.4098	93.1028	80.6713	93.4778	78.2198	84.3261	58.1394	79.268	70.8055	67.541	73.1562	74.2683	74.3809	59.2687	72.8853	65.2885	66.872	55.5041	68.2418
57	124.567	124.825	102.244	126.309	134.862	119.527	139.674	138.373	142.881	99.7066	114.906	99.4111	110.838	108.851	115.96	97.3566	107.084	84.2549	103.596	110.014	99.1996	114.288	110.049	115.131	82.2544	93.2133	88.594	92.3551	87.7882	93.1358
58	119.822	109.144	104.275	112.11	119.681	112.778	126.074	124.501	124.844	98.449	109.755	90.0527	115.089	103.213	101.756	96.2638	93.6495	89.0812	96.8641	100.397	99.2617	107.241	102.709	106.721	81.204	92.0482	81.3089	99.674	89.1917	87.696
59	121.417	128.021	104.35	107.281	122.421	107.107	128.272	113.428	127.412	93.915	111.185	84.0612	99.1834	95.2674	103.465	99.067	111.861	90.5672	93.5754	101.629	93.7976	108.496	94.1088	111.176	81.8168	91.4942	76.4899	85.7023	81.3999	87.9397
60	118.165	119.817	104.406	117.438	139.19	129.662	117.114	141.68	147.303	104.354	102.624	102.664	113.905	93.6566	128.147	96.1974	104.669	90.8958	101.959	118.401	113.66	99.7224	120.144	128.566	90.5155	86.772	93.2978	98.8879	81.2912	110.896
61	135.627	120.389	103.13	122.325	133.349	123.994	135.546	121.046	126.356	105.11	106.582	97.1035	115.608	111.76	107.981	111.394	104.973	89.9137	106.687	110.464	109.624	116.686	104.959	112.298	91.8095	91.1964	88.2005	101.23	98.5307	92.6727
62	112.935	127.325	125.038	104.321	141.3	111.449	126.26	133.863	133.382	106.556	125.188	87.2095	92.9064	100.715	127.039	91.2301	110.476	108.065	87.3258	117.89	97.4429	106.222	113.62	115.064	91.147	103.225	80.1004	79.7925	87.8762	108.476
63	131.809	102.79	104.387	130.963	130.069	111.741	93.6556	100.025	132.075	86.7532	114.245	101.068	101.1	83.7387	102.451	106.981	87.1426	87.9021	113.182	106.104	98.3727	79.0922	83.6162	115.481	70.5374	97.1191	90.4789	86.786	71.2548	83.602
64	119.564	113.476	103.707	117.382	115.615	109.833	124.053	111.053	144.061	107.158	104.049	94.4823	124.368	97.5494	110.64	95.8013	95.9184	87.5443	98.896	89.14	95.5564	105.988	92.9342	125.259	90.04	88.0463	83.1576	105.078	83.5923	91.3945
65	125.993	115.933	92.2361	105.085	127.896	117.391	108.499	107.751	117.213	89.2126	110.186	82.3026	97.8802	89.1918	96.558	99.1588	96.856	75.1324	86.907	103.277	100.136	89.8798	87.6526	99.8174	72.9381	89.7728	72.7573	81.3584	70.0228	77.9227
66	122.049	104.56	100.569	111.09	113.778	100.622	112.599	103.972	133.428	104.76	106.025	91.7021	102.762	98.2581	117.703	97.6691	89.6173	82.6002	90.2842	88.5927	83.829	91.9212	80.929	115.25	87.4757	86.579	77.6334	76.5872	75.2653	95.88
67	121.016	117.552	81.0669	123.457	114.535	113.411	106.853	108.992	138.071	95.7091	112.274	90.5035	109.086	89.0273	100.013	95.5334	101.839	61.7745	99.2196	90.7334	94.8383	87.2556	80.1478	117.693	80.5835	91.6131	74.7384	90.9444	74.6703	78.4839
68	122.617	119.251	92.1579	130.017	106.867	121.909	95.1163	125.073	142.959	108.784	121.7	90.9628	128.775	100.963	123.967	97.2906	102.023	73.3946	109.408	82.2439	101.718	74.5592	98.3523	120.912	92.1482	100.598	73.5135	107.967	81.1454	100.184
69	123.896	126.493	76.9318	119.107	100.908	103.328	117.86	103.176	126.804	85.9531	103.9	76.7529	122.931	79.0818	106.925	96.3912	107.294	54.1818	100.949	76.4636	80.4507	94.8458	75.1697	105.595	71.9569	80.0612	57.8255	101.187	63.556	78.1145
70	121.671	99.6001	81.7286	115.215	98.6643	110.003	98.3423	108.354	103.795	92.457	95.431	86.7344	91.6314	89.9963	85.1331	93.4512	82.0284	57.8201	95.1808	69.6661	84.2962	73.2089	75.9885	84.2929	73.5489	67.0224	69.8764	76.5465	66.9786	59.4497
71	102.702	94.5068	87.7466	107.567	95.3682	93.0754	122.683	91.0524	104.016	81.3201	102.3	72.2319	96.5664	88.0598	92.3966	74.01	74.8123	66.6249	87.4715	62.603	63.7817	98.4552	66.1932	75.6123	59.2908	75.6297	50.0675	71.5164	71.0993	62.3609
72	109.295	112.677	73.024	110.393	92.3802	94.8757	91.4003	103.156	119.635	74.4262	84.2398	81.9631	105.286	80.0435	99.3	75.6121	93.2703	50.6475	84.9826	56.9209	68.1326	67.3886	72.0989	86.0768	52.8851	57.252	60.4778	75.1243	57.9707	73.3121
Supplementary Fig. 5p	Energy Expenditure (kcal/hour)														Oxygen Consumption (ml/hr)														Carbon Dioxide Production (ml/hr)														Hourly Food Consumed (kcal)
hr	WT HFD (n = 7)							3SA HFD (n = 7)							WT HFD (n = 7)							3SA HFD (n = 7)							WT HFD (n = 7)							3SA HFD (n = 7)							WT HFD (n = 7)
0	0.555805	0.575869	0.399031	0.574188	0.594396	0.483951	0.56449	0.679158	0.521838	0.522334	0.654556	0.452261	0.466973	0.474983	119.803	121.997	85.9354	122.498	127.107	103.847	120.714	143.896	111.867	112.754	139.324	96.5323	100.172	101.912	75.6415	85.9667	54.5752	82.6619	84.5081	67.5298	80.248	101.324	73.2094	70.4996	95.3705	64.9436	65.2778	66.3191	0.242444	0.320515	0	0.212818	0.0640662	0.0055794	0
1	0.502646	0.602617	0.502198	0.53047	0.555166	0.556374	0.513998	0.559048	0.586318	0.503244	0.584318	0.517903	0.487641	0.536067	108.526	128.137	107.988	114.154	119.428	118.967	109.85	119.481	124.748	108.375	123.815	110.303	104.675	114.136	67.7609	88.2715	69.2733	72.866	76.4021	79.1372	73.3086	79.7237	85.6096	68.8407	87.1266	75.2247	67.9162	77.9897	0.0146166	0.135986	0.138975	0.0532848	0.0539019	0.142229	0.018615
2	0.551615	0.580093	0.44327	0.573831	0.568602	0.50013	0.542181	0.632611	0.535405	0.582259	0.567252	0.445118	0.564613	0.492894	118.542	124.451	95.951	122.961	121.781	106.989	116.063	135.914	115.296	125.578	121.493	95.0569	120.179	105.843	76.3464	81.0404	58.8849	80.6891	80.1654	70.9627	76.6513	87.6794	73.2567	78.9833	79.9712	63.7427	82.2678	68.5061	0.178806	0.0245361	0.408495	0.351614	0.570027	0.388518	0.013872
3	0.552994	0.563544	0.419901	0.645701	0.597697	0.504427	0.569879	0.550866	0.525926	0.503332	0.609405	0.470513	0.47557	0.488526	118.44	120.595	90.31	137.707	127.792	107.604	122.6	118.367	112.951	108.589	129.556	100.55	102.132	104.588	77.9576	79.8183	57.8563	93.1253	85.0536	72.6594	78.4032	76.2946	73.0444	68.159	89.3513	67.1302	66.0638	69.0286	0.303379	0.0356694	0	0.3379	0.0866847	0.373111	0
4	0.553496	0.5656	0.466137	0.517627	0.547353	0.508587	0.552367	0.570928	0.535035	0.454279	0.549663	0.510532	0.503756	0.504453	118.354	120.694	100.331	111.765	117.227	108.605	118.264	122.211	114.622	97.8655	117.955	107.685	107.535	107.612	78.7169	81.3262	63.955	69.7639	77.1812	72.8542	78.0182	80.7355	75.3251	62.0175	76.6733	77.8901	72.2972	72.6529	0.447173	0.305475	0.0064719	0.141163	0.237048	0.0175236	0.154525
5	0.574909	0.564118	0.431071	0.535929	0.593166	0.505711	0.527508	0.595495	0.564271	0.472494	0.595722	0.474382	0.50187	0.453763	122.852	120.175	92.7904	115.662	126.718	108.71	113.496	126.877	120.654	101.88	127.688	100.761	107.152	97.1495	82.0514	81.8347	59.1181	72.4276	84.7817	69.8797	72.533	86.3226	80.265	64.1818	83.6378	69.8771	71.9574	64.1019	0.0883677	0.213552	0.0017748	0	0.234059	0	0.0652698
6	0.535548	0.564059	0.440572	0.564121	0.620119	0.522497	0.562161	0.577363	0.562199	0.469789	0.634595	0.510464	0.508774	0.468128	115.395	120.413	94.9318	121.734	132.538	111.831	120.858	123.716	120.551	101.33	134.502	108.632	108.917	100.331	73.0357	80.9341	60.0775	76.2796	88.4159	73.9355	77.6313	81.1937	78.7586	63.6956	94.5068	74.4544	71.9107	65.755	0.159579	0.323559	0	0	0.280923	0.234483	0.000459
7	0.594932	0.667221	0.479552	0.583386	0.610497	0.561526	0.594578	0.599436	0.603349	0.545928	0.680949	0.548406	0.516202	0.518421	127.586	142.023	103.316	124.807	131.288	119.998	127.288	128.726	128.921	117.248	144.424	115.798	110.577	111.138	83.2875	97.2045	65.4458	82.751	84.1697	80.1218	84.029	83.2991	86.1419	75.8171	101.062	83.2232	72.7092	72.7175	1.72163	0.808187	0.0029478	0.406791	0.345673	0.272641	0.279745
8	0.741309	0.698524	0.645432	0.690926	0.789795	0.625119	0.686194	0.698823	0.693413	0.648952	0.78472	0.612735	0.673484	0.590359	157.639	148.011	138.958	147.586	168.236	132.705	145.67	148.405	147.175	138.573	166.778	129.351	142.972	125.228	108.546	104.171	88.4246	98.8162	114.627	92.3414	101.362	103.036	102.529	92.9795	115.231	93.0946	99.4874	87.5531	1.09047	1.80458	0.409382	0.372448	0.710257	0.989425	0.942832
9	0.772932	0.667936	0.58372	0.719158	0.753332	0.653962	0.661728	0.712182	0.66215	0.630554	0.754629	0.577729	0.621493	0.526357	164.633	141.623	125.575	152.945	160.581	138.689	140.688	151.297	139.99	134.606	159.806	122.327	132.119	111.88	112.218	99.2749	80.3162	105.246	108.936	97.0955	96.9944	104.81	99.8634	90.4811	112.87	86.4727	91.1495	77.2505	0.264925	0	1.00252	0.858208	4.08029	1.76307	0.907922
10	0.655179	0.703434	0.580263	0.61647	0.683756	0.608647	0.675016	0.703803	0.605509	0.651596	0.704913	0.653083	0.595378	0.600488	139.448	149.865	124.957	131.783	145.738	129.49	143.754	149.46	128.672	138.835	149.733	138.488	126.656	127.852	95.4923	102.002	79.3928	87.8074	98.9188	88.903	98.0849	103.78	88.9793	94.4363	103.81	97.0195	87.0033	87.3635	1.13411	0.0201144	1.3652	0.959167	1.22736	0.378435	0.654269
11	0.681389	0.611347	0.514044	0.669658	0.646778	0.628698	0.739622	0.675731	0.642469	0.596194	0.677757	0.564837	0.688899	0.593871	145.428	130.992	110.763	142.477	138.046	133.096	156.786	143.449	136.611	127.132	143.522	119.664	146.37	125.804	97.8809	85.993	70.0972	97.79	92.8927	94.1824	110.061	99.8162	94.1083	86.0467	101.39	84.3071	101.314	88.6796	0.771706	0.123772	0.414885	0.923518	0.0038148	3.14142	1.76679
12	0.611731	0.699241	0.611648	0.601679	0.716263	0.561951	0.644276	0.650777	0.57113	0.653297	0.754651	0.557701	0.563606	0.557211	131.047	150.118	131.841	128.572	152.653	119.208	137.358	138.168	121.296	138.592	160.458	117.652	119.924	118.074	86.1449	97.3124	83.24	85.8733	103.669	83.3224	93.0797	96.0719	84.1789	96.842	110.566	85.0208	82.2641	83.0752	1.13885	0.0652188	0.780703	0.507236	0.0104856	0.940578	0.652785
13	0.615591	0.623463	0.486452	0.655578	0.600857	0.666022	0.616306	0.723712	0.574774	0.563913	0.636791	0.537571	0.615296	0.599412	131.125	133.857	105.104	139.978	128.555	141.244	131.56	154.063	121.98	120.172	135.326	113.721	130.725	126.907	89.3575	86.7392	65.315	93.9626	85.1897	98.8954	88.4541	105.378	85.037	81.6605	93.554	80.8282	90.5147	89.7572	3.39466	0.193591	0.911125	1.23697	0.0502044	0.0581604	0.168361
14	0.646501	0.618086	0.448253	0.58976	0.719195	0.554788	0.603237	0.675391	0.569587	0.701788	0.657489	0.534135	0.539654	0.51491	137.918	132.752	96.9345	125.013	153.217	117.945	128.1	143.833	121.107	149.3	139.677	112.798	114.588	109.566	93.0971	85.8146	59.8866	87.7777	104.309	81.3443	88.9643	98.1409	83.4561	102.527	96.7642	81.0124	79.6222	75.1447	0.0453951	0.101266	0.003825	2.30992	1.13706	0.0276114	1.27425
15	0.600235	0.581504	0.552361	0.6235	0.569475	0.532521	0.682761	0.590701	0.604376	0.52793	0.697164	0.547203	0.548215	0.498124	128.461	125.323	119.096	132.588	121.794	113.372	145.391	125.993	128.723	112.418	147.91	115.924	116.278	106.114	84.9655	79.2104	75.0474	91.2931	80.9096	77.5072	99.2555	85.1377	87.7757	76.7542	103.3	81.6862	81.3392	72.2695	0.0155601	0.0874803	0.337916	0	0.341369	0	0.512264
16	0.563861	0.634581	0.428648	0.614269	0.648315	0.527932	0.61598	0.638443	0.584712	0.692646	0.745144	0.581166	0.538703	0.534747	120.756	136.629	92.5409	130.817	138.284	112.244	130.888	135.758	124.381	147.395	158.449	122.73	114.604	113.621	79.5329	86.9146	57.8161	89.2567	93.4344	77.3756	90.5496	93.5091	85.4675	101.051	109.129	88.1452	78.706	78.6309	0	0.0676005	0.44981	0	0.267291	0.221972	1.43922
17	0.575545	0.599042	0.526723	0.593859	0.516291	0.544087	0.620842	0.651319	0.592485	0.664378	0.685978	0.520089	0.664767	0.502195	123.013	128.752	113.445	126.02	110.616	115.643	132.524	139.129	126.408	141.786	145.78	110.18	142.024	107.242	82.0529	82.847	72.0023	87.8965	72.6507	79.8721	89.1204	93.1409	85.273	95.4769	100.776	77.6417	94.9812	71.9282	0.238252	0.0476034	0.0268668	0.866776	0.408031	0.247365	0.0052173
18	0.589184	0.581079	0.511656	0.667217	0.662176	0.60713	0.64235	0.621556	0.603365	0.547325	0.718872	0.608448	0.533073	0.53439	126.097	124.94	110.43	141.687	140.943	129.249	136.319	132.651	128.295	116.723	152.936	128.602	114.173	113.628	83.3968	80.1899	69.1241	98.399	96.4915	88.3897	95.0418	89.3104	88.385	78.9498	105.018	91.8877	75.1525	78.2851	0.603784	0.235554	0.555048	0.455904	0.343312	0.295917	2.07128
19	0.635634	0.661573	0.481511	0.616294	0.65838	0.565764	0.665356	0.67337	0.637869	0.634731	0.687666	0.571916	0.646041	0.538529	135.822	141.157	103.869	131.668	140.147	120.424	142.124	143.847	135.126	135.434	145.894	120.683	138.585	113.91	90.7401	95.1839	65.246	88.0562	95.8948	82.4353	95.1572	96.265	95.2415	91.3075	101.895	87.0759	90.3038	81.0226	0.997815	0.640412	0.203429	0.275936	1.08148	0.760124	0.336666
20	0.564653	0.510871	0.5668	0.580902	0.703746	0.576107	0.578584	0.639342	0.600517	0.501156	0.678167	0.567746	0.522802	0.503113	120.257	109.709	121.978	124.274	150.254	123.255	124.21	136.606	127.775	107.343	144.609	120.492	111.48	107.698	82.0242	70.9846	77.8327	82.4031	100.898	81.6982	80.5369	91.3018	87.6645	70.6307	97.8888	83.9856	75.4587	71.1332	0.861961	0.256979	0.819815	0.540835	0.966832	0.287614	0
21	0.631472	0.612432	0.43327	0.53926	0.681779	0.472614	0.571932	0.611491	0.579	0.552789	0.615882	0.486841	0.451063	0.454674	134.618	131.667	93.5351	115.48	145.793	101.707	122.427	130.675	123.196	118.423	131.698	103.725	96.5556	97.5647	91.2665	84.5676	58.4526	76.0884	96.9355	64.9063	80.8731	87.2506	84.5254	77.834	87.5768	70.5789	63.7772	63.4465	0.453905	0.0062169	0.349008	0.0856086	0.536387	0.0178755	0
22	0.507938	0.532655	0.418228	0.550048	0.586724	0.491709	0.591155	0.597943	0.548287	0.591647	0.604588	0.478628	0.533026	0.448182	109.448	114.926	90.2186	117.361	125.806	105.115	126.442	128.596	117.341	127.041	128.144	101.944	113.646	96.0253	69.2611	72.0887	56.6692	79.1401	82.2074	70.0266	83.9486	82.4094	77.6175	82.2582	90.0281	69.4986	76.9876	63.062	0.17264	0.0176766	0	0.368511	0.284488	0	0
23	0.518747	0.512887	0.40523	0.578671	0.604647	0.456432	0.60334	0.539936	0.566066	0.466945	0.60553	0.509576	0.470861	0.489042	111.722	110.658	87.2858	123.513	129.361	97.9931	129.212	116.433	121.274	100.956	128.683	107.747	100.782	105.064	70.9327	69.424	55.3674	83.0999	85.7477	63.5093	85.0954	73.3049	79.6783	62.456	88.96	76.805	66.6184	67.7963	0	0	0	0.209763	0.306683	0	0.330597
24	0.539878	0.514897	0.437779	0.529308	0.552056	0.467668	0.52964	0.580512	0.542918	0.469746	0.650665	0.475865	0.444881	0.422951	116.386	110.314	94.1469	113.63	118.232	100.201	113.531	123.834	116.026	100.882	138.142	100.779	95.3809	90.7596	73.4184	72.4698	60.3494	73.6835	77.8522	65.8013	74.3363	83.6175	77.4478	65.255	96.066	71.1529	62.3737	59.0117	0.0569976	0	0.435372	0.273227	0.331107	0.0076755	0.0348687
25	0.521089	0.483867	0.409535	0.536236	0.508682	0.478304	0.53794	0.564512	0.517279	0.467594	0.566704	0.51346	0.502627	0.432614	111.638	103.994	88.3387	114.08	109.248	102.158	115.309	120.668	110.859	100.624	121.167	108.521	107.245	92.585	73.3481	66.9317	55.5085	78.3409	70.6454	68.444	75.5041	80.4346	72.6806	64.2282	80.6359	77.5589	72.3092	61.2447	0.300155	0	0.0353022	2.39127	0	0.0571812	0
26	0.544636	0.510034	0.442933	0.528435	0.580577	0.466389	0.542147	0.543121	0.577485	0.527662	0.572616	0.487501	0.475973	0.434753	116.468	109.632	95.4142	112.514	124.025	99.2887	116.087	116.597	122.944	113.356	122.479	102.347	101.236	93.092	77.4289	70.502	60.4932	76.8676	82.9978	67.8952	76.534	75.5982	84.0533	73.1694	81.3067	76.0865	69.6208	61.3719	1.13861	0	0.015861	0.597302	0.328532	0.295469	0
27	0.568858	0.512611	0.406325	0.536878	0.523114	0.457066	0.518459	0.610587	0.528456	0.468447	0.579838	0.506002	0.466753	0.480402	121.279	110.04	87.5104	114.75	112.538	97.9339	110.724	129.989	113.088	100.835	123.557	106.192	99.6869	102.922	82.1843	71.3763	55.5577	76.5353	71.9729	64.2938	74.2296	88.879	74.8424	64.2473	83.9945	79.1146	66.8059	67.6184	2.05128	0	0.0088281	0.0712827	0.0425748	0	0.14227
28	0.51009	0.582252	0.409085	0.555956	0.617715	0.473106	0.586611	0.550707	0.578908	0.480453	0.601711	0.4846	0.443371	0.407378	109.608	124.799	87.9697	117.923	131.959	101.262	125.175	117.336	123.321	103.009	127.416	101.974	94.6275	87.2424	70.6388	81.7537	56.4165	82.4797	88.3039	66.937	84.3542	79.8236	83.9975	67.3552	90.0236	74.7908	63.6923	57.4647	0	0.0380613	0	0.135328	0.19864	0	0.285478
29	0.533223	0.505299	0.52226	0.546843	0.523474	0.506097	0.561264	0.566592	0.517698	0.458998	0.601905	0.488046	0.450039	0.433444	113.935	108.719	112.434	117.513	112.493	108.227	120.501	121.506	109.937	98.6087	128.107	103.5	96.4546	92.8597	76.1358	69.4736	71.5696	75.6986	72.4597	71.9487	78.0909	79.3267	76.3442	63.6358	87.7344	72.4711	63.2114	61.0166	0	0.0206142	0.0106284	0	0.0872457	0.0109089	0.0084762
30	0.579117	0.522016	0.419804	0.61125	0.615431	0.479708	0.568983	0.5947	0.576806	0.501733	0.61905	0.544302	0.479646	0.472018	122.909	111.918	90.617	129.741	131.267	102.725	121.253	126.701	121.925	107.647	131.17	115.096	102.278	100.758	85.6514	73.1894	56.675	90.3609	88.7048	67.6942	82.3903	86.2299	87.0697	70.0694	92.3221	82.015	69.2287	67.75	0	0	0.024786	0	0.219489	0.030855	0.231943
31	0.637837	0.522441	0.453794	0.630352	0.625955	0.544897	0.592012	0.594548	0.588401	0.550824	0.682101	0.523833	0.523442	0.497675	136.276	112.292	97.4578	133.781	133.419	116.465	126.608	126.856	125.615	118.128	144.688	110.407	111.925	106.509	91.1129	72.239	63.0313	93.2374	90.5515	77.6743	84.1312	85.5408	84.4054	77.1072	101.163	80.2168	74.4543	70.4546	0	0	0	0	0.454747	0.18438	0.125914
32	0.714491	0.664338	0.59049	0.715756	0.730361	0.67319	0.64207	0.730109	0.704549	0.667612	0.718785	0.634569	0.599229	0.561932	151.436	142.165	126.722	151.672	155.45	142.879	136.855	154.689	149.256	142.521	151.619	133.805	126.847	119.15	106.403	94.0911	82.3496	106.705	106.45	99.5504	92.8777	108.932	105.182	95.7824	109.632	96.9666	89.8049	83.5082	0.145472	0.0929577	0.42432	0.186038	1.06054	1.35224	0.426151
33	0.752394	0.682086	0.518227	0.651091	0.72778	0.586276	0.634455	0.73876	0.680395	0.631801	0.733997	0.621592	0.584231	0.540956	159.702	146.025	111.49	138.293	154.302	123.777	134.612	156.589	143.658	134.831	155.056	131.235	123.472	115.138	111.219	96.384	71.2866	95.9103	108.205	89.0335	93.9857	109.985	103.288	90.8067	111.142	94.3895	88.2709	78.839	0.851328	0.207147	1.13427	0.44039	1.40036	3.89799	0.739633
34	0.68324	0.648151	0.612871	0.6164	0.679005	0.572944	0.598757	0.649215	0.595364	0.670478	0.687017	0.605145	0.642923	0.552235	145.403	138.459	131.714	130.52	143.851	121.224	126.707	137.556	125.859	142.077	145.466	127.707	136.033	116.578	99.6449	92.663	84.7992	92.2441	101.346	86.0771	89.8775	96.8404	89.8305	99.9564	102.834	92.092	96.5802	83.9078	0.781218	0.698889	1.11305	0.811221	1.51772	0	1.013
35	0.660515	0.532597	0.462426	0.703432	0.643652	0.624733	0.609088	0.67535	0.654686	0.590938	0.78891	0.552277	0.538991	0.531806	140.393	113.774	99.5119	148.943	136.539	132.059	128.662	143.011	138.602	125.346	167.172	116.566	114.056	112.225	96.9491	76.1423	63.5167	105.287	95.4352	94.2944	92.2525	101.036	98.0593	87.658	117.618	83.9895	80.9192	80.9473	1.0117	0.432021	1.31878	1.22679	0.970198	0	1.32861
36	0.642212	0.672072	0.498446	0.613443	0.653075	0.593167	0.584151	0.664733	0.597139	0.664372	0.701806	0.555015	0.646438	0.477978	136.581	144.042	107.298	130.247	138.786	125.022	123.631	140.89	126.952	140.895	148.97	117.087	136.736	100.934	93.9827	94.3976	68.3396	90.5433	95.949	90.8256	87.6318	98.9929	87.5428	98.6481	103.722	84.6055	97.2513	72.5099	1.18284	0.0537744	0.134956	0.56942	1.27538	0	0.708314
37	0.581089	0.531478	0.509178	0.606612	0.619042	0.579114	0.685889	0.596076	0.608236	0.538195	0.646995	0.502741	0.487003	0.528028	123.838	113.557	109.156	128.867	131.278	123.112	144.856	126.169	129.135	113.829	136.519	106.21	103.113	111.555	84.1273	75.9055	71.422	89.2828	91.9306	84.9266	103.99	89.3707	89.7944	81.0075	98.5308	76.1018	72.9068	79.9192	0.439278	0.583001	1.62941	0.506899	3.29845	0.0033303	3.06677
38	0.635003	0.523105	0.42933	0.707974	0.603911	0.597515	0.538737	0.702927	0.536464	0.69664	0.695237	0.512697	0.575235	0.552258	134.942	111.994	92.2972	150.034	128.103	126.745	113.559	148.821	113.457	147.407	146.759	108.002	121.509	116.318	93.3043	73.9026	59.301	105.506	89.5628	88.6213	82.4606	105.266	80.7678	104.62	105.661	78.7165	87.133	84.8537	1.18403	0.0857106	0.328807	0.605957	0	1.08468	1.27856
39	0.563565	0.541968	0.586651	0.575632	0.588673	0.519024	0.557522	0.636947	0.534278	0.643666	0.604652	0.599456	0.629336	0.472123	119.864	116.252	125.814	122.867	124.916	109.956	118.134	135.462	113.604	136.253	127.971	126.503	133.256	99.9257	82.4428	75.7856	82.1131	82.652	87.1424	77.4757	83.1422	93.2096	78.2671	96.4664	90.7051	91.2372	94.1899	70.8104	0.939711	0.0881535	1.29475	0.564861	0	0.465018	0
40	0.602741	0.580479	0.479017	0.538395	0.537384	0.583673	0.55203	0.579406	0.644043	0.667693	0.707438	0.513139	0.496449	0.44545	128.95	124.001	102.898	114.068	114.379	124.05	117.068	122.586	136.786	141.694	149.62	108.694	105.415	94.7356	85.4872	82.9939	66.4534	80.3392	78.3153	85.7075	81.9747	87.0641	94.9088	98.8021	106.498	76.6507	73.2462	65.1869	0.0920499	0.630273	1.86727	0.758018	0	0.555395	0.021726
41	0.5496	0.508004	0.383717	0.577012	0.673625	0.517151	0.606625	0.624237	0.621737	0.560296	0.67565	0.547226	0.519326	0.53388	117.382	108.849	82.6907	122.374	142.659	109.545	128.159	132.256	132.07	119.101	143.171	115.471	109.959	112.858	78.6594	71.4548	52.2897	85.6568	100.728	77.247	91.8166	93.1422	91.5443	82.2052	100.735	83.3215	77.7383	80.566	0.726123	0.0106488	0.227465	0.604539	5.61e-05	0.832657	0.471266
42	0.571345	0.548311	0.480924	0.667948	0.71708	0.587161	0.544576	0.71357	0.637882	0.584042	0.755873	0.591717	0.585468	0.497241	121.676	116.933	103.143	141.972	152.086	124.189	115.741	151.073	134.697	123.88	159.918	124.496	123.65	104.224	83.0192	79.0935	67.3022	98.0431	106.426	88.3644	79.9631	106.864	96.7807	86.6456	113.595	91.3913	88.7547	78.2047	0.664663	0.258927	0.0177123	0.422999	0.241995	0.636827	0.240042
43	0.647712	0.700312	0.522635	0.615057	0.714265	0.556917	0.627631	0.610897	0.590825	0.631316	0.675794	0.559003	0.564853	0.516975	137.586	148.513	112.419	130.711	152.128	117.89	133.325	128.907	125.012	135.11	143.368	117.516	119.541	108.655	95.3738	104	71.9645	90.3467	103.734	83.4661	92.4028	93.0153	88.7442	89.3734	100.162	86.6842	84.7565	80.2585	0.686562	0.678443	0.198166	0.825292	0.590932	0.83258	0.627642
44	0.521398	0.542067	0.403297	0.524303	0.700892	0.515084	0.555717	0.686805	0.549292	0.520502	0.594443	0.564713	0.464247	0.534328	111.632	114.895	86.7502	111.895	148.667	109.048	118.479	145.412	116.407	111.539	126.49	119.181	98.9205	113.179	73.6487	80.7089	55.5289	75.3387	103.975	77.1473	80.2805	102.835	81.8539	73.1716	86.7487	85.9127	67.2705	79.8287	0.340068	1.14089	0.0929322	0.336391	1.14551	0.718779	0.330337
45	0.559062	0.551383	0.446706	0.629482	0.545994	0.49882	0.506819	0.642028	0.603733	0.520989	0.672327	0.49161	0.577849	0.473895	119.25	117.255	95.9125	134.025	116.704	105.999	108.532	136.664	128.469	111.509	142.658	104.755	122.613	100.972	80.5584	80.723	62.1292	91.5817	77.8167	73.3057	71.5151	93.5212	88.0986	73.7192	99.5577	71.2213	85.5619	68.6827	0.372351	0.169294	5.1e-05	0.924309	0.433908	0.164699	0.0022083
46	0.48552	0.539009	0.411644	0.514138	0.502622	0.482452	0.467704	0.539889	0.564608	0.609411	0.56723	0.519286	0.449779	0.435164	103.899	114.814	88.3516	108.976	107.296	102.56	99.8524	114.945	119.576	130.116	121.178	109.795	95.2142	92.2253	68.7657	78.2342	57.369	76.5512	72.1236	70.7639	67.0758	78.5641	84.41	87.3633	81.0722	78.2845	67.396	64.832	0.22032	0.0939828	0.212471	0.823946	0	0	0
47	0.555543	0.571677	0.368811	0.532148	0.662057	0.480426	0.607075	0.527594	0.535137	0.464756	0.594722	0.450292	0.517484	0.448715	118.58	121.983	79.1311	112.412	139.989	102.05	129.135	112.041	114.13	99.7822	126.453	94.6937	109.306	95.4588	79.7627	82.2272	51.4967	80.5886	99.783	70.7458	88.7468	77.7925	77.1691	64.6603	87.1344	69.7146	78.3992	65.5619	0.061863	0.104519	0.0157233	0	0.713898	0	0.227399
48	0.525948	0.505763	0.393781	0.540791	0.505495	0.489113	0.476985	0.628423	0.552496	0.46918	0.621514	0.511434	0.470202	0.4249	112.101	107.897	84.1399	114.635	107.352	102.958	101.616	132.97	117.723	100.459	132.435	107.713	98.6846	90.3444	76.0905	72.8234	56.2256	80.4832	74.5232	75.3683	69.1811	94.382	80.0611	66.2473	90.0441	78.6034	73.495	62.254	0.393516	0.0309162	0	0	0.318189	0.65712	0.266954
49	0.457836	0.487526	0.354548	0.502226	0.49509	0.494693	0.483552	0.545568	0.493608	0.47741	0.57681	0.462414	0.479956	0.472114	97.6571	103.554	75.5756	106.778	105.612	104.665	103.165	115.578	104.947	101.876	122.792	97.1126	100.308	100.372	65.9757	71.8065	51.2705	73.6114	71.3134	74.3288	69.6007	81.4414	72.3451	68.641	83.9833	72.0555	76.5303	69.212	0.020349	0	0	0	0	0.039678	0
50	0.538863	0.583936	0.460939	0.495481	0.625244	0.478699	0.471921	0.54106	0.519606	0.435337	0.548644	0.497913	0.485452	0.447035	114.057	123.726	98.1908	105.414	132.573	102.118	100.812	114.473	109.735	92.6812	116.777	104.749	102.136	95.733	80.7983	87.0979	66.8798	72.3709	92.9251	68.9437	67.4675	81.3025	78.7908	63.364	79.9513	76.9404	74.9837	63.0662	0.48297	0.178576	0.0355113	0.004437	0.369699	0.0364089	0
[truncated: 36 more columns]

## Sheet: Fig6
Fig. 6a		Blood glucose (mM/L)
	Blood glucose (mM/L)	WT (n = 8)								3SA (n = 7)
	Fed	6.8	6.4	5.8	7.1	7.5	8	5.5	6.4	9.4	8.6	9.7	8.2	6.8	10.1	7.5
	Fasted	7.2	5.4	5.1	5.6	6.5	6.2	7.7	5.7	6.1	6.1	6.6	6.4	6.2	8.1	5.2
	Refed	6.7	8.3	8.2	6.1	8.8	6.9	7.8	6.9	9.4	8.7	8.8	8.2	9.1	9.7	7.8
Fig. 6b	Serum insulin (ng/ml)
		WT								3SA
	Fed	1.68793	1.6733	0.909044	1.48109	2.21308	2.96245	0.645349	1.54457	3.91608	1.65215	3.59971	4.33277	2.65905	2.5027
	Fasted	0.223195	0.395957	0.273664	0.133941	0.328918	0.389594	0.13032		0.612209	0.410788	0.239684	0.247029	0.256275	0.224096	0.201122
	Refed	2.34354	2.78859	3.57768	5.6604	5.65402	2.72713	3.96473	6.39152	4.96153	6.05216	2.42095	2.9736	2.52571	4.48068
Fig. 6c
		WT fasted liver			WT refed liver			3SA fasted liver			3SA refed liver
	p-AKT T308/AKT	0.84103	1.00233	1.15664	2.08218	1.66597	1.67895	0.646755	0.615037	0.604693	1.21708	1.2242	0.985389
	p-AKT S473/Akt	1.00689	0.979082	1.01403	2.06618	1.70068	1.37203	0.283478	0.257247	0.324019	1.16743	1.11426	0.905274
	p-GSK3β S9/GSK3β	1.03885	1.03095	0.930196	1.28891	1.2017	1.21236	0.624854	0.559585	0.511631	0.737902	0.728455	0.700454
	p-GS S641/GS	1.2028	0.88675	0.910449	0.201015	0.0935104	0.177158	0.851713	0.831873	0.883352	0.310156	0.282576	0.280003
		WT fasted muscle			WT refed muscle			3SA fasted muscle			3SA refed muscle
	p-AKT T308/AKT	0.906741	0.992233	1.10103	4.12875	4.13709	4.20201	0.755562	0.694872	1.10847	3.80004	3.0676	3.48049
	p-AKT S473/Akt	0.363434	1.44258	1.19398	1.92755	2.74088	3.25742	1.05746	0.631951	1.12358	3.14587	3.85674	4.13809
	p-GSK3β S9/GSK3β	0.85017	1.04865	1.10118	1.67672	1.98875	1.893	1.68179	1.69349	1.71175	1.84894	1.61608	1.62561
	p-GS S641/GS	1.23433	0.956377	0.809298	0.711778	0.57134	0.542593	0.616862	0.81159	0.816892	0.665834	0.590687	0.640077
Fig. 6d	Liver	WT (n = 5)					3SA (n = 5)
	Glycogen ug/mg liver	1.22665	0.945724	1.90294	4.10253	3.54235	2.33059	2.14062	2.46055	1.46543	3.06494
	Muscle	WT (n = 6)						3SA (n = 6)
	Glycogen (ug/mg muscle)	0.889778	0.469186	0.791964	0.595649	0.538022	0.606286	0.551618	0.532519	0.475187	0.53041	0.402964	0.451814
Fig. 6f	fast blood glucose
		WT HFD (n = 8)								3SA HFD (n = 8)
	Blood glucose (mM/L)	7.56	7.965	9.315	5.265	5.13	5.4	7.56	6.48	9.045	7.83	11.745	8.1	9.585	5.67	8.505	8.235
Fig. 6g	Serum triglyceride (mM/L)
		WT HFD (n = 7)							3SA HFD (n = 6)
	Serum triglyceride (mM/L)	0.920028	0.697633	0.350782	0.662135	0.337524	0.448294	0.339234	0.667267	0.822517	0.758792	1.19161	1.46062	0.80712
Fig. 6h	Serum FFA (mM/L)
		WT HFD (n = 6)						3SA HFD (n = 6)
	Serum FFA (mM/L)	0.399325	0.141639	0.554825	0.230496	0.168296	0.0883242	0.719211	1.08797	0.830283	1.11907	0.15941	0.430425
Fig. 6i	GTT: Blood glucose (mM/L)
		WT HFD (n = 6)						3SA HFD (n = 6)
	0min	7.1	5.6	8.4	6.2	7.2	8.9	7.9	6.1	9.3	7.2	10.1	8.9
	15min	24.1	19	25.5	26.4	25	26.3	30.3	26.6	26.3	29.3	31	27.7
	30min	21.7	21.4	22.6	22.1	22.4	26.1	29.2	27.1	24.5	27.2	26.8	27.1
	60min	15.1	13.3	16.2	17.7	14.2	20.8	21.9	20.2	17.2	18.4	23.3	21.9
	120min	6.7	6.9	8.6	8	6.8	10.3	9.8	9.2	8.8	7.7	13.8	10.1
		WT HFD (n = 6)						3SA HFD (n = 6)
	Total AUC	1783.5	1614	1941	1976.3	1776	2293.5	2450.3	2239.5	2053.5	2164.5	2606.3	2380.5
Fig. 6j	ITT: Blood glucose (mM/L)
		WT HFD (n = 6)						3SA HFD (n = 6)
	0min	6.3	7.5	7.7	7.5	9.4	8.2	10.4	6.9	6	8.6	7.8	14.8
	15min	2.4	2.9	3.7	4.1	4.7	2.7	6.2	3.7	3.4	4.1	4.4	8.2
	30min	2.1	2.6	3.1	3	2.4	2.2	3.7	2.4	3.1	2.9	2.9	4.4
	60min	1.4	1.2	2	1.8	1.3	1.5	2.8	1.8	2.8	2.1	2.4	4
	120min	1.7	1.6	2.7	2.1	2.1	2.3	2.9	2.7	3.6	2.8	2.6	5
		WT HFD (n = 6)						3SA HFD (n = 6)
	Total AUC	244.5	260.3	354	328.6	318.2	287.6	467.3	323.3	399.8	369.8	373	661.6
Fig. 6l	Liver	WT (n = 5)					3SA (n = 5)
	Pdk4 mRNA fold change	1.12382	0.851095	1.32042	0.715079	0.989586	2.54877	1.41842	1.48942	3.10553	2.52409
	Muscle	WT (n = 5)					3SA (n = 5)
	Pdk4 mRNA fold change	0.996273	1.14358	0.423259	0.889018	1.54787	1.66297	1.08992	1.56766	1.74603	2.75158
Fig. 6m		Liver			Muscle
		WT	3SA		WT	3SA
	Enrichment (Fold) pdk4	4	9		2.3	5.7
	Enrichment (Fold) Esrra	67	106		24.6	61
Fig 6n	mRNA fold changes (Liver)
		WT (n = 5)					3SA (n = 5)
	Acot11	0.9	1.02	1.05	1.1	0.92	2.53	1.7	1.55	2.11	1.89
	Angptl8	0.867299	0.891055	1.25023	1.15859	0.832828	2.71508	1.63634	1.61994	2.54212	4.88026
	Gdf15	0.86	0.88	1.43	0.69	1.13	2.09	2.85	2.3	1.99	1.83
	Hmox1	1.07	0.85	0.96	1.11	1.02	1.75	1.7	1.43	1.49	1.43
	Ifit1	1.28	0.81	1.35	0.9	0.66	2.25	4.13	6.79	2.88	1.52
	Irf7	0.77	0.93	1.04	0.9	0.7	1.06	3.66	2.16	1.51	1.91
	Oasl1	1.15	0.92	1.02	1.04	0.87	2.41	2.15	1.78	1.72	1.58
	Rsad2	1.25	0.89	1.13	0.92	0.81	3.42	3.35	2.18	1.71	2.02
	Tnfsf10	0.92	1.09	0.91	1.06	1.02	1.25	1.51	1.33	1.25	1.26
	Tnfrsf11a	0.91	1.05	1.04	1.03	0.97	1.4	1.2	1.3	1.22	1.72
	Irgm1	1.16521	0.932758	1.15537	1.04036	0.706302	2.08705	1.93446	1.56593	1.74665	1.93384
	Tlr3	0.89	0.94	1.2	0.76	1.22	1.53	1.61	1.46	1.48	1.76
Fig. 6o	mRNA fold changes (Muscle)
		WT (n = 5)					3SA (n = 5)
	Irs2	0.98	1.17	0.95	0.84	1.05	0.93	0.77	0.95	0.66	0.75
	Gab1	0.98	1.05	0.86	0.91	1.2	0.86	0.87	0.87	0.56	0.85
	Shc2	0.92	0.88	0.91	1.25	1.04	0.59	0.7	0.72	0.36	0.36
	Slc2a3	0.91	0.95	1.26	0.92	0.97	0.76	0.83	0.91	0.78	0.63
	Gck	0.83	1.01	1.08	0.95	1.13	0.55	0.67	0.65	0.67	0.59
	Prkag3	0.98	1.01	0.99	0.89	1.13	0.64	0.7	0.74	0.51	0.58
	Fabp3	1.15	0.82	1.03	0.96	1.04	1.25	1.23	1.23	1.31	1.28
	Lpl	1.04	1.06	0.88	1.17	0.85	1.97	1.59	1.32	1.5	1.25
		WT (n = 6)						3SA (n = 6)
Fig. 6p	Muscle FFA (nmol/mg tissue)	2.5	2.72	1.98	2.01	1.97	2.82	4.31	2.64	3.69	3.03	2.62	2.4
Fig. 6q	mRNA fold changes (Liver)
	Glycolysis	WT HFD (n = 8)								3SA HFD (n = 8)
	Slc2a2	1.041	1.085	1.151	1.07	0.836	0.919	1.033	0.866	1.012	0.948	1.066	1.426	1.119	1.179	1.023	1.183
	Gck	1.073	1.166	0.906	1.134	0.794	0.974	1.066	0.887	0.981	1.123	1.195	1.308	1.344	1.487	1.431	1.737
	Pfkl	1.326	1.29	0.831	0.773	0.831	1.055	0.991	0.903	0.991	0.786	0.775	0.981	1.225	1.336	1.016	1.427
	Pklr	1.031	1.105	0.999	0.724	0.882	0.564	1.722	0.972	1.833	1.31	1.337	1.443	1.728	1.687	1.624	2.41
	Lipogenesis	WT HFD (n = 8)								3SA HFD (n = 8)
	Cs	0.944	1.122	0.954	1.033	0.89	0.924	1.237	0.896	1.178	1.267	1.199	1.604	1.78	1.566	1.258	1.719
	Acly	0.908	1.102	1.244	0.818	1.032	0.678	1.301	0.917	1.495	1.235	0.923	1.025	1.371	1.636	1.449	1.619
	Acaca	1.037	0.941	1.07	0.802	0.8	0.665	1.869	0.816	1.583	1.179	1.373	1.431	1.928	2.132	1.308	2.374
	Fasn	1.125	1.198	0.905	0.727	0.686	0.356	2.205	0.799	2.015	1.48	1.288	1.439	2.197	2.363	1.381	2.524
	Elovl6	1.173	0.859	0.905	0.655	0.618	0.543	2.298	0.949	2.219	1.334	1.244	1.194	1.597	2.159	1.371	2.839
	Scd1	1.103	1.154	0.756	0.315	0.136	0.093	3.344	1.099	3.39	2.051	1.593	2.131	2.397	4.102	1.486	3.584
	Gpam	0.919	1.309	1.038	0.757	0.861	0.806	1.462	0.849	1.68	1.2	1.052	1.323	1.769	2.126	1.562	2.149
	Srebf1	1.733	1.782	0.999	0.666	0.57	0.508	0.995	0.747	1.251	0.882	0.945	1.063	1.14	1.709	1.147	1.238
	Srebf2	0.789	1.055	0.666	0.778	1.627	1.472	0.822	0.791	0.944	1.251	1.03	1.427	1.2	1.063	0.764	0.86
	FA uptake	WT HFD (n = 8)								3SA HFD (n = 8)
	Cd36	1.491	1.502	0.96	0.485	0.625	0.977	1.326	0.634	1.263	1.285	1.058	1.416	2.431	2.184	1.755	2.176
	Got2	0.986	1.05	1.153	1.102	0.862	0.993	1.05	0.804	1.087	1.114	1.244	1.371	1.553	1.231	1.194	1.352
	VLDL-TG secretion	WT HFD (n = 8)								3SA HFD (n = 8)
	Apob	1.142	1.446	0.941	1.092	0.791	0.931	0.961	0.696	0.941	0.899	1.915	2.238	1.968	1.281	1.138	1.107
	Mttp	0.983	1.106	0.979	1.046	0.889	1.01	1.235	0.752	1.352	1.148	1.109	1.338	1.444	1.563	1.165	1.454
	Pla2g12b	1.239	1.205	0.904	1.14	0.815	1.094	0.933	0.671	1.028	1.038	1.098	1.226	1.176	1.156	1.082	1.09
	Cideb	1.036	1.126	1.099	1.058	0.868	0.994	1.008	0.81	1.043	0.977	1.122	1.28	1.307	1.321	1.154	1.237
	Glycogen metabolism	WT HFD (n = 8)								3SA HFD (n = 8)
	Gys2	0.926	1.041	1.234	1.006	0.831	0.939	1.034	0.989	0.894	0.809	0.942	1.408	1.16	1.493	1.074	1.112
	Pygl	1.204	1.041	0.935	0.894	0.988	0.9	1.116	0.922	1.364	1.175	1.225	1.242	1.54	1.567	1.407	1.551
	Pgm1	0.936	1.025	1.087	0.923	0.683	1.046	1.553	0.747	1.075	1.087	1.014	1.444	1.424	1.553	1.206	1.484

[truncated: 3 more sheets: FigS6, Fig7, FigS7]
